# Supplementary material for: Crystal structure and Hirshfeld surface analysis of (2E,2′E)-3,3′-(1,4-phenyl­ene)bis­[1-(2,4-di­fluoro­phen­yl)prop-2-en-1-one]
Source: Acta Crystallogr E Crystallogr Commun. 2017 Nov 3;73(Pt 12):1812–6. doi: 10.1107/S205698901701564X (PMC5730229; doi:10.1107/S205698901701564X)
Supplement: Supplementary file 1 [file e-73-01812-sup1.cif]

##############################################################################
#                                                                            #
# This CIF contains the data in a paper accepted for publication in          #
# Acta Crystallographica Section E. It conforms to the requirements of       #
# Notes for Authors for Acta Crystallographica Section E, and has been       #
# peer reviewed under the auspices of the IUCr Commission on Journals.       #
#                                                                            #
# Full details of the Crystallographic Information File format               #
# are given in the paper "The Crystallographic Information File (CIF):       #
# a New Standard Archive File for Crystallography" by S. R. Hall, F. H.      #
# Allen and I. D. Brown [Acta Cryst. (1991), A47, 655-685].                  #
#                                                                            #
# The current version of the core CIF dictionary is obtainable from          #
# ftp://ftp.iucr.org/pub/cif_core.dic.                                       #
#                                                                            #
# Software is freely available for graphical display of the structure(s)     #
# in this CIF. For information consult the CIF software page                 #
# http://www.iucr.org/resources/cif/software.                                #
#                                                                            #
# This file may be used for bona fide research purposes within the           #
# scientific community so long as proper attribution is given to the journal # 
# article from which it was obtained.                                        #
#                                                                            #
##############################################################################
data_I
_audit_creation_method     SHELXL-2013
_journal_date_recd_electronic     2017-07-31
_journal_date_accepted     2017-10-26
_journal_name_full     'Acta Crystallographica, Section E'
_journal_year     2017
_journal_volume     73
_journal_issue     12
_journal_page_first     1812
_journal_page_last     1816
_journal_paper_category     GO
_journal_paper_doi     10.1107/S205698901701564X
_journal_coeditor_code     HB7696
_publ_contact_author_name
;
'Dr. Ismail Warad'
;
_publ_contact_author_address
;
Department of Chemistry,
Science College, An-Najah National University,
P.O. Box 7, Nablus, West Bank, Palestine Territories
;
_publ_contact_author_email     'khalil.i@najah.edu, chidankumar@gmail.com'
_publ_contact_author_fax     '+972 9234 5982'
_publ_contact_author_phone     '+972 9234 5982'
_publ_section_title
;\
Crystal structure and Hirshfeld surface analysis of
(2<i>E</i>,2'<i>E</i>)-3,3'-(1,4-phenylene)bis[1-(2,4-\
difluorophenyl)prop-2-en-1-one]
;
loop_
    _publ_author_name
    _publ_author_footnote
    _publ_author_address
    'Kwong, Huey Chong' .
;
School of Chemical Sciences, Universiti Sains Malaysia, Penang 11800 USM,
Malaysia
;
    'Sim, Aijia' .
;
X-ray Crystallography Unit
School of Physics
Universiti Sains Malaysia
11800 USM, Penang
Malaysia
;
    'Chidan Kumar, C. S.' .
;
Department of Engineering Chemistry,
Vidya Vikas Institute of Engineering & Technology,
Visvesvaraya Technological University,
Alanahally, Mysuru 570028,
Karnataka,
India
;
    'Then, Li Yee' .
;
X-ray Crystallography Unit
School of Physics
Universiti Sains Malaysia
11800 USM, Penang
Malaysia
;
    'Win, Yip-Foo' .
;
Department of Chemical Science,
Faculty of Science,
Universiti Tunku Abdul Rahman,
Perak Campus, Jalan Universiti,
Bandar Barat, Perak,
Malaysia
;
    'Quah, Ching Kheng' .
;
X-ray Crystallography Unit
School of Physics
Universiti Sains Malaysia
11800 USM, Penang
Malaysia
;
    'Naveen, S.' .
;
Department of Physics
School of Engineering & Technology
Jain University, Bangalore 562 112
India
;
    'Ismail Warad' .
;
Department of Chemistry,
Science College, An-Najah National University,
PO Box 7, Nablus, West Bank, Palestinian Territories
;
_publ_section_synopsis
;
The asymmetric unit of the title compound consists of one and a half bischalcone
molecules. In the crystal, molecules are linked into a three-dimensional
network by C---H...F and C---H...O hydrogen bonds, some of the C---H...F links
being unusually short (< 2.20 \%A). Hirshfeld surface analyses are presented
and discussed.
;
_chemical_name_systematic
;\
(2<i>E</i>,2'<i>E</i>)-3,3'-(1,4-Phenylene)bis[1-(2,4-\
difluorophenyl)prop-2-en-1-one]
;
_chemical_name_common     ?
_chemical_formula_moiety     'C24 H14 F4 O2'
_chemical_formula_sum     'C24 H14 F4 O2'
_chemical_formula_iupac     'C24 H14 F4 O2'
_chemical_formula_weight     410.35
_chemical_melting_point     ?
_shelx_space_group_comment
;
The symmetry employed for this shelxl refinement is uniquely defined by
the following loop, which should always be used as a source of symmetry
information in preference to the above space-group names.  They are only
intended as comments.
;
_space_group_crystal_system     monoclinic
_space_group_name_H-M_alt     'P 21/c'
_space_group_name_Hall     '-P 2ybc'
loop_
    _space_group_symop_operation_xyz
    'x, y, z'
    '-x, y+1/2, -z+1/2'
    '-x, -y, -z'
    'x, -y-1/2, z-1/2'
_cell_length_a     12.190(6)
_cell_length_b     5.972(3)
_cell_length_c     38.17(2)
_cell_angle_alpha     90
_cell_angle_beta     98.013(10)
_cell_angle_gamma     90
_cell_volume     2752(3)
_cell_formula_units_Z     6
_cell_measurement_reflns_used     3764
_cell_measurement_theta_min     2.54
_cell_measurement_theta_max     22.65
_cell_measurement_temperature     297(2)
_exptl_crystal_description     'block'
_exptl_crystal_colour     'yellow'
_exptl_crystal_size_max     0.547
_exptl_crystal_size_mid     0.221
_exptl_crystal_size_min     0.088
_exptl_crystal_density_diffrn     1.486
_exptl_crystal_density_meas     ?
_exptl_crystal_density_method     ?
_exptl_crystal_F_000     1260
_exptl_absorpt_coefficient_mu     0.121
_exptl_absorpt_correction_type     multi-scan
_exptl_absorpt_process_details
;
(SADABS; Bruker, 2012)
;
_shelx_estimated_absorpt_T_min     0.937
_shelx_estimated_absorpt_T_max     0.989
_exptl_absorpt_correction_T_min     0.870
_exptl_absorpt_correction_T_max     0.989
_exptl_special_details     ?
_diffrn_ambient_temperature     297(2)
_diffrn_radiation_type     MoK\a
_diffrn_radiation_wavelength     0.71073
_diffrn_radiation_source     'fine-focus sealed tube'
_diffrn_radiation_monochromator     graphite
_diffrn_measurement_device_type
;
Bruker APEXII DUO CCD area-detector
;
_diffrn_measurement_method     '\f and \w scans'
_diffrn_detector_area_resol_mean     .
_diffrn_reflns_number     33683
_diffrn_reflns_av_R_equivalents     0.0526
_diffrn_reflns_theta_min     1.687
_diffrn_reflns_theta_max     25.499
_diffrn_reflns_theta_full     25.242
_diffrn_measured_fraction_theta_max     1.000
_diffrn_measured_fraction_theta_full     1.000
_diffrn_reflns_limit_h_min     -14
_diffrn_reflns_limit_h_max     14
_diffrn_reflns_limit_k_min     -7
_diffrn_reflns_limit_k_max     7
_diffrn_reflns_limit_l_min     -46
_diffrn_reflns_limit_l_max     46
_refine_special_details     ?
_reflns_number_total     5127
_reflns_number_gt     3112
_reflns_threshold_expression     'I > 2\s(I)'
_refine_ls_structure_factor_coef     Fsqd
_refine_ls_matrix_type     full
_refine_ls_R_factor_all     0.1193
_refine_ls_R_factor_gt     0.0763
_refine_ls_wR_factor_gt     0.1874
_refine_ls_wR_factor_ref     0.2329
_refine_ls_goodness_of_fit_ref     1.088
_refine_ls_restrained_S_all     1.088
_refine_ls_number_reflns     5127
_refine_ls_number_parameters     406
_refine_ls_number_restraints     0
_refine_ls_hydrogen_treatment     constr
_refine_ls_weighting_scheme     calc
_refine_ls_weighting_details
;
 w=1/[\s^2^(Fo^2^)+(0.1029P)^2^+1.8579P]
 where P=(Fo^2^+2Fc^2^)/3
;
_atom_sites_solution_hydrogens     geom
_atom_sites_solution_primary     ?
_atom_sites_solution_secondary     ?
_refine_ls_shift/su_max     0.000
_refine_ls_shift/su_mean     0.000
_refine_diff_density_max     0.657
_refine_diff_density_min     -0.225
_refine_ls_extinction_method     none
_refine_ls_extinction_coef     .
loop_
    _atom_type_symbol
    _atom_type_description
    _atom_type_scat_dispersion_real
    _atom_type_scat_dispersion_imag
    _atom_type_scat_source
    'C' 'C' 0.0033 0.0016
                         'International Tables Vol C Tables 4.2.6.8 and 6.1.1.4'
    'H' 'H' 0.0000 0.0000
                         'International Tables Vol C Tables 4.2.6.8 and 6.1.1.4'
    'O' 'O' 0.0106 0.0060
                         'International Tables Vol C Tables 4.2.6.8 and 6.1.1.4'
    'F' 'F' 0.0171 0.0103
                         'International Tables Vol C Tables 4.2.6.8 and 6.1.1.4'
_computing_data_collection
;
APEX2 (Bruker, 2012)
;
_computing_cell_refinement
;
SAINT (Bruker, 2012)
;
_computing_data_reduction
;
SAINT (Bruker, 2012)
;
_computing_structure_solution
;
SHELXS97 (Sheldrick, 2008)
;
_computing_structure_refinement
;
SHELXL2013 (Sheldrick, 2015)
;
_computing_molecular_graphics
;
Mercury (Macrae <i>et al.</i>, 2006)
;
_computing_publication_material
;
SHELXL2013 (Sheldrick, 2015) and PLATON (Spek, 2009)
;
loop_
    _atom_site_type_symbol
    _atom_site_label
    _atom_site_fract_x
    _atom_site_fract_y
    _atom_site_fract_z
    _atom_site_U_iso_or_equiv
    _atom_site_adp_type
    _atom_site_calc_flag
    _atom_site_occupancy
    _atom_site_disorder_assembly
    _atom_site_disorder_group
    F F1A 0.3498(2) 0.4797(4) 0.64668(5) 0.0798(7) Uani d 1 . .
    F F2A 0.5838(2) 0.1955(5) 0.74203(5) 0.1025(9) Uani d 1 . .
    F F3A -0.0361(2) 0.5505(4) 0.34851(6) 0.0883(8) Uani d 1 . .
    F F4A -0.2622(2) 0.8474(5) 0.25239(6) 0.1042(9) Uani d 1 . .
    O O1A 0.3887(3) -0.1043(5) 0.59117(7) 0.0856(9) Uani d 1 . .
    O O2A -0.0708(3) 1.1292(5) 0.40487(7) 0.0794(9) Uani d 1 . .
    C C1A 0.4176(3) 0.3132(6) 0.65981(8) 0.0540(9) Uani d 1 . .
    C C2A 0.4676(3) 0.3391(7) 0.69405(9) 0.0636(10) Uani d 1 . .
    H H2A 0.4564 0.4672 0.7069 0.076 Uiso calc 1 . .
    C C3A 0.5337(3) 0.1714(7) 0.70838(9) 0.0644(11) Uani d 1 . .
    C C4A 0.5521(3) -0.0183(7) 0.69058(9) 0.0636(10) Uani d 1 . .
    H H4A 0.5978 -0.1313 0.7011 0.076 Uiso calc 1 . .
    C C5A 0.5008(3) -0.0365(6) 0.65649(9) 0.0545(9) Uani d 1 . .
    H H5A 0.5125 -0.1654 0.6439 0.065 Uiso calc 1 . .
    C C6A 0.4322(3) 0.1276(5) 0.63988(8) 0.0451(8) Uani d 1 . .
    C C7A 0.3807(3) 0.0836(6) 0.60274(8) 0.0500(8) Uani d 1 . .
    C C8A 0.3236(3) 0.2583(6) 0.58072(8) 0.0502(8) Uani d 1 . .
    H H8A 0.3161 0.4000 0.5902 0.060 Uiso calc 1 . .
    C C9A 0.2820(3) 0.2184(6) 0.54740(8) 0.0506(8) Uani d 1 . .
    H H9A 0.2930 0.0745 0.5392 0.061 Uiso calc 1 . .
    C C10A 0.2221(3) 0.3691(5) 0.52217(8) 0.0459(8) Uani d 1 . .
    C C11A 0.1966(3) 0.3069(6) 0.48697(8) 0.0521(8) Uani d 1 . .
    H H11A 0.2205 0.1685 0.4798 0.063 Uiso calc 1 . .
    C C12A 0.1373(3) 0.4430(6) 0.46248(8) 0.0524(9) Uani d 1 . .
    H H12A 0.1208 0.3946 0.4392 0.063 Uiso calc 1 . .
    C C13A 0.1015(3) 0.6513(5) 0.47177(8) 0.0459(8) Uani d 1 . .
    C C14A 0.1282(3) 0.7143(6) 0.50699(8) 0.0540(9) Uani d 1 . .
    H H14A 0.1058 0.8544 0.5140 0.065 Uiso calc 1 . .
    C C15A 0.1857(3) 0.5784(6) 0.53163(8) 0.0526(9) Uani d 1 . .
    H H15A 0.2008 0.6258 0.5550 0.063 Uiso calc 1 . .
    C C16A 0.0406(3) 0.8033(6) 0.44689(8) 0.0524(8) Uani d 1 . .
    H H16A 0.0359 0.9500 0.4547 0.063 Uiso calc 1 . .
    C C17A -0.0093(3) 0.7626(6) 0.41464(8) 0.0519(8) Uani d 1 . .
    H H17A -0.0085 0.6184 0.4055 0.062 Uiso calc 1 . .
    C C18A -0.0656(3) 0.9413(6) 0.39316(9) 0.0516(8) Uani d 1 . .
    C C19A -0.1175(3) 0.9016(6) 0.35579(8) 0.0457(8) Uani d 1 . .
    C C20A -0.1023(3) 0.7186(6) 0.33524(9) 0.0541(9) Uani d 1 . .
    C C21A -0.1490(3) 0.6970(7) 0.30074(10) 0.0680(10) Uani d 1 . .
    H H21A -0.1365 0.5710 0.2876 0.082 Uiso calc 1 . .
    C C22A -0.2141(3) 0.8657(8) 0.28658(9) 0.0682(11) Uani d 1 . .
    C C23A -0.2331(3) 1.0523(7) 0.30478(10) 0.0684(11) Uani d 1 . .
    H H23A -0.2779 1.1664 0.2942 0.082 Uiso calc 1 . .
    C C24A -0.1846(3) 1.0691(6) 0.33929(9) 0.0572(9) Uani d 1 . .
    H H24A -0.1972 1.1969 0.3521 0.069 Uiso calc 1 . .
    F F1B 0.7643(2) -0.0572(4) 0.60526(6) 0.0866(8) Uani d 1 . .
    F F2B 0.9643(2) -0.2046(6) 0.71503(7) 0.1169(11) Uani d 1 . .
    O O1B 0.6556(2) 0.5348(5) 0.64536(7) 0.0775(8) Uani d 1 . .
    C C1B 0.7976(3) 0.0164(7) 0.63916(10) 0.0621(10) Uani d 1 . .
    C C2B 0.8648(3) -0.1269(7) 0.65982(11) 0.0702(11) Uani d 1 . .
    H H2B 0.8864 -0.2630 0.6511 0.084 Uiso calc 1 . .
    C C3B 0.8987(3) -0.0634(8) 0.69345(11) 0.0718(11) Uani d 1 . .
    C C4B 0.8691(3) 0.1350(8) 0.70704(10) 0.0749(12) Uani d 1 . .
    H H4B 0.8942 0.1749 0.7303 0.090 Uiso calc 1 . .
    C C5B 0.8008(3) 0.2739(7) 0.68516(9) 0.0667(10) Uani d 1 . .
    H H5B 0.7793 0.4096 0.6940 0.080 Uiso calc 1 . .
    C C6B 0.7627(3) 0.2187(6) 0.65007(8) 0.0538(9) Uani d 1 . .
    C C7B 0.6864(3) 0.3795(7) 0.62957(9) 0.0579(9) Uani d 1 . .
    C C8B 0.6511(3) 0.3494(7) 0.59149(9) 0.0618(10) Uani d 1 . .
    H H8B 0.6755 0.2258 0.5799 0.074 Uiso calc 1 . .
    C C9B 0.5846(3) 0.4972(7) 0.57353(9) 0.0611(10) Uani d 1 . .
    H H9B 0.5626 0.6164 0.5866 0.073 Uiso calc 1 . .
    C C10B 0.5418(3) 0.4979(6) 0.53638(8) 0.0527(8) Uani d 1 . .
    C C11B 0.4812(3) 0.6741(6) 0.52103(9) 0.0623(10) Uani d 1 . .
    H H11B 0.4674 0.7952 0.5351 0.075 Uiso calc 1 . .
    C C12B 0.5603(3) 0.3208(6) 0.51443(10) 0.0627(10) Uani d 1 . .
    H H12B 0.6010 0.1976 0.5237 0.075 Uiso calc 1 . .
loop_
    _atom_site_aniso_label
    _atom_site_aniso_U_11
    _atom_site_aniso_U_22
    _atom_site_aniso_U_33
    _atom_site_aniso_U_12
    _atom_site_aniso_U_13
    _atom_site_aniso_U_23
    F1A 0.1200(19) 0.0576(13) 0.0584(14) 0.0213(13) 0.0001(13) -0.0063(10)
    F2A 0.132(2) 0.124(2) 0.0401(12) -0.0345(18) -0.0246(13) 0.0016(13)
    F3A 0.127(2) 0.0673(15) 0.0660(14) 0.0339(14) -0.0031(14) -0.0057(11)
    F4A 0.122(2) 0.134(2) 0.0464(13) -0.0110(18) -0.0245(13) 0.0039(14)
    O1A 0.131(3) 0.0617(18) 0.0548(16) 0.0283(17) -0.0202(16) -0.0127(14)
    O2A 0.113(2) 0.0579(17) 0.0584(16) 0.0191(16) -0.0192(15) -0.0076(13)
    C1A 0.070(2) 0.049(2) 0.0418(18) -0.0017(18) 0.0031(16) 0.0005(16)
    C2A 0.090(3) 0.060(2) 0.0410(19) -0.016(2) 0.0097(19) -0.0106(17)
    C3A 0.077(3) 0.082(3) 0.0310(17) -0.023(2) -0.0038(17) 0.0022(19)
    C4A 0.064(2) 0.075(3) 0.047(2) -0.004(2) -0.0106(17) 0.0127(19)
    C5A 0.059(2) 0.056(2) 0.0466(19) 0.0003(17) 0.0006(16) -0.0012(16)
    C6A 0.0512(18) 0.0501(19) 0.0328(16) -0.0030(15) 0.0023(14) 0.0046(14)
    C7A 0.060(2) 0.050(2) 0.0383(17) 0.0063(17) 0.0005(15) -0.0045(15)
    C8A 0.060(2) 0.0465(19) 0.0408(18) 0.0020(16) -0.0032(15) 0.0003(15)
    C9A 0.057(2) 0.0476(19) 0.0444(18) 0.0001(16) -0.0039(15) -0.0014(15)
    C10A 0.0489(18) 0.0519(19) 0.0343(16) -0.0068(15) -0.0033(14) 0.0043(14)
    C11A 0.063(2) 0.0482(19) 0.0425(18) 0.0012(16) -0.0031(15) -0.0067(15)
    C12A 0.061(2) 0.058(2) 0.0346(16) -0.0038(17) -0.0060(15) 0.0001(15)
    C13A 0.0466(18) 0.0480(19) 0.0408(17) -0.0054(15) -0.0018(14) 0.0023(14)
    C14A 0.064(2) 0.051(2) 0.0440(19) 0.0040(17) -0.0023(16) -0.0037(15)
    C15A 0.064(2) 0.055(2) 0.0359(17) -0.0025(18) -0.0004(15) -0.0037(15)
    C16A 0.059(2) 0.0490(19) 0.0463(19) 0.0025(16) -0.0020(16) 0.0023(15)
    C17A 0.062(2) 0.0457(19) 0.0439(19) 0.0010(16) -0.0080(16) 0.0016(15)
    C18A 0.056(2) 0.052(2) 0.0444(18) -0.0011(16) -0.0018(15) 0.0006(16)
    C19A 0.0451(18) 0.0504(19) 0.0396(17) -0.0018(15) -0.0013(14) 0.0051(14)
    C20A 0.057(2) 0.052(2) 0.051(2) 0.0049(17) 0.0001(16) 0.0050(17)
    C21A 0.085(3) 0.069(3) 0.049(2) -0.001(2) 0.0036(19) -0.0074(19)
    C22A 0.070(2) 0.087(3) 0.043(2) -0.014(2) -0.0080(18) 0.008(2)
    C23A 0.064(2) 0.076(3) 0.059(2) 0.004(2) -0.0142(19) 0.018(2)
    C24A 0.060(2) 0.055(2) 0.054(2) 0.0057(17) -0.0013(17) 0.0044(17)
    F1B 0.1097(19) 0.0836(17) 0.0610(14) 0.0151(14) -0.0071(13) -0.0051(12)
    F2B 0.100(2) 0.137(3) 0.103(2) 0.0185(18) -0.0234(16) 0.0478(19)
    O1B 0.097(2) 0.0786(19) 0.0539(16) 0.0117(17) -0.0005(14) -0.0086(14)
    C1B 0.059(2) 0.078(3) 0.048(2) -0.009(2) 0.0020(17) 0.0060(19)
    C2B 0.066(2) 0.073(3) 0.070(3) 0.002(2) 0.000(2) 0.012(2)
    C3B 0.061(2) 0.087(3) 0.063(3) -0.002(2) -0.006(2) 0.024(2)
    C4B 0.075(3) 0.101(3) 0.044(2) -0.017(3) -0.0101(19) 0.011(2)
    C5B 0.070(2) 0.076(3) 0.053(2) -0.007(2) 0.0034(19) 0.005(2)
    C6B 0.0505(19) 0.066(2) 0.0434(19) -0.0088(18) 0.0013(15) 0.0121(17)
    C7B 0.059(2) 0.065(2) 0.049(2) -0.0010(19) 0.0047(17) 0.0048(18)
    C8B 0.063(2) 0.075(3) 0.0450(19) 0.003(2) 0.0002(17) 0.0048(18)
    C9B 0.069(2) 0.067(2) 0.046(2) 0.008(2) 0.0036(17) 0.0025(17)
    C10B 0.0471(19) 0.068(2) 0.0422(18) -0.0011(18) 0.0040(15) 0.0049(17)
    C11B 0.076(2) 0.062(2) 0.048(2) 0.010(2) 0.0078(18) -0.0081(18)
    C12B 0.062(2) 0.063(2) 0.060(2) 0.0130(19) 0.0004(18) 0.0140(19)
_geom_special_details
;
 All esds (except the esd in the dihedral angle between two l.s. planes)
 are estimated using the full covariance matrix.  The cell esds are taken
 into account individually in the estimation of esds in distances, angles
 and torsion angles; correlations between esds in cell parameters are only
 used when they are defined by crystal symmetry.  An approximate (isotropic)
 treatment of cell esds is used for estimating esds involving l.s. planes.
;
loop_
    _geom_bond_atom_site_label_1
    _geom_bond_atom_site_label_2
    _geom_bond_site_symmetry_2
    _geom_bond_distance
    _geom_bond_publ_flag
    F1A C1A . 1.344(4) ?
    F2A C3A . 1.350(4) ?
    F3A C20A . 1.342(4) ?
    F4A C22A . 1.358(4) ?
    O1A C7A . 1.215(4) ?
    O2A C18A . 1.213(4) ?
    C1A C6A . 1.370(5) ?
    C1A C2A . 1.371(5) ?
    C2A C3A . 1.353(5) ?
    C2A H2A . 0.9300 ?
    C3A C4A . 1.356(6) ?
    C4A C5A . 1.367(5) ?
    C4A H4A . 0.9300 ?
    C5A C6A . 1.383(5) ?
    C5A H5A . 0.9300 ?
    C6A C7A . 1.492(4) ?
    C7A C8A . 1.455(4) ?
    C8A C9A . 1.323(4) ?
    C8A H8A . 0.9300 ?
    C9A C10A . 1.441(4) ?
    C9A H9A . 0.9300 ?
    C10A C11A . 1.387(4) ?
    C10A C15A . 1.391(5) ?
    C11A C12A . 1.367(4) ?
    C11A H11A . 0.9300 ?
    C12A C13A . 1.381(5) ?
    C12A H12A . 0.9300 ?
    C13A C14A . 1.390(4) ?
    C13A C16A . 1.442(4) ?
    C14A C15A . 1.361(5) ?
    C14A H14A . 0.9300 ?
    C15A H15A . 0.9300 ?
    C16A C17A . 1.317(4) ?
    C16A H16A . 0.9300 ?
    C17A C18A . 1.458(5) ?
    C17A H17A . 0.9300 ?
    C18A C19A . 1.497(4) ?
    C19A C20A . 1.373(5) ?
    C19A C24A . 1.387(4) ?
    C20A C21A . 1.366(5) ?
    C21A C22A . 1.348(5) ?
    C21A H21A . 0.9300 ?
    C22A C23A . 1.350(6) ?
    C23A C24A . 1.370(5) ?
    C23A H23A . 0.9300 ?
    C24A H24A . 0.9300 ?
    F1B C1B . 1.373(4) ?
    F2B C3B . 1.359(5) ?
    O1B C7B . 1.195(4) ?
    C1B C2B . 1.358(5) ?
    C1B C6B . 1.366(5) ?
    C2B C3B . 1.347(6) ?
    C2B H2B . 0.9300 ?
    C3B C4B . 1.362(6) ?
    C4B C5B . 1.372(5) ?
    C4B H4B . 0.9300 ?
    C5B C6B . 1.395(5) ?
    C5B H5B . 0.9300 ?
    C6B C7B . 1.481(5) ?
    C7B C8B . 1.469(5) ?
    C8B C9B . 1.323(5) ?
    C8B H8B . 0.9300 ?
    C9B C10B . 1.441(5) ?
    C9B H9B . 0.9300 ?
    C10B C11B . 1.370(5) ?
    C10B C12B . 1.387(5) ?
    C11B C12B 3_666 1.378(5) ?
    C11B H11B . 0.9300 ?
    C12B C11B 3_666 1.378(5) ?
    C12B H12B . 0.9300 ?
loop_
    _geom_angle_atom_site_label_1
    _geom_angle_atom_site_label_2
    _geom_angle_atom_site_label_3
    _geom_angle_site_symmetry_1
    _geom_angle_site_symmetry_3
    _geom_angle
    _geom_angle_publ_flag
    F1A C1A C6A . . 120.8(3) ?
    F1A C1A C2A . . 116.1(3) ?
    C6A C1A C2A . . 123.1(3) ?
    C3A C2A C1A . . 117.6(3) ?
    C3A C2A H2A . . 121.2 ?
    C1A C2A H2A . . 121.2 ?
    F2A C3A C2A . . 118.1(4) ?
    F2A C3A C4A . . 118.8(4) ?
    C2A C3A C4A . . 123.1(3) ?
    C3A C4A C5A . . 117.2(4) ?
    C3A C4A H4A . . 121.4 ?
    C5A C4A H4A . . 121.4 ?
    C4A C5A C6A . . 123.2(3) ?
    C4A C5A H5A . . 118.4 ?
    C6A C5A H5A . . 118.4 ?
    C1A C6A C5A . . 115.8(3) ?
    C1A C6A C7A . . 126.9(3) ?
    C5A C6A C7A . . 117.3(3) ?
    O1A C7A C8A . . 120.6(3) ?
    O1A C7A C6A . . 117.7(3) ?
    C8A C7A C6A . . 121.8(3) ?
    C9A C8A C7A . . 120.9(3) ?
    C9A C8A H8A . . 119.5 ?
    C7A C8A H8A . . 119.5 ?
    C8A C9A C10A . . 128.3(3) ?
    C8A C9A H9A . . 115.8 ?
    C10A C9A H9A . . 115.8 ?
    C11A C10A C15A . . 117.1(3) ?
    C11A C10A C9A . . 120.3(3) ?
    C15A C10A C9A . . 122.6(3) ?
    C12A C11A C10A . . 121.9(3) ?
    C12A C11A H11A . . 119.0 ?
    C10A C11A H11A . . 119.0 ?
    C11A C12A C13A . . 121.1(3) ?
    C11A C12A H12A . . 119.5 ?
    C13A C12A H12A . . 119.5 ?
    C12A C13A C14A . . 116.9(3) ?
    C12A C13A C16A . . 123.3(3) ?
    C14A C13A C16A . . 119.7(3) ?
    C15A C14A C13A . . 122.4(3) ?
    C15A C14A H14A . . 118.8 ?
    C13A C14A H14A . . 118.8 ?
    C14A C15A C10A . . 120.6(3) ?
    C14A C15A H15A . . 119.7 ?
    C10A C15A H15A . . 119.7 ?
    C17A C16A C13A . . 128.9(3) ?
    C17A C16A H16A . . 115.6 ?
    C13A C16A H16A . . 115.6 ?
    C16A C17A C18A . . 120.7(3) ?
    C16A C17A H17A . . 119.7 ?
    C18A C17A H17A . . 119.7 ?
    O2A C18A C17A . . 121.0(3) ?
    O2A C18A C19A . . 117.4(3) ?
    C17A C18A C19A . . 121.6(3) ?
    C20A C19A C24A . . 115.6(3) ?
    C20A C19A C18A . . 126.7(3) ?
    C24A C19A C18A . . 117.6(3) ?
    F3A C20A C21A . . 116.2(3) ?
    F3A C20A C19A . . 120.1(3) ?
    C21A C20A C19A . . 123.7(3) ?
    C22A C21A C20A . . 117.3(4) ?
    C22A C21A H21A . . 121.3 ?
    C20A C21A H21A . . 121.3 ?
    C21A C22A C23A . . 123.0(3) ?
    C21A C22A F4A . . 118.4(4) ?
    C23A C22A F4A . . 118.6(4) ?
    C22A C23A C24A . . 118.2(4) ?
    C22A C23A H23A . . 120.9 ?
    C24A C23A H23A . . 120.9 ?
    C23A C24A C19A . . 122.1(4) ?
    C23A C24A H24A . . 118.9 ?
    C19A C24A H24A . . 118.9 ?
    C2B C1B C6B . . 124.7(4) ?
    C2B C1B F1B . . 114.9(4) ?
    C6B C1B F1B . . 120.4(3) ?
    C3B C2B C1B . . 117.1(4) ?
    C3B C2B H2B . . 121.4 ?
    C1B C2B H2B . . 121.4 ?
    C2B C3B F2B . . 118.6(5) ?
    C2B C3B C4B . . 123.0(4) ?
    F2B C3B C4B . . 118.3(4) ?
    C3B C4B C5B . . 117.7(4) ?
    C3B C4B H4B . . 121.2 ?
    C5B C4B H4B . . 121.2 ?
    C4B C5B C6B . . 122.3(4) ?
    C4B C5B H5B . . 118.9 ?
    C6B C5B H5B . . 118.9 ?
    C1B C6B C5B . . 115.2(3) ?
    C1B C6B C7B . . 127.7(3) ?
    C5B C6B C7B . . 117.0(4) ?
    O1B C7B C8B . . 121.7(4) ?
    O1B C7B C6B . . 117.1(3) ?
    C8B C7B C6B . . 121.3(4) ?
    C9B C8B C7B . . 120.3(4) ?
    C9B C8B H8B . . 119.8 ?
    C7B C8B H8B . . 119.8 ?
    C8B C9B C10B . . 128.5(4) ?
    C8B C9B H9B . . 115.7 ?
    C10B C9B H9B . . 115.7 ?
    C11B C10B C12B . . 116.8(3) ?
    C11B C10B C9B . . 121.5(3) ?
    C12B C10B C9B . . 121.7(3) ?
    C10B C11B C12B . 3_666 122.6(3) ?
    C10B C11B H11B . . 118.7 ?
    C12B C11B H11B 3_666 . 118.7 ?
    C11B C12B C10B 3_666 . 120.6(3) ?
    C11B C12B H12B 3_666 . 119.7 ?
    C10B C12B H12B . . 119.7 ?
loop_
    _geom_torsion_atom_site_label_1
    _geom_torsion_atom_site_label_2
    _geom_torsion_atom_site_label_3
    _geom_torsion_atom_site_label_4
    _geom_torsion_site_symmetry_1
    _geom_torsion_site_symmetry_2
    _geom_torsion_site_symmetry_3
    _geom_torsion_site_symmetry_4
    _geom_torsion
    _geom_torsion_publ_flag
    F1A C1A C2A C3A . . . . 178.1(3) ?
    C6A C1A C2A C3A . . . . -0.2(6) ?
    C1A C2A C3A F2A . . . . 179.7(3) ?
    C1A C2A C3A C4A . . . . -0.2(6) ?
    F2A C3A C4A C5A . . . . -179.6(3) ?
    C2A C3A C4A C5A . . . . 0.3(6) ?
    C3A C4A C5A C6A . . . . 0.0(6) ?
    F1A C1A C6A C5A . . . . -177.8(3) ?
    C2A C1A C6A C5A . . . . 0.4(5) ?
    F1A C1A C6A C7A . . . . 1.1(5) ?
    C2A C1A C6A C7A . . . . 179.3(3) ?
    C4A C5A C6A C1A . . . . -0.3(5) ?
    C4A C5A C6A C7A . . . . -179.3(3) ?
    C1A C6A C7A O1A . . . . -168.4(4) ?
    C5A C6A C7A O1A . . . . 10.5(5) ?
    C1A C6A C7A C8A . . . . 12.1(5) ?
    C5A C6A C7A C8A . . . . -169.0(3) ?
    O1A C7A C8A C9A . . . . -2.1(5) ?
    C6A C7A C8A C9A . . . . 177.4(3) ?
    C7A C8A C9A C10A . . . . 179.0(3) ?
    C8A C9A C10A C11A . . . . 171.9(3) ?
    C8A C9A C10A C15A . . . . -9.3(6) ?
    C15A C10A C11A C12A . . . . -0.6(5) ?
    C9A C10A C11A C12A . . . . 178.2(3) ?
    C10A C11A C12A C13A . . . . 1.0(5) ?
    C11A C12A C13A C14A . . . . -0.3(5) ?
    C11A C12A C13A C16A . . . . 178.8(3) ?
    C12A C13A C14A C15A . . . . -0.7(5) ?
    C16A C13A C14A C15A . . . . -179.8(3) ?
    C13A C14A C15A C10A . . . . 1.0(5) ?
    C11A C10A C15A C14A . . . . -0.4(5) ?
    C9A C10A C15A C14A . . . . -179.2(3) ?
    C12A C13A C16A C17A . . . . 14.4(6) ?
    C14A C13A C16A C17A . . . . -166.5(4) ?
    C13A C16A C17A C18A . . . . -178.9(3) ?
    C16A C17A C18A O2A . . . . -2.4(6) ?
    C16A C17A C18A C19A . . . . 176.7(3) ?
    O2A C18A C19A C20A . . . . 165.9(4) ?
    C17A C18A C19A C20A . . . . -13.2(5) ?
    O2A C18A C19A C24A . . . . -11.3(5) ?
    C17A C18A C19A C24A . . . . 169.6(3) ?
    C24A C19A C20A F3A . . . . 178.1(3) ?
    C18A C19A C20A F3A . . . . 0.9(5) ?
    C24A C19A C20A C21A . . . . -0.1(5) ?
    C18A C19A C20A C21A . . . . -177.3(3) ?
    F3A C20A C21A C22A . . . . -178.7(3) ?
    C19A C20A C21A C22A . . . . -0.5(6) ?
    C20A C21A C22A C23A . . . . 0.8(6) ?
    C20A C21A C22A F4A . . . . -179.5(3) ?
    C21A C22A C23A C24A . . . . -0.6(6) ?
    F4A C22A C23A C24A . . . . 179.8(3) ?
    C22A C23A C24A C19A . . . . 0.0(6) ?
    C20A C19A C24A C23A . . . . 0.4(5) ?
    C18A C19A C24A C23A . . . . 177.8(3) ?
    C6B C1B C2B C3B . . . . 0.1(6) ?
    F1B C1B C2B C3B . . . . -179.2(3) ?
    C1B C2B C3B F2B . . . . 178.8(3) ?
    C1B C2B C3B C4B . . . . -0.3(6) ?
    C2B C3B C4B C5B . . . . 0.4(6) ?
    F2B C3B C4B C5B . . . . -178.6(3) ?
    C3B C4B C5B C6B . . . . -0.5(6) ?
    C2B C1B C6B C5B . . . . -0.1(5) ?
    F1B C1B C6B C5B . . . . 179.2(3) ?
    C2B C1B C6B C7B . . . . -177.5(4) ?
    F1B C1B C6B C7B . . . . 1.8(6) ?
    C4B C5B C6B C1B . . . . 0.3(5) ?
    C4B C5B C6B C7B . . . . 178.0(3) ?
    C1B C6B C7B O1B . . . . 171.1(4) ?
    C5B C6B C7B O1B . . . . -6.3(5) ?
    C1B C6B C7B C8B . . . . -9.3(6) ?
    C5B C6B C7B C8B . . . . 173.3(3) ?
    O1B C7B C8B C9B . . . . 0.9(6) ?
    C6B C7B C8B C9B . . . . -178.7(3) ?
    C7B C8B C9B C10B . . . . 179.5(4) ?
    C8B C9B C10B C11B . . . . -174.2(4) ?
    C8B C9B C10B C12B . . . . 5.6(6) ?
    C12B C10B C11B C12B . . . 3_666 -0.1(6) ?
    C9B C10B C11B C12B . . . 3_666 179.7(4) ?
    C11B C10B C12B C11B . . . 3_666 0.1(6) ?
    C9B C10B C12B C11B . . . 3_666 -179.7(3) ?
loop_
    _geom_hbond_atom_site_label_D
    _geom_hbond_atom_site_label_H
    _geom_hbond_atom_site_label_A
    _geom_hbond_site_symmetry_A
    _geom_hbond_distance_DH
    _geom_hbond_distance_HA
    _geom_hbond_distance_DA
    _geom_hbond_angle_DHA
    _geom_hbond_publ_flag
    C5A H5A O1B 1_545 0.93 2.49 3.243(5) 138 yes
    C11B H11B O1A 1_565 0.93 2.54 3.322(5) 142 yes
    C2A H2A F2A 2_656 0.93 2.48 3.362(5) 158 yes
    C2B H2B F3A 3_656 0.93 2.50 3.324(5) 147 yes
    C8A H8A F1A . 0.93 2.19 2.822(4) 124 yes
    C8B H8B F1B . 0.93 2.16 2.806(5) 125 yes
    C17A H17A F3A . 0.93 2.19 2.802(4) 122 yes
    C23A H23A F2A 4_475 0.93 2.56 3.3910 149 yes
_shelx_hkl_file
;
   1   0   0 0.03970 0.04740   2
  -1   0   0 -0.0289 0.05198   1
  -1   0   0 0.06984 0.05726   3
  -1   0   0 -0.0209 0.04147   4
  -1   0   0 0.08521 0.05406   2
   2   0   0 14.9905 1.00436   2
  -2   0   0 14.7343 1.01964   4
  -2   0   0 15.0841 1.04111   1
  -2   0   0 18.9431 1.12826   3
  -2   0   0 16.5059 1.02667   2
  -3   0   0 412.811 23.4176   4
   3   0   0 418.256 23.3998   2
  -3   0   0 419.310 23.4585   1
  -3   0   0 412.421 23.4110   2
  -3   0   0 411.852 23.5384   3
  -4   0   0 5.70291 0.61498   2
  -4   0   0 4.69330 0.60834   4
   4   0   0 4.74110 0.55612   2
  -4   0   0 5.50060 0.68286   1
  -4   0   0 6.56785 0.84862   3
   5   0   0 35.5811 2.20758   2
  -5   0   0 33.8159 2.40807   3
  -5   0   0 35.3259 2.22914   2
  -5   0   0 33.5956 2.23124   4
  -5   0   0 30.4476 2.25032   1
  -6   0   0 29.2158 2.37402   3
  -6   0   0 33.0308 2.19407   2
   6   0   0 34.1247 2.19041   2
  -6   0   0 32.2850 2.20958   4
  -6   0   0 33.0807 2.29379   1
  -7   0   0 12.5295 1.09207   2
  -7   0   0 9.41317 1.41360   3
  -7   0   0 11.1126 1.32529   1
   7   0   0 12.0320 1.04533   2
  -7   0   0 11.1886 1.24533   4
  -8   0   0 -0.0310 0.28073   4
  -8   0   0 -0.0270 0.33637   1
  -8   0   0 0.07057 0.52438   3
  -8   0   0 -0.2390 0.28482   2
   8   0   0 -0.2614 0.26257   2
   9   0   0 76.5464 4.71283   2
  -9   0   0 72.3049 4.73305   2
   9   0   0 73.5745 5.10577   3
  -9   0   0 70.9128 5.11824   3
  -9   0   0 75.0357 4.77780   4
  -9   0   0 76.6540 4.92778   1
 -10   0   0 -0.3856 0.30712   2
  10   0   0 0.10040 0.51747   3
 -10   0   0 -0.6284 0.50874   3
 -10   0   0 -0.1745 0.41420   1
 -10   0   0 -0.2603 0.33239   4
  10   0   0 0.41233 0.40202   2
  11   0   0 4.11508 1.15789   3
  11   0   0 3.11365 0.75477   2
 -11   0   0 2.61176 0.84527   4
 -11   0   0 3.79051 0.99981   1
 -11   0   0 1.75641 0.93340   3
 -12   0   0 4.65265 1.37765   3
  12   0   0 2.99301 1.09775   3
 -12   0   0 3.50149 0.96452   4
 -12   0   0 5.41267 1.30739   1
  13   0   0 2.90636 1.10951   3
 -13   0   0 3.28873 1.28670   3
 -13   0   0 1.86489 0.88352   1
  14   0   0 -0.9424 0.74605   3
 -14   0   0 -0.7780 0.81000   3
 -14   0   0 0.39468 0.78449   1
 -15   0   0 0.23126 0.82857   1
 -15   0   0 -0.0560 1.06284   3
  15   0   0 0.80687 1.05081   3
  16   0   0 -0.6204 1.13374   3
 -16   0   0 -0.1052 1.13830   3
 -17   0   0 -1.4595 1.16903   3
  17   0   0 1.06498 1.38802   3
   0  -1   0 0.10276 0.12052   3
   0  -1   0 0.06282 0.09091   1
   0   1   0 0.02058 0.12277   4
   0   1   0 -0.1228 0.07737   1
   0   1   0 -0.0467 0.10982   2
  -1  -1   0 45.0503 2.69551   1
   1  -1   0 46.6036 2.79300   3
  -1  -1   0 55.0820 2.85463   3
   1   1   0 45.9629 2.81502   2
   1   1   0 45.1819 2.69707   4
  -1   1   0 41.7283 2.75487   2
  -1   1   0 52.2084 2.85259   4
  -2  -1   0 17.8656 1.15983   1
  -2  -1   0 18.9509 1.32293   3
   2  -1   0 19.9579 1.28396   3
  -2   1   0 17.5815 1.20760   2
   2   1   0 18.4696 1.29073   2
  -2   1   0 19.0517 1.33748   4
  -2   1   0 22.5561 1.34566   1
  -3  -1   0 72.4616 4.16540   1
  -3  -1   0 72.5020 4.05898   4
   3  -1   0 74.6440 4.29287   3
  -3  -1   0 65.0669 4.33697   3
  -3   1   0 70.8733 4.18030   2
  -3   1   0 71.9159 4.32932   4
   3   1   0 70.2928 4.04589   4
   3   1   0 72.1850 4.28241   2
  -3   1   0 71.3329 4.31833   1
  -4  -1   0 47.2455 2.65523   4
  -4  -1   0 44.0811 2.76881   1
   4  -1   0 47.8310 2.91883   3
  -4  -1   0 46.3799 3.00498   3
  -4   1   0 47.3524 2.93730   1
  -4   1   0 45.7730 2.91514   3
  -4   1   0 36.5623 2.84668   4
   4   1   0 44.0572 2.85114   2
  -5  -1   0 2.31312 0.59661   3
   5  -1   0 2.61650 0.59693   3
  -5  -1   0 3.03637 0.40108   4
  -5  -1   0 2.59585 0.49659   1
  -5   1   0 2.75316 0.46163   2
  -5   1   0 3.04124 0.64148   3
  -5   1   0 3.17433 0.60956   1
  -5   1   0 3.42501 0.66817   4
   5   1   0 2.74774 0.53173   2
   6  -1   0 4.93265 0.86852   3
  -6  -1   0 2.47654 0.68770   3
  -6  -1   0 2.89697 0.58618   1
  -6  -1   0 1.78084 0.39251   4
  -6   1   0 0.83675 0.51245   4
   6   1   0 4.08959 0.66347   2
  -6   1   0 2.30465 0.58987   1
  -6   1   0 2.98227 0.66986   3
  -6   1   0 2.00745 0.45316   2
  -7  -1   0 0.82489 0.33190   4
  -7  -1   0 1.13729 0.63395   3
   7  -1   0 0.67068 0.50328   3
  -7  -1   0 0.49230 0.33186   1
   7   1   0 0.64732 0.36903   2
  -7   1   0 1.11080 0.56656   1
  -7   1   0 0.96384 0.39333   2
  -7   1   0 1.08240 0.54414   3
  -7   1   0 0.95985 0.50147   4
  -8  -1   0 8.69896 0.97988   4
  -8  -1   0 10.1440 1.24787   1
  -8  -1   0 14.0413 1.82772   3
   8  -1   0 10.0149 1.09086   2
   8  -1   0 8.75760 1.37353   3
  -8   1   0 10.0824 1.48946   3
  -8   1   0 11.1625 1.39302   4
  -8   1   0 8.61255 1.28847   1
  -8   1   0 9.10769 1.11709   2
   8   1   0 10.0949 1.20742   2
  -9  -1   0 0.63668 0.48448   1
  -9  -1   0 0.19901 0.33832   4
   9  -1   0 1.08718 0.66569   3
  -9  -1   0 0.38649 0.61668   3
   9  -1   0 0.63133 0.40508   2
  -9   1   0 0.57530 0.58100   4
  -9   1   0 0.24423 0.57663   3
  -9   1   0 0.27852 0.36318   2
   9   1   0 0.68300 0.48281   2
  -9   1   0 0.43326 0.55650   1
 -10  -1   0 4.58098 1.21545   3
  10  -1   0 4.29718 0.75178   2
  10  -1   0 2.94047 1.00362   3
 -10  -1   0 3.30772 0.73374   4
 -10  -1   0 3.79932 0.91608   1
 -10   1   0 2.81914 1.00229   3
 -10   1   0 2.55156 0.83800   1
 -10   1   0 3.27124 0.91021   4
  10   1   0 3.10651 0.73917   2
 -10   1   0 2.61408 0.66317   2
 -11  -1   0 -0.1884 0.54054   1
 -11  -1   0 -0.4472 0.61995   3
  11  -1   0 -0.3950 0.59324   3
 -11   1   0 0.81257 0.69849   4
 -11   1   0 0.14210 0.67820   1
 -11   1   0 0.10931 0.65737   3
  11   1   0 1.28514 0.62989   2
 -12  -1   0 0.58000 0.90855   3
  12  -1   0 0.53160 0.80139   3
 -12  -1   0 -0.2670 0.45656   1
 -12   1   0 -0.5367 0.78358   3
  12   1   0 0.03426 0.46583   2
 -12   1   0 -0.5295 0.58210   1
 -12   1   0 0.66728 0.78948   4
  13  -1   0 -0.2614 0.78043   3
 -13  -1   0 -0.9341 0.68687   3
 -13  -1   0 -0.6416 0.55586   1
  13   1   0 0.50072 0.84110   3
 -13   1   0 -0.4890 0.67537   4
 -13   1   0 -1.2494 0.49503   1
 -13   1   0 0.05406 0.89851   3
 -14  -1   0 -0.1270 1.08348   3
  14  -1   0 -0.0357 0.89074   3
 -14   1   0 -0.2826 0.81985   1
 -14   1   0 -0.9242 0.82377   4
 -14   1   0 -0.8262 0.95478   3
  14   1   0 1.80974 1.09777   3
 -15  -1   0 1.31881 1.43699   3
  15  -1   0 0.46072 0.99943   3
 -15   1   0 1.45758 1.43726   3
 -15   1   0 0.67683 0.97239   1
  15   1   0 1.56230 1.21061   3
 -16  -1   0 -1.2380 1.00496   3
  16  -1   0 0.28646 1.13570   3
 -16   1   0 -0.0282 1.21279   3
 -16   1   0 0.29683 0.95592   1
  16   1   0 1.44026 1.21400   3
   0  -2   0 1.60973 0.29665   1
   0  -2   0 1.45611 0.42645   3
   0   2   0 1.69126 0.32348   1
   0   2   0 2.65710 0.43447   4
   0   2   0 1.96791 0.37881   2
  -1  -2   0 60.3656 3.67907   3
   1  -2   0 58.0508 3.62994   3
   1  -2   0 61.5661 3.59194   1
  -1  -2   0 58.9744 3.47475   1
  -1   2   0 57.1118 3.60895   2
  -1   2   0 66.0760 3.63185   1
   1   2   0 60.5383 3.53688   4
  -1   2   0 58.2953 3.66282   4
   1   2   0 54.6219 3.63576   2
  -2  -2   0 6.77787 0.84186   3
  -2  -2   0 4.68695 0.44054   1
   2  -2   0 5.94253 0.69133   1
   2  -2   0 6.24984 0.76332   3
   2   2   0 4.77913 0.70093   2
  -2   2   0 5.92048 0.81253   4
   2   2   0 5.68991 0.46367   4
  -2   2   0 5.80194 0.67007   2
  -2   2   0 7.28019 0.78185   1
  -3  -2   0 0.30645 0.33335   3
   3  -2   0 0.17074 0.30302   3
  -3  -2   0 0.00217 0.12552   1
   3   2   0 0.00296 0.07906   4
  -3   2   0 -0.0379 0.19831   1
  -3   2   0 -0.0446 0.18596   2
  -3   2   0 0.02420 0.26544   4
   3   2   0 0.04249 0.27401   2
  -4  -2   0 24.1069 1.91085   3
   4  -2   0 25.0172 1.77994   3
  -4  -2   0 25.3032 1.59367   1
  -4   2   0 23.5220 1.67227   2
  -4   2   0 22.8266 1.85135   4
  -4   2   0 24.5061 1.83710   1
   4   2   0 25.4732 1.83758   2
  -5  -2   0 2.81011 0.73446   3
  -5  -2   0 3.86371 0.54003   1
   5  -2   0 3.95149 0.69705   3
   5   2   0 3.42781 0.68150   2
  -5   2   0 2.16211 0.61385   1
  -5   2   0 4.49142 0.84850   4
  -5   2   0 3.64929 0.57297   2
   6  -2   0 1.43605 0.52550   3
  -6  -2   0 0.54663 0.33203   1
  -6  -2   0 0.65748 0.56921   3
  -6   2   0 1.46096 0.56604   1
  -6   2   0 1.20147 0.52352   4
   6   2   0 -0.2412 0.36550   2
  -6   2   0 0.47192 0.29671   2
  -7  -2   0 35.8114 3.00909   3
   7  -2   0 39.6329 2.86278   3
  -7  -2   0 41.1689 2.67158   1
   7   2   0 39.9102 2.82011   2
  -7   2   0 39.0239 2.64656   2
  -7   2   0 41.4073 2.99344   4
  -7   2   0 43.9148 2.98225   1
   7   2   0 38.0168 2.32101   4
   8  -2   0 -0.3891 0.40462   3
  -8  -2   0 0.15698 0.58919   3
  -8  -2   0 -0.2681 0.31146   1
  -8   2   0 0.24510 0.50397   1
   8   2   0 -0.0983 0.30193   2
  -8   2   0 0.40092 0.35254   2
  -8   2   0 0.23197 0.39093   4
   9  -2   0 -0.5721 0.44780   3
  -9  -2   0 0.34873 0.40314   1
  -9  -2   0 -0.0073 0.62044   3
  -9   2   0 0.15665 0.34955   2
   9   2   0 -0.5261 0.32793   2
  -9   2   0 -0.0362 0.55152   4
  -9   2   0 0.46143 0.60158   1
  10  -2   0 1.39391 0.79122   3
 -10  -2   0 2.83751 1.03076   3
 -10  -2   0 1.46904 0.62493   1
 -10   2   0 0.93945 0.71957   4
 -10   2   0 0.22803 0.58945   1
  10   2   0 0.95052 0.58768   2
  11  -2   0 -1.0742 0.46891   3
 -11  -2   0 -0.1741 0.73403   3
  11   2   0 0.57785 0.51710   2
 -11   2   0 0.05547 0.64306   1
 -11   2   0 0.71613 0.70441   4
  12  -2   0 1.31550 0.99926   3
 -12  -2   0 0.25588 0.94818   3
 -12   2   0 -0.7008 0.58660   1
  12   2   0 0.78587 0.60177   2
 -12   2   0 0.06927 0.68589   4
  13  -2   0 1.04130 0.94189   3
 -13  -2   0 -0.6221 0.85553   3
  13   2   0 -0.2212 0.59300   2
 -13   2   0 -0.1738 0.74615   4
 -13   2   0 -1.1060 0.70279   1
 -14  -2   0 2.03667 1.23311   3
  14  -2   0 -0.7431 0.79750   3
 -14   2   0 -1.2002 0.66365   1
 -14   2   0 -0.2757 0.99038   4
  15  -2   0 -0.0429 1.15393   3
 -15  -2   0 0.60866 1.26783   3
 -15   2   0 -0.8733 0.83119   4
 -15   2   0 -0.5345 0.81093   1
  16  -2   0 -0.6800 1.21128   3
  16  -2   0 0.53883 1.06427   1
 -16  -2   0 0.26571 1.10171   3
 -16   2   0 -1.5865 0.71326   1
  16   2   0 3.86106 1.76200   3
   0  -3   0 -0.0569 0.34375   3
   0  -3   0 -0.0409 0.17011   1
   0   3   0 0.22637 0.32687   2
   0   3   0 -0.4252 0.26277   4
   1  -3   0 13.2377 1.20922   3
  -1  -3   0 16.1006 1.05473   1
   1  -3   0 14.5651 1.14363   1
  -1  -3   0 16.3151 1.32909   3
   1   3   0 12.2527 1.08755   4
   1   3   0 14.1082 1.24436   2
  -1   3   0 14.3102 1.15440   1
  -1   3   0 13.8976 1.21236   2
  -1   3   0 11.4347 1.31736   4
   2  -3   0 1.99233 0.59381   3
  -2  -3   0 1.28155 0.29656   1
   2  -3   0 0.06412 0.31740   1
  -2  -3   0 0.86675 0.42253   3
  -2   3   0 0.63902 0.44591   4
   2   3   0 0.41729 0.25760   4
  -2   3   0 0.71011 0.39982   1
  -2   3   0 1.34308 0.45056   2
   2   3   0 0.19870 0.34600   2
   3  -3   0 12.6718 1.36842   1
  -3  -3   0 12.5357 0.89684   1
  -3  -3   0 11.4225 1.43089   3
   3  -3   0 14.7089 1.23691   3
   3   3   0 10.1706 0.84777   4
  -3   3   0 14.4913 1.54148   4
  -3   3   0 10.6869 1.27657   1
   3   3   0 11.4176 1.31689   2
  -3   3   0 12.7406 1.10568   2
  -4  -3   0 2.32597 0.40744   1
   4  -3   0 1.94888 0.61479   1
  -4  -3   0 2.72618 0.74419   3
   4  -3   0 3.77539 0.76797   3
   4   3   0 3.27858 0.68945   2
  -4   3   0 3.74794 0.74867   1
  -4   3   0 2.12653 0.72678   4
   4   3   0 2.80953 0.24751   4
  -4   3   0 2.82073 0.61225   2
   5  -3   0 8.80475 1.22458   1
  -5  -3   0 8.46704 0.77690   1
  -5  -3   0 9.13578 1.41060   3
   5  -3   0 12.5334 1.38482   3
   5   3   0 10.2059 1.29957   2
  -5   3   0 8.71544 1.32816   4
  -5   3   0 9.95718 1.32137   1
  -5   3   0 9.79851 1.11074   2
   6  -3   0 1.60137 0.64941   3
  -6  -3   0 0.47271 0.28673   1
  -6  -3   0 1.69400 0.77971   3
   6   3   0 -0.0850 0.41060   2
  -6   3   0 1.01741 0.59234   4
  -6   3   0 0.45669 0.42930   1
  -6   3   0 0.98494 0.44148   2
  -7  -3   0 8.86583 1.55080   3
   7  -3   0 12.2806 1.45957   3
  -7  -3   0 8.59321 1.01410   1
   7   3   0 8.46879 1.23287   2
  -7   3   0 7.72514 1.06504   2
  -7   3   0 7.20023 1.26897   1
  -7   3   0 8.14755 1.42227   4
   8  -3   0 1.77932 0.74073   3
  -8  -3   0 0.16166 0.70872   3
   8   3   0 1.72315 0.71428   2
  -8   3   0 1.95857 0.56618   2
  -8   3   0 2.36179 0.86762   1
  -8   3   0 2.49210 0.95712   4
  -9  -3   0 15.8863 2.33365   3
   9  -3   0 14.5195 1.90082   3
  -9   3   0 15.2855 2.03075   1
   9   3   0 15.1809 1.85729   2
  -9   3   0 15.2802 2.19223   4
 -10  -3   0 4.55434 1.31962   3
  10  -3   0 4.55572 1.17440   3
 -10   3   0 3.60433 1.18372   4
  10   3   0 5.09278 1.07757   2
 -10   3   0 4.93918 1.15210   1
  11  -3   0 -0.5647 0.57569   3
 -11  -3   0 0.20385 0.90054   3
  11   3   0 0.04159 0.54039   2
 -11   3   0 0.35018 0.77830   4
 -11   3   0 -0.6450 0.58444   1
 -12  -3   0 1.71303 1.19752   3
  12  -3   0 0.81394 0.85424   3
 -12   3   0 0.64546 0.88620   4
  12   3   0 0.18561 0.63767   2
 -12   3   0 1.18772 0.89341   1
  13  -3   0 2.23534 1.08509   3
  13  -3   0 0.74760 0.85267   1
 -13  -3   0 2.64666 1.41108   3
 -13   3   0 2.38865 1.08632   1
 -13   3   0 2.39047 1.20185   4
  13   3   0 1.46588 0.72035   2
  14  -3   0 0.35004 0.84516   1
  14  -3   0 -0.3572 0.81699   3
 -14  -3   0 -0.6587 0.98082   3
 -14   3   0 0.14247 1.00287   4
  14   3   0 -0.2565 0.70003   2
 -14   3   0 -0.2464 0.83147   1
  15  -3   0 -0.6095 0.87005   1
 -15  -3   0 -0.8479 1.09066   3
  15  -3   0 -1.0213 1.01077   3
 -15   3   0 1.95097 1.16598   1
 -15   3   0 -0.1874 1.17863   4
   0  -4   0 0.36835 0.28839   1
   0  -4   0 -0.0870 0.45409   3
   0   4   0 0.33835 0.36463   4
   0   4   0 0.30618 0.44848   2
   1  -4   0 1.75141 0.69182   3
  -1  -4   0 2.55552 0.47027   1
  -1  -4   0 0.53669 0.56923   3
   1  -4   0 1.58229 0.50955   1
   1   4   0 1.13035 0.41432   4
   1   4   0 1.76850 0.59037   2
  -1   4   0 1.98927 0.62106   2
  -1   4   0 1.85458 0.59341   4
   2  -4   0 2.01594 0.56027   1
  -2  -4   0 0.99514 0.60661   3
   2  -4   0 0.51444 0.63183   3
  -2  -4   0 0.94582 0.31915   1
   2   4   0 0.98202 0.53315   2
   2   4   0 1.40447 0.40809   4
  -2   4   0 0.39666 0.45274   2
  -2   4   0 1.29692 0.51376   1
  -2   4   0 0.77046 0.50712   4
   3  -4   0 4.25368 0.94888   3
  -3  -4   0 3.99089 0.97002   3
  -3  -4   0 4.49598 0.59070   1
   3  -4   0 3.26745 0.80499   1
   3   4   0 3.24356 0.56173   4
  -3   4   0 3.25348 0.78413   1
  -3   4   0 5.14488 1.00943   4
  -3   4   0 4.35921 0.81916   2
   3   4   0 2.87947 0.80286   2
  -4  -4   0 7.84275 0.86344   1
   4  -4   0 8.85706 1.35355   3
  -4  -4   0 10.7657 1.61589   3
   4  -4   0 9.46595 1.27377   1
   4   4   0 9.82307 1.38044   2
  -4   4   0 9.00158 1.22497   2
  -4   4   0 9.11552 1.29997   1
  -4   4   0 12.0683 1.60801   4
   5  -4   0 0.53244 0.44238   1
   5  -4   0 1.11250 0.76989   3
  -5  -4   0 0.00122 0.63391   3
  -5   4   0 1.66590 0.57197   2
   5   4   0 0.70733 0.61402   2
  -5   4   0 1.73256 0.72586   4
  -5   4   0 0.93568 0.54482   1
   6  -4   0 8.43214 1.42864   3
  -6  -4   0 7.97290 1.62146   3
   6  -4   0 8.89217 1.39275   1
   6   4   0 8.13939 1.33888   2
  -6   4   0 6.80132 1.27638   1
  -6   4   0 8.21686 1.45193   4
  -6   4   0 7.49840 1.14399   2
   7  -4   0 -0.2997 0.43241   1
  -7  -4   0 0.21527 0.61635   3
   7  -4   0 0.68416 0.73820   3
   7   4   0 -0.3187 0.50741   2
  -7   4   0 1.18894 0.54726   2
  -7   4   0 0.11273 0.49788   1
  -7   4   0 -0.2646 0.73809   4
   8  -4   0 0.82867 0.79289   3
  -8  -4   0 0.45606 0.79264   3
   8  -4   0 -0.6949 0.53859   1
   8   4   0 0.43507 0.63005   2
  -8   4   0 1.68189 0.86513   1
  -8   4   0 0.56549 0.73774   4
   9  -4   0 -0.7285 0.60960   3
   9  -4   0 -1.2841 0.59491   1
  -9  -4   0 -1.3008 0.41005   3
  -9   4   0 1.18631 0.78281   1
   9   4   0 0.19595 0.61593   2
  -9   4   0 0.37322 0.79459   4
 -10  -4   0 0.06647 0.70835   3
  10  -4   0 0.31232 0.76965   3
  10  -4   0 -0.1730 0.74096   1
 -10   4   0 0.61131 0.75282   1
  10   4   0 -0.1653 0.52990   2
 -10   4   0 0.03085 0.82822   4
  11  -4   0 0.73363 0.90742   3
 -11  -4   0 1.08501 1.17329   3
  11  -4   0 -0.3626 0.61602   1
 -11   4   0 -0.2664 0.73837   1
  11   4   0 0.73997 0.69295   2
 -11   4   0 0.96843 0.99566   4
  12  -4   0 0.53634 0.91961   3
 -12  -4   0 1.16686 1.19714   3
  12  -4   0 -0.1749 0.88831   1
 -12   4   0 0.74145 1.02709   4
  12   4   0 -0.3594 0.64136   2
 -12   4   0 0.96097 0.90644   1
 -13  -4   0 0.11503 1.07477   3
  13  -4   0 -0.0651 0.66681   1
  13  -4   0 -1.5104 0.78976   3
 -13   4   0 -1.2167 0.97357   4
  13   4   0 0.24139 0.90789   2
 -13   4   0 0.59938 1.02426   1
  14  -4   0 0.36477 0.95679   1
  14  -4   0 -0.7710 1.26400   3
 -14  -4   0 0.67743 1.30420   3
  14   4   0 -0.7655 0.79855   2
 -14   4   0 -0.6827 0.92558   1
 -14   4   0 0.01651 1.08441   4
  15  -4   0 -0.3889 1.31895   3
   0  -5   0 -0.2187 0.72878   3
   0  -5   0 1.00543 0.48945   1
   0   5   0 0.87639 0.60161   4
   0   5   0 0.51076 0.62280   2
   1  -5   0 6.44257 1.28792   3
   1  -5   0 6.13087 0.95987   1
  -1  -5   0 4.04819 0.76200   1
  -1  -5   0 4.56653 1.18098   3
  -1   5   0 7.97662 1.30204   2
  -1   5   0 7.56692 1.21067   4
   1   5   0 5.84114 1.11480   2
   1   5   0 7.83878 1.08695   4
   2  -5   0 0.36390 0.75365   3
   2  -5   0 0.35113 0.50424   1
  -2  -5   0 -0.3059 0.67953   3
  -2  -5   0 0.51988 0.38902   1
  -2   5   0 2.19338 0.75229   4
   2   5   0 1.29515 0.54602   4
  -2   5   0 1.33788 0.67984   2
   2   5   0 0.35935 0.58107   2
   3  -5   0 32.1831 2.65828   3
  -3  -5   0 27.4645 2.67600   3
   3  -5   0 30.5050 2.35083   1
  -3   5   0 32.3542 2.62743   4
  -3   5   0 29.0172 2.39941   1
  -3   5   0 30.8158 2.44409   2
   3   5   0 29.9642 2.50321   2
   4  -5   0 51.1613 4.12106   3
   4  -5   0 62.2831 4.06507   1
  -4  -5   0 58.2292 4.44873   3
  -4   5   0 56.7064 4.25130   4
  -4   5   0 60.7191 4.12282   2
  -4   5   0 55.9133 4.05975   1
   4   5   0 64.4402 4.25931   2
  -5  -5   0 -0.0222 0.76339   3
   5  -5   0 1.05488 0.84603   3
   5  -5   0 1.09449 0.70142   1
  -5   5   0 0.76056 0.90817   4
  -5   5   0 0.37651 0.65414   1
  -5   5   0 0.13404 0.50569   2
   5   5   0 0.79773 0.67752   2
  -6  -5   0 -0.4346 0.64920   3
   6  -5   0 -0.4898 0.39450   1
   6  -5   0 -0.5301 0.70214   3
  -6   5   0 0.26936 0.47561   1
   6   5   0 0.40071 0.63461   2
  -6   5   0 -0.1690 0.86174   4
  -6   5   0 -0.0389 0.42150   2
   7  -5   0 -0.0041 0.76103   3
   7  -5   0 1.20492 0.80091   1
  -7  -5   0 -0.5747 0.53771   3
  -7   5   0 0.13390 0.89174   4
  -7   5   0 -0.3288 0.65633   1
   7   5   0 0.79160 0.68246   2
  -8  -5   0 -0.2230 0.88583   3
   8  -5   0 -0.2670 0.62143   1
   8  -5   0 0.83759 0.92330   3
   8   5   0 -0.2429 0.53979   2
  -8   5   0 -0.1706 0.73059   1
  -8   5   0 -0.7091 0.83462   4
   9  -5   0 -0.5261 0.64572   1
  -9  -5   0 -0.4871 0.75459   3
   9  -5   0 -0.1433 1.05177   3
  -9   5   0 0.47924 0.95566   4
  -9   5   0 1.22806 0.93509   1
   9   5   0 0.83787 0.64628   2
 -10  -5   0 -0.9806 0.90561   3
  10  -5   0 -1.8006 0.85728   3
  10  -5   0 -0.2899 0.72407   1
 -10   5   0 -1.3184 0.63017   1
 -10   5   0 -0.1948 0.88242   4
  10   5   0 0.19170 0.62809   2
 -11  -5   0 1.04540 1.33040   3
  11  -5   0 -0.8196 0.90645   3
  11  -5   0 0.15093 0.82833   1
 -11   5   0 0.11268 0.88280   1
 -11   5   0 0.69836 1.15044   4
  11   5   0 0.28654 0.96766   2
  12  -5   0 -0.6250 0.75159   1
 -12  -5   0 1.80725 1.40471   3
  12  -5   0 -1.4394 0.96341   3
 -12   5   0 -0.3781 1.09687   4
  12   5   0 -0.0668 0.76818   2
 -12   5   0 -0.3851 0.96989   1
 -13  -5   0 0.14986 1.30456   3
  13  -5   0 -1.0894 0.67895   1
  13  -5   0 0.44838 1.36228   3
 -13   5   0 -1.3474 1.14563   4
  13   5   0 -0.8830 1.04786   2
 -13   5   0 -0.3394 1.00636   1
   0  -6   0 1.24941 0.87278   3
   0   6   0 -0.4659 0.75086   4
   0   6   0 0.08287 0.72976   2
   1  -6   0 12.3535 1.52545   1
  -1  -6   0 11.7363 1.90563   3
   1  -6   0 13.5606 1.97863   3
  -1   6   0 13.2807 1.83943   4
  -1   6   0 17.0320 2.15023   2
   1   6   0 12.4549 1.87913   2
   2  -6   0 5.53774 0.99112   1
  -2  -6   0 5.17558 1.37664   3
   2  -6   0 6.86276 1.40189   3
  -2   6   0 3.77535 1.27975   4
   2   6   0 4.13429 1.19130   2
  -2   6   0 5.08408 1.21168   2
   3  -6   0 1.36565 0.78239   1
  -3  -6   0 1.18122 0.94923   3
   3  -6   0 3.47053 1.10365   3
  -3   6   0 1.96222 0.82126   2
  -3   6   0 1.35123 1.04971   4
   3   6   0 1.60231 0.85891   2
   4  -6   0 -0.3483 0.54851   1
  -4  -6   0 -0.1328 0.76198   3
   4  -6   0 1.12242 0.91957   3
  -4   6   0 -0.4323 0.49171   2
   4   6   0 0.78999 0.64678   2
  -4   6   0 -0.3714 0.76040   4
  -4   6   0 -0.5583 0.55846   1
  -5  -6   0 -0.2813 0.69301   3
   5  -6   0 0.85021 0.65982   1
   5  -6   0 0.24404 0.98448   3
   5   6   0 -0.2777 0.62963   2
  -5   6   0 -0.6215 0.42859   2
  -5   6   0 0.24526 0.89022   4
  -5   6   0 1.02001 0.69673   1
   6  -6   0 0.79764 1.02637   3
  -6  -6   0 1.03875 0.98487   3
   6  -6   0 1.10044 0.79727   1
   6   6   0 -0.3300 0.64234   2
  -6   6   0 -0.3077 0.68986   1
  -6   6   0 -1.0539 0.81857   4
   7  -6   0 -0.6868 0.86279   3
  -7  -6   0 0.23434 0.98891   3
   7  -6   0 0.08410 0.71663   1
   7   6   0 -0.0772 0.64160   2
  -7   6   0 0.54416 1.11440   4
  -7   6   0 -0.6249 0.65393   1
   8  -6   0 -0.7191 0.69186   1
  -8  -6   0 0.28247 1.13781   3
   8  -6   0 -0.3574 0.96188   3
  -8   6   0 -0.1775 0.77948   1
  -8   6   0 1.50208 1.24944   4
   8   6   0 0.23463 0.74770   2
  -9  -6   0 -0.1246 1.05866   3
   9  -6   0 -0.5524 0.84772   1
   9  -6   0 -1.8425 0.97175   3
  -9   6   0 -1.2049 1.11714   4
  -9   6   0 0.32472 0.88944   1
   9   6   0 -0.3960 0.79825   2
  10  -6   0 0.62816 1.35052   3
 -10  -6   0 0.40707 1.30038   3
  10  -6   0 -0.5797 0.80872   1
 -10   6   0 0.49854 1.00059   1
 -10   6   0 -0.4141 1.27535   4
  10   6   0 0.20307 0.91001   2
 -11  -6   0 -1.4018 1.30578   3
  11  -6   0 -1.3590 0.79592   1
  11  -6   0 -2.1680 1.11318   3
  11   6   0 -0.2192 0.85651   2
 -11   6   0 -0.6243 1.05247   1
 -11   6   0 -2.5047 1.16017   4
  12   6   0 -0.0362 0.93054   2
   0  -7   0 1.01086 0.81758   3
   0   7   0 -0.9408 0.64749   2
   1  -7   0 0.61851 0.79525   3
  -1  -7   0 1.52301 0.82572   3
  -1   7   0 -0.2461 0.84022   2
   1   7   0 -0.0145 0.81004   2
  -2  -7   0 0.61616 0.70725   3
   2  -7   0 0.85625 0.86720   3
  -2   7   0 -0.3314 1.46285   4
  -2   7   0 -0.4959 0.65385   2
   2   7   0 -1.1321 0.73609   2
  -3  -7   0 0.53169 0.84587   3
   3  -7   0 1.76789 0.94786   3
  -3   7   0 -0.6554 0.89779   4
  -3   7   0 -0.4422 0.59770   2
   3   7   0 -0.7271 0.81992   2
  -4  -7   0 2.12703 1.15642   3
   4  -7   0 0.35303 0.67730   1
   4  -7   0 2.45499 1.27876   3
  -4   7   0 -1.5693 0.82993   4
  -4   7   0 0.24342 0.73088   2
   4   7   0 0.79832 0.99996   2
   5  -7   0 1.19034 0.70780   1
  -5  -7   0 -0.4827 0.98224   3
   5  -7   0 0.50234 1.15285   3
  -5   7   0 -1.4596 1.00380   4
   5   7   0 0.00505 0.89148   2
  -6  -7   0 2.79921 1.58041   3
   6  -7   0 -0.4881 0.70597   1
   6  -7   0 0.97184 1.28101   3
   6   7   0 -0.2341 0.82769   2
  -6   7   0 2.00086 1.25429   4
   7  -7   0 1.16692 1.26169   3
   7  -7   0 -0.2781 0.77835   1
  -7  -7   0 0.29458 1.24377   3
  -7   7   0 1.11516 0.97599   1
  -7   7   0 1.37609 1.45331   4
   7   7   0 0.52030 0.81636   2
   8  -7   0 0.17896 0.88153   1
   8  -7   0 -1.4962 1.21845   3
  -8  -7   0 -0.8106 1.18772   3
  -8   7   0 2.96438 1.42277   1
  -8   7   0 -0.2335 1.27688   4
   8   7   0 -0.4417 0.84932   2
  -9  -7   0 0.37871 1.39223   3
   9  -7   0 -0.0214 0.79265   1
   9  -7   0 -1.6447 1.33382   3
  -9   7   0 -0.3602 0.87353   1
   9   7   0 -0.2313 0.92675   2
  -9   7   0 -0.6167 2.25035   4
   0  -8   0 2.33343 1.12355   3
   0   8   0 -1.0755 0.85201   2
  -1  -8   0 2.80145 1.24781   3
   1  -8   0 3.30990 1.27508   3
  -1   8   0 0.30245 1.01652   2
   1   8   0 -1.2582 0.84246   2
   2  -8   0 3.11079 1.32980   3
  -2  -8   0 2.03045 1.12346   3
  -2   8   0 0.09832 0.98680   2
   2   8   0 -1.4104 0.80849   2
   3  -8   0 2.76187 1.20548   3
  -3  -8   0 1.82786 1.18679   3
   3   8   0 -0.9425 1.01529   2
  -4  -8   0 1.23504 1.10588   3
   4  -8   0 4.18331 1.45892   3
   4   8   0 -1.0084 0.93008   2
  -5  -8   0 -0.7873 1.19467   3
   5  -8   0 2.19646 1.03109   3
  -5   8   0 1.14160 1.44962   4
   5   8   0 -1.6457 0.81289   2
  17   0  -1 -0.4422 1.23063   3
 -17   0   1 0.30375 1.30446   3
  16   0  -1 0.89136 1.17698   3
 -16   0   1 -0.8510 1.09314   3
  15   0  -1 1.05349 1.08329   3
 -15   0   1 -0.3909 0.75627   1
 -15   0   1 0.36546 1.05297   3
  14   0  -1 -0.3878 0.82764   3
 -14   0   1 -0.9802 0.60889   1
 -14   0   1 0.00151 0.78070   3
  13   0  -1 0.23288 0.70363   3
 -13   0   1 1.07845 1.02291   3
 -13   0   1 0.24370 0.67163   1
 -12   0   1 -0.4396 0.63523   3
 -12   0   1 0.35081 0.60430   1
 -12   0   1 -0.3602 0.43515   4
  12   0  -1 0.17899 0.63299   3
  11   0  -1 -0.0691 0.37681   2
  11   0  -1 0.31327 0.64883   3
 -11   0   1 -0.4381 0.48677   4
 -11   0   1 0.12109 0.72293   3
 -11   0   1 -0.1345 0.51252   1
 -10   0   1 0.04367 0.48940   1
  10   0  -1 0.49493 0.59941   3
 -10   0   1 0.14724 0.41895   2
  10   0  -1 0.14557 0.39175   2
 -10   0   1 -0.0331 0.38460   4
 -10   0   1 -0.2787 0.56762   3
   9   0  -1 1.29692 0.68992   3
  -9   0   1 0.80736 0.40079   4
  -9   0   1 0.22178 0.41307   2
   9   0  -1 0.29804 0.38334   2
  -9   0   1 0.96443 0.52266   1
  -9   0   1 0.44354 0.57548   3
   8   0  -1 0.09445 0.27543   2
  -8   0   1 0.31009 0.34495   2
  -8   0   1 0.37425 0.41695   1
  -8   0   1 -0.0755 0.46931   3
  -8   0   1 -0.1439 0.32250   4
  -7   0   1 -0.0550 0.28568   4
   7   0  -1 -0.1245 0.22634   2
  -7   0   1 0.45078 0.44602   3
  -7   0   1 0.39095 0.34852   2
  -7   0   1 -0.0278 0.29104   1
  -6   0   1 -0.3195 0.20698   4
  -6   0   1 0.02552 0.24334   1
  -6   0   1 0.17396 0.34614   3
   6   0  -1 0.54881 0.28194   2
  -6   0   1 -0.0704 0.25362   2
  -5   0   1 0.11366 0.22941   2
  -5   0   1 -0.1000 0.18809   4
   5   0  -1 0.06505 0.16970   2
  -5   0   1 -0.3092 0.22920   3
  -5   0   1 0.00444 0.22525   1
  -4   0   1 -0.2110 0.16659   4
  -4   0   1 0.55936 0.27490   1
   4   0  -1 -0.1637 0.15642   2
  -4   0   1 -0.2320 0.25811   3
  -4   0   1 0.13494 0.22894   2
  -3   0   1 0.77896 0.25907   4
   3   0  -1 0.85934 0.21722   2
  -3   0   1 0.23295 0.19808   1
  -3   0   1 0.46817 0.26260   3
  -3   0   1 0.18526 0.16454   2
  -2   0   1 0.01728 0.11383   4
  -2   0   1 0.22624 0.13536   1
  -2   0   1 0.06445 0.14151   3
  -2   0   1 0.00792 0.09853   2
  -1   0   1 -0.0156 0.04807   4
  -1   0   1 0.05834 0.05733   3
  -1   0   1 -0.0330 0.04883   1
  -1   0   1 0.06388 0.05783   2
  -1   0  -1 0.06646 0.06957   1
  -1   0  -1 -0.0336 0.03199   2
  -1   0  -1 0.10665 0.08291   3
  -1   0  -1 0.06169 0.05235   4
   1   0   1 0.04972 0.04187   2
  -2   0  -1 0.04455 0.15405   3
  -2   0  -1 0.02055 0.08672   2
  -2   0  -1 0.31458 0.15208   1
  -2   0  -1 0.07667 0.11652   4
   2   0   1 0.01774 0.08435   2
  -3   0  -1 0.28054 0.15390   2
   3   0   1 0.26388 0.15991   2
  -3   0  -1 0.50410 0.27721   3
  -3   0  -1 0.24678 0.20473   4
  -3   0  -1 0.32417 0.19065   1
  -4   0  -1 -0.2124 0.14685   4
  -4   0  -1 0.22671 0.25054   1
  -4   0  -1 0.03357 0.16385   2
  -4   0  -1 0.01716 0.28341   3
   4   0   1 0.17334 0.17544   2
   5   0   1 0.04555 0.16437   2
  -5   0  -1 -0.0498 0.17585   2
  -5   0  -1 0.15503 0.31307   3
  -5   0  -1 0.05206 0.20975   4
  -5   0  -1 0.22306 0.26273   1
   6   0   1 0.20709 0.22471   2
  -6   0  -1 0.18015 0.37920   3
  -6   0  -1 0.14593 0.24183   2
  -6   0  -1 0.49066 0.31505   4
  -6   0  -1 0.12623 0.29897   1
  -7   0  -1 -0.0314 0.30340   4
  -7   0  -1 -0.6327 0.24120   1
  -7   0  -1 -0.0905 0.19883   2
  -7   0  -1 -0.4088 0.37350   3
   7   0   1 -0.1406 0.24536   2
  -8   0  -1 0.43723 0.43356   1
   8   0   1 0.74143 0.56206   3
  -8   0  -1 0.83345 0.57620   3
   8   0   1 0.12614 0.30117   2
  -8   0  -1 -0.0101 0.31054   2
  -8   0  -1 0.36803 0.36666   4
  -9   0  -1 0.59850 0.40646   4
  -9   0  -1 0.30437 0.38851   2
   9   0   1 0.67035 0.38485   2
   9   0   1 0.73996 0.59639   3
  -9   0  -1 1.31462 0.73578   3
  -9   0  -1 1.39194 0.57927   1
  10   0   1 0.09693 0.35333   2
 -10   0  -1 -0.4040 0.40038   4
 -10   0  -1 0.12071 0.58259   3
 -10   0  -1 0.33553 0.48208   1
  10   0   1 0.75761 0.67893   3
  11   0   1 -0.1153 0.61823   3
  11   0   1 1.00474 0.47736   2
 -11   0  -1 -0.2262 0.65879   3
 -11   0  -1 -0.3444 0.45312   1
 -11   0  -1 -0.1888 0.51455   4
 -12   0  -1 0.00753 0.73194   3
  12   0   1 0.49471 0.73288   3
 -12   0  -1 -0.6400 0.56772   4
 -12   0  -1 -0.0093 0.58385   1
 -13   0  -1 1.91621 1.01806   3
 -13   0  -1 -0.3266 0.69671   1
  13   0   1 1.57988 1.04004   3
 -14   0  -1 0.02447 1.07103   3
 -14   0  -1 -0.4276 0.75758   1
  14   0   1 -0.2076 0.85140   3
 -15   0  -1 0.38383 0.84738   1
  15   0   1 0.43682 1.09174   3
 -15   0  -1 -0.6250 1.00306   3
 -16   0  -1 -0.1312 1.13270   3
 -16   0  -1 0.35732 0.91870   1
  16   0   1 -0.5940 1.31667   3
  17   0   1 1.27657 1.64444   3
 -17   0  -1 0.55321 1.66186   3
 -17  -1   1 0.24015 1.23856   3
 -17   1   1 0.00240 1.74920   3
  16  -1  -1 0.06266 1.11680   3
 -16  -1   1 1.61953 1.46580   3
 -16   1   1 0.19697 0.96282   1
  16   1  -1 1.67576 1.11382   3
 -16   1   1 -1.3642 1.06393   3
  15  -1  -1 0.89301 1.10844   3
 -15  -1   1 0.70508 1.17641   3
 -15   1   1 0.30906 1.05731   3
 -15   1   1 0.97081 0.90451   1
  15   1  -1 0.29041 0.97919   3
  14  -1  -1 0.76230 0.93830   3
 -14  -1   1 1.02270 1.20930   3
 -14   1   1 0.06814 0.71031   1
  14   1  -1 0.81275 0.95858   3
 -14   1   1 -0.2441 0.89087   3
 -14   1   1 0.31131 0.84093   4
  13  -1  -1 -0.5065 0.74705   3
 -13  -1   1 -0.2744 0.91570   3
 -13  -1   1 -0.3333 0.64765   1
 -13   1   1 0.33385 0.71358   1
 -13   1   1 -1.6803 0.62188   4
 -13   1   1 -0.5316 0.71103   3
 -12  -1   1 0.38724 0.63999   1
  12  -1  -1 0.15928 0.77955   3
 -12  -1   1 1.17222 0.93544   3
 -12   1   1 -0.4735 0.66908   3
 -12   1   1 0.51909 0.70963   4
  12   1  -1 0.76832 0.61018   2
 -12   1   1 -0.9589 0.49715   1
  11  -1  -1 2.50766 1.00938   3
 -11  -1   1 3.03109 0.85628   1
 -11  -1   1 2.17526 1.01257   3
  11   1  -1 1.67950 0.70177   2
 -11   1   1 1.27286 0.70839   1
 -11   1   1 1.12696 0.78947   4
 -11   1   1 2.37619 1.00474   3
 -10  -1   1 -0.5631 0.54504   3
 -10  -1   1 -0.1987 0.36440   4
  10  -1  -1 0.14948 0.42594   2
  10  -1  -1 -0.5060 0.47668   3
 -10  -1   1 0.19172 0.48098   1
 -10   1   1 0.02138 0.48869   1
  10   1  -1 0.34625 0.46877   2
 -10   1   1 0.04055 0.60352   3
 -10   1   1 -0.0182 0.51963   4
 -10   1   1 -0.1723 0.34727   2
  -9  -1   1 32.9430 2.86583   3
   9  -1  -1 32.8630 2.76440   3
  -9  -1   1 34.5157 2.54550   1
   9  -1  -1 34.8550 2.45962   2
  -9  -1   1 33.2933 2.34252   4
   9   1  -1 34.4142 2.53614   2
  -9   1   1 31.0172 2.59121   4
  -9   1   1 35.1694 2.49439   2
  -9   1   1 32.6503 2.78434   3
  -9   1   1 42.0568 2.84191   1
  -8  -1   1 4.90316 1.02918   3
  -8  -1   1 3.66410 0.61095   4
  -8  -1   1 4.39456 0.76828   1
   8  -1  -1 2.06625 0.75636   3
   8   1  -1 2.93812 0.66898   2
  -8   1   1 4.97910 0.99149   3
  -8   1   1 3.79235 0.71711   2
  -8   1   1 3.43107 0.82221   1
  -8   1   1 3.19921 0.77211   4
  -7  -1   1 25.8117 2.02539   1
  -7  -1   1 27.2955 2.31360   3
  -7  -1   1 27.2888 1.90182   4
   7  -1  -1 27.5907 2.23092   3
   7   1  -1 29.0673 2.10378   2
  -7   1   1 24.4374 2.11808   1
  -7   1   1 29.3468 2.20795   4
  -7   1   1 33.1784 2.10040   2
  -7   1   1 33.2165 2.36808   3
  -6  -1   1 34.4353 2.21556   4
   6  -1  -1 33.0874 2.48601   3
  -6  -1   1 37.3529 2.37635   1
  -6  -1   1 34.5093 2.57868   3
   6   1  -1 33.8667 2.39590   2
  -6   1   1 38.6656 2.37910   2
  -6   1   1 35.7142 2.53007   3
  -6   1   1 32.3743 2.46411   1
  -6   1   1 33.3203 2.47914   4
  -5  -1   1 2.55992 0.46932   1
   5  -1  -1 1.85215 0.53029   3
  -5  -1   1 2.29124 0.63138   3
  -5  -1   1 3.51903 0.43761   4
  -5   1   1 2.11433 0.50709   1
  -5   1   1 3.39292 0.52166   2
   5   1  -1 3.28615 0.39156   4
  -5   1   1 3.24410 0.62424   3
  -5   1   1 3.44900 0.65992   4
   5   1  -1 2.63178 0.52853   2
  -4  -1   1 65.3691 3.49064   4
  -4  -1   1 55.9232 3.56663   1
  -4  -1   1 61.5163 3.82392   3
   4  -1  -1 56.4898 3.69684   3
  -4   1   1 64.3798 3.76726   1
   4   1  -1 60.7765 3.46608   4
  -4   1   1 51.5168 3.69069   4
  -4   1   1 60.8223 3.73711   3
   4   1  -1 59.3717 3.69092   2
  -3  -1   1 146.331 7.98642   1
   3  -1  -1 138.028 8.09345   3
  -3  -1   1 133.207 8.17490   3
  -3   1   1 138.756 8.15591   4
  -3   1   1 142.498 8.04492   2
   3   1  -1 139.141 7.89092   4
  -3   1   1 134.703 8.13171   1
   3   1  -1 144.550 8.13101   2
   2  -1  -1 44.0757 2.67029   3
  -2  -1   1 49.6393 2.77316   3
  -2  -1   1 42.3125 2.55590   1
  -2   1   1 45.3181 2.75269   4
   2   1  -1 41.4781 2.70195   2
   2   1  -1 40.9008 2.51705   4
  -2   1   1 51.9148 2.75802   1
  -2   1   1 42.8021 2.64561   2
   1  -1  -1 120.988 6.98605   3
  -1  -1   1 119.895 7.02626   3
  -1  -1   1 122.656 6.88880   1
  -1   1   1 116.157 6.98402   2
   1   1  -1 123.089 6.91740   4
  -1   1   1 131.322 7.05165   4
   0  -1  -1 15.4102 1.01661   1
   0  -1  -1 16.8674 1.07341   3
   0  -1   1 17.0218 1.08608   3
   0  -1   1 16.2411 1.01804   1
   0   1  -1 15.5747 1.02289   1
   0   1  -1 16.9910 1.06824   2
   0   1   1 16.4261 1.05495   4
   0   1  -1 16.7463 1.06217   4
   0   1   1 17.2952 1.07937   2
  -1  -1  -1 19.5570 1.17828   3
   1  -1   1 16.2718 1.13243   3
  -1  -1  -1 16.2012 1.04356   1
  -1   1  -1 22.1156 1.18107   1
  -1   1  -1 16.8805 1.15725   4
   1   1   1 15.7188 1.13457   2
  -1   1  -1 14.9243 1.07728   2
   1   1   1 17.5314 1.02857   4
  -2  -1  -1 37.8204 2.10749   3
   2  -1   1 28.5395 1.97653   3
  -2  -1  -1 32.2672 1.90350   1
  -2   1  -1 28.7935 1.90334   2
  -2   1  -1 27.8679 2.01404   4
  -2   1  -1 36.3947 2.06460   1
   2   1   1 33.5774 2.02632   2
  -3  -1  -1 56.5341 3.60600   3
   3  -1   1 59.4925 3.55199   3
  -3  -1  -1 56.7893 3.29138   4
  -3  -1  -1 58.3134 3.42428   1
   3   1   1 59.5991 3.52053   2
  -3   1  -1 58.2938 3.57784   4
  -3   1  -1 55.4296 3.39476   2
  -3   1  -1 59.2169 3.57519   1
  -4  -1  -1 3.32531 0.51316   1
   4  -1   1 4.23791 0.64361   3
  -4  -1  -1 4.12110 0.72664   3
  -4  -1  -1 3.62051 0.39232   4
  -4   1  -1 3.69670 0.62860   4
   4   1   1 4.55079 0.61288   2
  -4   1  -1 4.49019 0.68471   1
  -4   1  -1 4.08885 0.47416   2
  -4   1  -1 4.06733 0.65264   3
  -5  -1  -1 10.6823 0.76333   4
   5  -1   1 10.3333 1.00717   3
  -5  -1  -1 10.9587 1.29108   3
  -5  -1  -1 8.38008 0.96922   1
  -5   1  -1 9.90260 1.14114   4
  -5   1  -1 10.1761 1.00585   3
  -5   1  -1 9.01544 1.11867   1
  -5   1  -1 9.78040 0.82433   2
   5   1   1 9.54271 0.89711   2
  -6  -1  -1 109.652 6.41635   4
   6  -1   1 110.475 6.78181   3
  -6  -1  -1 108.072 6.86125   3
  -6  -1  -1 110.154 6.60309   1
  -6   1  -1 111.707 6.51191   2
  -6   1  -1 111.123 6.79432   3
  -6   1  -1 99.5784 6.69104   1
  -6   1  -1 114.931 6.74090   4
   6   1   1 113.924 6.61498   2
   7  -1   1 -0.6007 0.34722   3
  -7  -1  -1 0.08889 0.46522   3
  -7  -1  -1 0.07621 0.29326   1
  -7  -1  -1 -0.4229 0.22832   4
  -7   1  -1 0.10895 0.39668   1
   7   1   1 0.24752 0.31202   2
  -7   1  -1 0.38933 0.31069   2
  -7   1  -1 0.55309 0.47675   4
  -7   1  -1 0.20386 0.44345   3
  -8  -1  -1 3.70418 0.62158   4
   8  -1   1 4.88622 0.69573   2
  -8  -1  -1 3.84259 0.77956   1
   8  -1   1 3.74264 0.95229   3
  -8  -1  -1 4.42588 1.09184   3
  -8   1  -1 4.04049 0.90236   1
  -8   1  -1 3.91188 0.86412   4
  -8   1  -1 4.04332 0.68808   2
   8   1   1 4.12114 0.78494   2
  -8   1  -1 3.78830 0.93051   3
  -9  -1  -1 0.50494 0.38129   4
  -9  -1  -1 1.02312 0.69156   3
   9  -1   1 -0.0162 0.59726   3
  -9  -1  -1 0.40029 0.43503   1
   9  -1   1 0.32773 0.32457   2
  -9   1  -1 0.93867 0.42535   2
  -9   1  -1 0.85344 0.58477   4
  -9   1  -1 -0.0980 0.57514   3
  -9   1  -1 0.72139 0.55594   1
   9   1   1 0.48652 0.48923   2
  10  -1   1 3.99011 1.13454   3
 -10  -1  -1 4.77995 1.21745   3
  10  -1   1 3.39764 0.68906   2
 -10  -1  -1 4.84852 0.98834   1
 -10   1  -1 3.26881 0.93104   4
 -10   1  -1 3.27558 1.06356   3
  10   1   1 3.59479 0.76387   2
 -10   1  -1 3.74144 1.03290   1
  11  -1   1 -0.3047 0.65089   3
 -11  -1  -1 1.20248 0.83597   3
 -11  -1  -1 0.63496 0.61886   1
  11   1   1 -0.0825 0.40170   2
 -11   1  -1 -0.2918 0.71189   3
 -11   1  -1 0.08049 0.64979   4
 -11   1  -1 -0.7836 0.49161   1
  12  -1   1 -0.7888 0.63794   3
 -12  -1  -1 -0.2121 0.73433   3
 -12  -1  -1 -0.1336 0.57524   1
 -12   1  -1 0.02432 0.72555   1
  12   1   1 -0.3524 0.43020   2
 -12   1  -1 -0.8212 0.55964   4
 -12   1  -1 0.00967 0.80408   3
  13  -1   1 -0.5754 0.70763   3
 -13  -1  -1 0.88389 1.06495   3
 -13  -1  -1 0.34297 0.70201   1
  13   1   1 2.06770 1.14962   3
 -13   1  -1 -0.3896 0.83990   3
 -13   1  -1 0.69709 0.85139   1
 -13   1  -1 -0.2269 0.72083   4
  14  -1   1 0.63682 1.02078   3
 -14  -1  -1 0.19984 1.20331   3
  14   1   1 1.78855 1.02284   3
 -14   1  -1 0.52660 1.00481   3
 -14   1  -1 -0.3130 0.96452   4
 -14   1  -1 -1.0168 0.79734   1
 -15  -1  -1 1.12316 1.22498   3
  15  -1   1 -0.0621 1.00763   3
  15   1   1 2.40245 1.36338   3
 -15   1  -1 0.71702 1.18591   3
 -15   1  -1 -0.5919 0.78801   1
  16  -1   1 3.97871 1.54721   3
 -16  -1  -1 2.56817 1.61608   3
 -16   1  -1 3.55198 1.36583   1
  16   1   1 2.07608 1.31247   3
 -16   1  -1 -0.9934 1.22866   3
  16  -2  -1 0.46968 0.94399   1
  16  -2  -1 -0.0615 1.23843   3
 -16  -2   1 -0.1367 1.19831   3
  16   2  -1 0.64551 1.32781   3
 -16   2   1 -0.8321 0.92647   1
  15  -2  -1 1.76721 1.25785   3
 -15  -2   1 1.15117 1.23007   3
  15  -2  -1 0.26103 0.83829   1
 -15   2   1 0.78224 1.13219   4
 -15   2   1 -0.0262 0.88523   1
 -14  -2   1 1.00059 0.99379   3
  14  -2  -1 -0.8433 0.97827   3
 -14   2   1 0.21266 0.86847   1
 -14   2   1 0.12553 1.04265   4
  13  -2  -1 -0.2301 0.81924   3
 -13  -2   1 0.75494 1.05564   3
  13   2  -1 -0.1980 0.50119   2
 -13   2   1 -0.0478 0.72948   1
 -13   2   1 1.25299 0.89222   4
 -12  -2   1 6.47952 1.68277   3
  12  -2  -1 3.86131 1.30301   3
  12   2  -1 6.58590 1.25025   2
 -12   2   1 8.26834 1.56738   1
 -12   2   1 3.34903 1.21249   4
  11  -2  -1 0.37260 0.67112   3
 -11  -2   1 -0.0923 0.83353   3
  11   2  -1 0.14049 0.51910   2
 -11   2   1 -0.2650 0.57616   1
 -11   2   1 0.44310 0.69136   4
 -10  -2   1 0.40167 0.73597   3
 -10  -2   1 0.89729 0.48640   1
  10  -2  -1 -0.7570 0.58651   3
  10   2  -1 -0.1849 0.45827   2
 -10   2   1 0.08042 0.45579   1
 -10   2   1 0.28973 0.59303   4
  -9  -2   1 0.54630 0.69753   3
  -9  -2   1 0.20205 0.34141   1
   9  -2  -1 -0.6699 0.38182   3
  -9   2   1 0.32338 0.58552   1
  -9   2   1 0.03051 0.33525   2
  -9   2   1 -0.1154 0.56804   4
   9   2  -1 -0.0295 0.40833   2
  -8  -2   1 3.59705 1.00896   3
  -8  -2   1 2.88497 0.64116   1
   8  -2  -1 1.83779 0.66010   3
  -8   2   1 4.17628 0.73277   2
  -8   2   1 2.00021 0.68447   1
  -8   2   1 2.65932 0.79547   4
   8   2  -1 3.32983 0.74694   2
  -7  -2   1 7.19110 1.32081   3
   7  -2  -1 8.40510 1.22849   3
  -7  -2   1 10.1125 1.07714   1
  -7   2   1 11.6547 1.03010   2
  -7   2   1 9.40281 1.33601   1
  -7   2   1 9.03156 1.34100   4
   7   2  -1 10.1663 1.25989   2
   7   2  -1 8.37602 0.63907   4
  -6  -2   1 7.07339 0.79639   1
  -6  -2   1 6.60617 1.16921   3
   6  -2  -1 6.83949 0.98303   3
   6   2  -1 6.20319 0.94980   2
  -6   2   1 6.42573 1.08602   4
  -6   2   1 6.71817 0.85217   2
   6   2  -1 5.51396 0.42196   4
  -6   2   1 5.27966 0.97522   1
   5  -2  -1 2.08054 0.52727   3
  -5  -2   1 1.68318 0.36949   1
  -5  -2   1 1.10716 0.52058   3
   5   2  -1 1.70567 0.15834   4
  -5   2   1 2.73598 0.49024   2
   5   2  -1 1.86969 0.53870   2
  -5   2   1 1.60799 0.57910   4
  -5   2   1 1.63016 0.51775   1
  -4  -2   1 -0.0435 0.14127   1
   4  -2  -1 -0.2277 0.25267   3
  -4  -2   1 0.21632 0.30666   3
   4   2  -1 0.16011 0.30603   2
  -4   2   1 -0.0639 0.20697   1
  -4   2   1 0.03176 0.20974   2
  -4   2   1 -0.4407 0.19937   4
   3  -2  -1 8.34458 0.88316   3
  -3  -2   1 6.40949 0.91594   3
  -3  -2   1 7.05468 0.52092   1
   3  -2  -1 5.31097 0.78651   1
   3   2  -1 6.55146 0.47080   4
  -3   2   1 8.42261 0.85044   2
   3   2  -1 6.24688 0.83557   2
  -3   2   1 5.76329 0.85055   4
  -3   2   1 4.98866 0.77774   1
   2  -2  -1 4.92044 0.65592   3
   2  -2  -1 4.48340 0.58779   1
  -2  -2   1 4.87936 0.70377   3
  -2  -2   1 4.03942 0.34997   1
   2   2  -1 3.50457 0.40519   4
  -2   2   1 4.65827 0.64059   1
  -2   2   1 3.46763 0.54084   2
  -2   2   1 3.79667 0.65720   4
   2   2  -1 2.18099 0.49260   2
   1  -2  -1 43.3022 2.56361   1
   1  -2  -1 40.9227 2.60218   3
  -1  -2   1 40.3972 2.43698   1
  -1  -2   1 45.1818 2.67987   3
  -1   2   1 35.2638 2.56160   2
   1   2  -1 39.3262 2.61257   2
  -1   2   1 42.8149 2.64535   4
   1   2  -1 39.8582 2.50090   4
  -1   2   1 44.1892 2.59059   1
   0  -2  -1 83.8209 5.02672   3
   0  -2   1 80.3462 4.89805   1
   0  -2  -1 79.7320 4.90228   1
   0  -2   1 87.0972 5.05444   3
   0   2   1 90.4229 5.04930   2
   0   2  -1 90.2827 5.03196   2
   0   2  -1 84.3343 4.99327   4
   0   2  -1 79.5491 4.91617   1
   0   2   1 85.8029 4.98858   4
   1  -2   1 11.7048 0.97721   3
   1  -2   1 11.5750 0.89249   1
  -1  -2  -1 13.9670 1.01929   3
  -1  -2  -1 11.2663 0.79578   1
  -1   2  -1 11.3506 0.90065   1
   1   2   1 9.63565 0.92703   2
   1   2   1 12.1822 0.85242   4
  -1   2  -1 9.87795 0.88943   2
  -1   2  -1 10.9160 0.95859   4
  -2  -2  -1 41.0427 2.43351   1
  -2  -2  -1 38.9592 2.66484   3
   2  -2   1 38.9428 2.60416   3
  -2   2  -1 37.0766 2.51876   2
  -2   2  -1 39.6469 2.66681   4
   2   2   1 43.3929 2.40474   4
  -2   2  -1 42.2094 2.62743   1
   2   2   1 42.5156 2.65183   2
  -3  -2  -1 3.47692 0.41739   1
  -3  -2  -1 3.40102 0.68572   3
   3  -2   1 4.12124 0.65077   3
   3   2   1 2.75061 0.54467   2
  -3   2  -1 2.75272 0.61565   4
  -3   2  -1 2.92293 0.60271   1
  -3   2  -1 3.04648 0.47688   2
  -4  -2  -1 0.47378 0.37933   3
  -4  -2  -1 0.93008 0.25142   1
   4  -2   1 0.77700 0.38830   3
  -4   2  -1 0.38595 0.39965   1
  -4   2  -1 0.12501 0.34447   4
   4   2   1 0.22200 0.26205   2
  -4   2  -1 0.43693 0.25624   2
  -5  -2  -1 -0.1795 0.17785   1
   5  -2   1 -0.1367 0.28796   3
  -5  -2  -1 0.42933 0.45830   3
  -5   2  -1 -0.1081 0.36097   4
  -5   2  -1 -0.0013 0.21962   2
  -5   2  -1 -0.0949 0.33066   1
   5   2   1 0.40830 0.37072   2
  -6  -2  -1 120.507 7.68107   3
  -6  -2  -1 125.454 7.29058   1
   6  -2   1 118.408 7.46220   3
  -6   2  -1 122.374 7.26248   2
   6   2   1 128.024 7.48299   2
  -6   2  -1 124.906 7.57811   1
  -6   2  -1 121.912 7.58303   4
   7  -2   1 0.30495 0.45708   3
  -7  -2  -1 -0.2384 0.47060   3
  -7  -2  -1 0.27659 0.34660   1
  -7   2  -1 -0.0169 0.25846   2
   7   2   1 1.13420 0.51944   2
  -7   2  -1 1.17128 0.55435   1
  -7   2  -1 0.14487 0.46014   4
   7   2   1 -0.0341 0.12219   4
   8  -2   1 0.08851 0.47075   3
  -8  -2  -1 0.21948 0.34265   1
  -8  -2  -1 -0.5774 0.49696   3
  -8   2  -1 0.25820 0.32660   2
  -8   2  -1 -0.0056 0.48711   4
  -8   2  -1 -0.4319 0.39561   1
   8   2   1 0.01062 0.32331   2
  -9  -2  -1 0.23449 0.65962   3
  -9  -2  -1 0.19379 0.41267   1
   9  -2   1 0.41858 0.58673   3
  -9   2  -1 -0.0375 0.55776   4
   9   2   1 1.19998 0.57469   2
  -9   2  -1 0.24053 0.39442   1
 -10  -2  -1 0.93399 0.50173   1
  10  -2   1 1.56568 0.83513   3
 -10  -2  -1 0.60062 0.82444   3
 -10   2  -1 0.33561 0.48384   1
 -10   2  -1 0.06797 0.61725   4
  10   2   1 0.55464 0.50141   2
  11  -2   1 -0.7112 0.73234   3
 -11  -2  -1 0.10679 0.76814   3
 -11  -2  -1 0.01538 0.46870   1
 -11   2  -1 0.51758 0.76177   4
 -11   2  -1 -0.1968 0.46549   1
  11   2   1 0.86629 0.59713   2
 -12  -2  -1 -0.8042 0.68793   3
  12  -2   1 0.66511 0.86423   3
 -12   2  -1 0.03354 0.72634   4
 -12   2  -1 1.49032 0.89687   1
  12   2   1 0.94445 0.58431   2
 -13  -2  -1 0.58954 1.00077   3
  13  -2   1 -0.6540 0.73595   3
 -13   2  -1 -1.0606 0.84223   4
 -13   2  -1 -0.5983 0.72041   1
  13   2   1 -0.8980 0.53243   2
  14  -2   1 -0.2918 0.83001   3
 -14  -2  -1 1.30562 1.15603   3
 -14   2  -1 -0.0520 0.89373   4
 -14   2  -1 0.95445 0.95774   1
  15  -2   1 0.16134 1.15624   3
 -15  -2  -1 0.16921 1.14390   3
 -15   2  -1 0.34459 0.95416   1
 -15   2  -1 1.58098 1.20437   4
 -16  -2  -1 0.04419 1.30576   3
  16  -2   1 0.96922 1.28264   3
  16   2   1 1.11944 1.32550   3
 -16   2  -1 -0.7630 0.88401   1
  15  -3  -1 -0.9658 1.08331   3
  15  -3  -1 -0.0489 0.99409   1
 -15  -3   1 -0.1226 1.13192   3
 -15   3   1 -0.1106 1.19714   4
 -15   3   1 0.07438 0.82993   1
  14  -3  -1 0.66549 0.89569   1
  14  -3  -1 -0.4151 0.79790   3
 -14  -3   1 -1.3237 0.87378   3
  14   3  -1 0.44674 0.65732   2
 -14   3   1 0.31645 1.01231   1
 -14   3   1 -0.1904 0.97269   4
  13  -3  -1 0.40521 0.87175   3
 -13  -3   1 1.45012 1.20490   3
  13  -3  -1 0.77592 0.84119   1
 -13   3   1 -0.0141 0.73176   1
  13   3  -1 -0.3215 0.52904   2
 -13   3   1 1.03740 0.91840   4
  12  -3  -1 0.53337 0.82230   1
 -12  -3   1 0.99004 1.01967   3
  12  -3  -1 0.04206 0.72346   3
 -12   3   1 1.53937 0.97583   4
 -12   3   1 1.31216 0.89566   1
  12   3  -1 0.62599 0.84785   2
  11  -3  -1 -0.5043 0.40678   1
 -11  -3   1 -0.0548 0.54983   3
  11  -3  -1 0.24998 0.66015   3
  11   3  -1 0.14168 0.58747   2
 -11   3   1 -0.2391 0.62433   1
 -11   3   1 -0.0940 0.66710   4
 -10  -3   1 8.61908 1.83143   3
  10  -3  -1 7.57577 1.40341   3
 -10   3   1 9.27255 1.70702   4
 -10   3   1 6.49500 1.40622   1
  10   3  -1 7.29668 1.28427   2
   9  -3  -1 18.6054 2.17974   3
  -9  -3   1 21.1100 2.72747   3
   9   3  -1 18.2476 2.11684   2
  -9   3   1 19.0391 2.31296   1
  -9   3   1 18.6516 2.40012   4
  -8  -3   1 1.19344 0.93018   3
   8  -3  -1 5.61872 1.07836   3
  -8   3   1 3.73407 1.08159   4
  -8   3   1 2.95002 0.84497   1
  -8   3   1 2.22376 0.61534   2
   8   3  -1 1.91062 0.71629   2
  -7  -3   1 5.52032 0.77274   1
  -7  -3   1 6.91395 1.35415   3
   7  -3  -1 5.49787 1.03637   3
   7  -3  -1 5.11232 1.02088   1
  -7   3   1 8.15698 1.25517   1
  -7   3   1 5.96037 1.21440   4
   7   3  -1 5.17882 1.01319   2
  -7   3   1 5.36272 0.88701   2
   6  -3  -1 9.01671 1.22166   3
   6  -3  -1 7.39279 1.15873   1
  -6  -3   1 5.80282 1.22638   3
  -6  -3   1 7.11912 0.78277   1
   6   3  -1 4.55678 0.97890   2
  -6   3   1 5.16068 0.96586   1
  -6   3   1 8.27454 1.28843   4
  -6   3   1 5.29172 0.86184   2
   5  -3  -1 2.17538 0.68184   3
  -5  -3   1 1.60746 0.71296   3
  -5  -3   1 1.02081 0.31319   1
   5  -3  -1 0.60145 0.50331   1
  -5   3   1 0.76213 0.48734   1
   5   3  -1 1.09900 0.52077   2
  -5   3   1 1.09149 0.45149   2
  -5   3   1 1.34760 0.59946   4
  -4  -3   1 1.93224 0.62146   3
  -4  -3   1 1.77482 0.32544   1
   4  -3  -1 0.86840 0.51145   1
   4  -3  -1 1.57012 0.58780   3
  -4   3   1 1.85107 0.56209   2
  -4   3   1 1.24872 0.54345   1
   4   3  -1 2.25324 0.58532   2
  -4   3   1 0.96980 0.58422   4
   4   3  -1 2.71011 0.29499   4
  -3  -3   1 5.12856 0.97239   3
   3  -3  -1 5.50879 0.88301   3
  -3  -3   1 5.49366 0.56275   1
   3  -3  -1 5.28177 0.86306   1
   3   3  -1 5.72302 0.59102   4
  -3   3   1 4.20695 0.88426   4
   3   3  -1 5.78360 0.90997   2
  -3   3   1 5.33004 0.89132   1
  -3   3   1 4.85875 0.77345   2
   2  -3  -1 7.59240 0.94764   1
  -2  -3   1 9.19220 1.14432   3
   2  -3  -1 9.32759 1.10392   3
  -2  -3   1 7.72947 0.63941   1
   2   3  -1 7.71110 1.02835   2
  -2   3   1 6.58076 1.00736   4
  -2   3   1 6.60077 0.94462   2
  -2   3   1 9.60930 1.06339   1
   2   3  -1 8.50076 0.73455   4
   1  -3  -1 9.25501 0.86342   1
  -1  -3   1 9.98200 1.21436   3
   1  -3  -1 10.9256 1.04628   3
  -1  -3   1 9.77996 0.78754   1
  -1   3   1 8.48096 1.08740   4
   1   3  -1 9.64635 1.11939   2
  -1   3   1 9.53462 1.10082   2
   1   3  -1 11.8650 0.93733   4
  -1   3   1 10.7870 0.93257   1
   0  -3  -1 0.56127 0.42516   3
   0  -3   1 0.54947 0.24719   1
   0  -3  -1 0.03400 0.20843   1
   0  -3   1 1.39773 0.50908   3
   0   3   1 0.13147 0.27971   4
   0   3   1 0.60394 0.37404   2
   0   3  -1 0.38131 0.34779   2
   0   3  -1 0.76054 0.29351   1
   0   3  -1 0.94247 0.42127   4
   1  -3   1 1.76142 0.45461   1
   1  -3   1 1.72895 0.58445   3
  -1  -3  -1 2.58997 0.58832   3
  -1  -3  -1 2.46208 0.39001   1
  -1   3  -1 2.18932 0.50543   1
   1   3   1 2.04647 0.45884   4
   1   3   1 2.00437 0.53025   2
  -1   3  -1 2.29197 0.59369   4
  -1   3  -1 1.82086 0.49798   2
   2  -3   1 26.1198 1.79966   1
  -2  -3  -1 24.3694 1.61271   1
  -2  -3  -1 26.3820 1.94906   3
   2  -3   1 21.5118 1.79408   3
  -2   3  -1 26.0797 1.82773   1
  -2   3  -1 22.1553 1.75569   2
   2   3   1 27.5933 1.65305   4
   2   3   1 20.9761 1.79788   2
  -2   3  -1 25.1200 1.91454   4
  -3  -3  -1 276.012 15.0794   1
  -3  -3  -1 257.578 15.4959   3
   3  -3   1 259.749 15.3154   1
   3  -3   1 269.085 15.3595   3
  -3   3  -1 268.593 15.2552   2
  -3   3  -1 261.082 15.4622   4
   3   3   1 258.541 14.9929   4
   3   3   1 284.941 15.4325   2
  -3   3  -1 249.031 15.3321   1
   4  -3   1 34.9537 2.53217   1
  -4  -3  -1 36.5277 2.25856   1
  -4  -3  -1 37.9413 2.75335   3
   4  -3   1 35.2832 2.55037   3
  -4   3  -1 36.4832 2.58722   1
  -4   3  -1 37.6595 2.69499   4
  -4   3  -1 38.6565 2.45953   2
   4   3   1 28.2771 2.45825   2
  -5  -3  -1 1.00247 0.61028   3
   5  -3   1 1.04175 0.59826   3
  -5  -3  -1 0.25864 0.21495   1
  -5   3  -1 0.20856 0.43345   1
   5   3   1 -0.4228 0.34922   2
  -5   3  -1 -0.4382 0.39088   4
  -5   3  -1 0.20285 0.29273   2
  -6  -3  -1 13.6830 1.82396   3
  -6  -3  -1 10.3599 0.96771   1
   6  -3   1 14.3403 1.57239   3
  -6   3  -1 10.2469 1.18393   2
   6   3   1 9.61438 1.33295   2
  -6   3  -1 12.2734 1.69173   4
  -6   3  -1 11.6898 1.53156   1
  -7  -3  -1 3.91914 0.70799   1
  -7  -3  -1 4.45655 1.11697   3
   7  -3   1 4.98510 0.99596   3
   7   3   1 4.40725 0.89412   2
  -7   3  -1 5.21641 1.04783   1
  -7   3  -1 2.53211 0.82077   4
  -7   3  -1 2.90880 0.66187   2
   8  -3   1 3.35965 0.93377   3
  -8  -3  -1 3.86667 1.24214   3
  -8  -3  -1 4.47670 0.84148   1
   8   3   1 3.40231 0.81921   2
  -8   3  -1 2.62155 0.91537   4
  -8   3  -1 3.78981 1.00035   1
   9  -3   1 0.66076 0.63778   3
  -9  -3  -1 -0.7144 0.67442   3
  -9   3  -1 1.50031 0.73973   1
   9   3   1 0.98662 0.55644   2
  -9   3  -1 -0.0033 0.67889   4
  10  -3   1 2.74440 1.03109   3
 -10  -3  -1 5.50251 1.49728   3
 -10   3  -1 2.85560 1.12700   4
 -10   3  -1 3.14211 1.02911   1
  10   3   1 2.99282 0.90357   2
 -11  -3  -1 -0.1285 0.75331   3
  11  -3   1 0.83584 0.74238   3
 -11   3  -1 0.62094 0.73231   1
 -11   3  -1 -0.1265 0.75359   4
  11   3   1 -0.0420 0.52059   2
 -12  -3  -1 2.50420 1.40490   3
  12  -3   1 2.68264 1.14002   3
  12   3   1 3.01462 0.95886   2
 -12   3  -1 4.35619 1.27743   1
 -12   3  -1 3.64935 1.33328   4
 -13  -3  -1 -0.1524 1.03160   3
  13  -3   1 1.76044 1.04347   3
 -13   3  -1 2.75002 1.11934   4
  13   3   1 0.90414 0.69732   2
 -13   3  -1 1.67604 0.97275   1
  14  -3   1 -0.6410 0.84563   3
 -14  -3  -1 -0.0699 1.04664   3
  14  -3   1 1.14856 1.02219   1
  14   3   1 0.86498 0.82507   2
 -14   3  -1 -0.3294 0.92948   4
 -14   3  -1 -1.3513 0.67720   1
 -15  -3  -1 -0.3732 1.17719   3
  15  -3   1 -0.4472 0.89855   1
  15  -3   1 0.35696 1.19661   3
 -15   3  -1 0.89763 1.04308   1
 -15   3  -1 0.09776 1.12405   4
  15  -4  -1 -0.3549 1.24029   3
 -15   4   1 -0.1668 1.27381   4
  15   4  -1 2.00244 1.20941   2
 -14  -4   1 -0.2899 1.25806   3
  14  -4  -1 -0.5312 0.88485   1
  14  -4  -1 -0.2605 0.98568   3
 -14   4   1 0.34350 1.09732   1
 -14   4   1 -0.4775 1.09311   4
  14   4  -1 0.02976 0.78305   2
  13  -4  -1 -0.6895 0.52940   1
  13  -4  -1 -0.1693 0.97206   3
 -13  -4   1 0.08017 1.11397   3
 -13   4   1 -1.2110 0.44974   1
 -13   4   1 -0.9531 0.91064   4
  13   4  -1 -0.5180 0.62715   2
  12  -4  -1 -0.5573 0.75162   1
 -12  -4   1 -0.1457 1.19304   3
  12  -4  -1 -0.0373 0.94257   3
 -12   4   1 0.34145 0.91388   1
 -12   4   1 0.75788 1.03380   4
  12   4  -1 -0.0351 0.66655   2
  11  -4  -1 0.31336 0.63627   1
 -11  -4   1 0.17848 0.89883   3
  11  -4  -1 0.21033 0.87668   3
 -11   4   1 -1.1201 0.72062   4
  11   4  -1 0.13140 0.60557   2
 -11   4   1 -0.1466 0.51250   1
  10  -4  -1 0.66832 0.66694   1
  10  -4  -1 0.32457 0.78256   3
 -10  -4   1 0.62228 0.95653   3
 -10   4   1 -0.2702 0.83260   4
  10   4  -1 1.26727 0.75062   2
 -10   4   1 -0.4341 0.55222   1
   9  -4  -1 0.58183 0.80867   3
   9  -4  -1 -0.3941 0.44718   1
  -9  -4   1 0.34013 0.92650   3
  -9   4   1 1.07153 0.88801   4
  -9   4   1 0.10631 0.53409   1
   9   4  -1 1.27866 0.77554   2
   8  -4  -1 -1.0476 0.51749   1
   8  -4  -1 -0.2368 0.61562   3
  -8  -4   1 0.26773 0.71196   3
  -8   4   1 -0.0878 0.56783   1
   8   4  -1 -0.1578 0.56950   2
  -8   4   1 -0.5909 0.65030   4
   7  -4  -1 0.83446 0.69723   1
  -7  -4   1 -0.8330 0.43713   3
   7  -4  -1 -0.4060 0.64767   3
  -7   4   1 0.45831 0.79596   4
  -7   4   1 0.08948 0.43950   2
  -7   4   1 1.35815 0.71884   1
   7   4  -1 0.44760 0.62956   2
   6  -4  -1 7.54411 1.29254   3
  -6  -4   1 4.85239 1.22614   3
   6  -4  -1 3.20442 0.93664   1
  -6   4   1 6.36567 1.28073   4
  -6   4   1 6.55950 1.21639   1
   6   4  -1 4.52173 1.05130   2
  -6   4   1 5.72247 0.99027   2
   5  -4  -1 10.7704 1.48100   3
  -5  -4   1 9.98706 1.66096   3
   5  -4  -1 10.2617 1.36893   1
  -5   4   1 8.90429 1.47942   4
   5   4  -1 9.42982 1.38792   2
  -5   4   1 9.65193 1.40677   1
  -5   4   1 9.27666 1.29382   2
  -4  -4   1 10.7707 0.92334   1
  -4  -4   1 14.8509 1.88490   3
   4  -4  -1 10.2670 1.35789   1
   4  -4  -1 12.5350 1.56668   3
  -4   4   1 10.5021 1.55297   4
  -4   4   1 11.4926 1.44653   2
  -4   4   1 11.8734 1.48533   1
   4   4  -1 12.2392 1.53880   2
  -3  -4   1 5.78250 1.16858   3
   3  -4  -1 4.21687 0.82079   1
   3  -4  -1 6.95526 1.13159   3
  -3  -4   1 4.95031 0.61094   1
  -3   4   1 4.08143 0.93899   4
  -3   4   1 4.38614 0.85005   2
   3   4  -1 3.88487 0.59101   4
   3   4  -1 5.30966 0.99867   2
  -3   4   1 3.97449 0.85640   1
   2  -4  -1 -0.0189 0.55729   3
  -2  -4   1 0.33814 0.24561   1
   2  -4  -1 0.27827 0.35273   1
  -2  -4   1 0.11837 0.46614   3
  -2   4   1 0.32511 0.40888   1
   2   4  -1 0.40230 0.43504   2
  -2   4   1 0.43188 0.46553   4
  -2   4   1 -0.2601 0.36875   2
   2   4  -1 0.58104 0.34750   4
  -1  -4   1 1.07657 0.34699   1
  -1  -4   1 0.34438 0.53358   3
   1  -4  -1 -0.0068 0.49912   3
   1  -4  -1 1.48857 0.49038   1
   1   4  -1 0.80617 0.41591   4
  -1   4   1 0.26620 0.44431   2
   1   4  -1 0.33845 0.34156   2
  -1   4   1 1.27021 0.49396   4
   0  -4  -1 15.1297 1.20215   1
   0  -4   1 14.9921 1.70033   3
   0  -4  -1 14.5788 1.69724   3
   0  -4   1 11.5652 1.09511   1
   0   4  -1 14.0666 1.57123   2
   0   4  -1 14.9684 1.55505   4
   0   4   1 15.5467 1.62934   2
   0   4   1 14.3514 1.50784   4
   1  -4   1 2.79774 0.78943   3
  -1  -4  -1 2.47621 0.71493   3
   1  -4   1 3.49853 0.61281   1
  -1  -4  -1 2.76078 0.50400   1
  -1   4  -1 3.10674 0.64448   1
  -1   4  -1 2.13934 0.66986   2
   1   4   1 2.06941 0.54016   4
  -1   4  -1 2.27949 0.67918   4
   1   4   1 3.07854 0.75213   2
   2  -4   1 7.94542 1.03284   1
  -2  -4  -1 8.42227 0.78955   1
  -2  -4  -1 9.42825 1.38253   3
   2  -4   1 11.8720 1.45192   3
  -2   4  -1 9.35361 1.20751   2
  -2   4  -1 7.99474 1.09055   1
   2   4   1 7.23041 1.13317   2
   2   4   1 8.62875 0.98393   4
  -2   4  -1 8.87290 1.24074   4
   3  -4   1 1.17671 0.50771   1
   3  -4   1 1.11308 0.69672   3
  -3  -4  -1 0.54852 0.57624   3
  -3  -4  -1 1.29586 0.36547   1
  -3   4  -1 0.96759 0.56489   4
   3   4   1 0.70761 0.34794   4
  -3   4  -1 0.99851 0.53971   2
  -3   4  -1 -0.0585 0.40008   1
   3   4   1 1.43029 0.58293   2
  -4  -4  -1 30.2191 2.08599   1
   4  -4   1 30.7059 2.53219   3
  -4  -4  -1 29.8019 2.66134   3
   4  -4   1 32.5424 2.44328   1
   4   4   1 31.1657 2.52048   2
  -4   4  -1 35.4475 2.53362   1
  -4   4  -1 33.7675 2.39782   2
  -4   4  -1 33.3004 2.63393   4
   5  -4   1 1.58890 0.80640   3
  -5  -4  -1 1.15481 0.51895   1
  -5  -4  -1 1.22735 0.79652   3
   5  -4   1 -0.0286 0.47711   1
   5   4   1 1.34057 0.70582   2
  -5   4  -1 1.30034 0.54556   2
  -5   4  -1 1.80960 0.64379   1
  -5   4  -1 1.07841 0.64895   4
   6  -4   1 19.9247 2.17059   3
   6  -4   1 13.2277 1.82787   1
  -6  -4  -1 18.5035 2.42147   3
  -6   4  -1 14.0098 1.97887   4
   6   4   1 16.0014 1.86851   2
  -6   4  -1 17.2144 1.78261   2
  -6   4  -1 13.3786 1.82613   1
   7  -4   1 0.40169 0.71902   3
  -7  -4  -1 -0.0349 0.66556   3
   7  -4   1 -0.2524 0.58924   1
  -7   4  -1 0.38835 0.58688   1
   7   4   1 -0.1757 0.47668   2
  -7   4  -1 -0.6414 0.60334   4
   8  -4   1 0.20457 0.66056   3
  -8  -4  -1 0.41159 0.81429   3
   8  -4   1 -0.0489 0.62307   1
  -8   4  -1 0.15917 0.58609   1
  -8   4  -1 0.69292 0.78356   4
   8   4   1 0.88477 0.60666   2
  -9  -4  -1 0.85033 0.99613   3
   9  -4   1 2.32240 0.99850   3
   9  -4   1 0.72996 0.80095   1
  -9   4  -1 2.14597 1.08346   4
   9   4   1 2.45486 0.86193   2
  -9   4  -1 1.94758 0.88990   1
 -10  -4  -1 1.38638 1.06621   3
  10  -4   1 0.44152 0.74154   1
  10  -4   1 -0.6122 0.66255   3
 -10   4  -1 0.36105 0.72535   1
  10   4   1 0.60493 0.65220   2
 -10   4  -1 0.14035 0.82003   4
 -11  -4  -1 0.83191 1.04199   3
  11  -4   1 -0.6513 0.66874   1
  11  -4   1 -1.4969 0.62436   3
 -11   4  -1 -0.1771 0.66487   1
  11   4   1 -0.7383 0.49640   2
 -11   4  -1 -1.2017 0.76051   4
  12  -4   1 1.03227 0.95426   1
 -12  -4  -1 2.68692 1.39716   3
  12  -4   1 0.22348 0.90107   3
  12   4   1 1.64916 0.89988   2
 -12   4  -1 0.32098 0.93777   4
 -12   4  -1 1.59060 1.02596   1
  13  -4   1 -0.0853 0.65423   1
  13  -4   1 -0.3307 0.92407   3
 -13  -4  -1 0.77573 1.27386   3
 -13   4  -1 -0.6043 0.83033   1
 -13   4  -1 0.64891 1.18037   4
  13   4   1 -0.3136 0.57788   2
  14  -4   1 1.24758 1.32798   3
 -14  -4  -1 1.36350 1.42614   3
  14  -4   1 -0.8078 0.94234   1
 -14   4  -1 -0.7440 1.14097   4
 -14   4  -1 -0.2364 0.92910   1
  14   4   1 -0.7612 0.64044   2
 -13  -5   1 -0.5883 1.20727   3
  13  -5  -1 -2.6988 1.06906   3
  13  -5  -1 -0.8988 0.82410   1
  13   5  -1 0.16176 0.84982   2
 -13   5   1 0.30801 1.08781   1
 -13   5   1 -2.0929 0.90513   4
  12  -5  -1 -0.8168 0.93983   3
  12  -5  -1 -0.4520 0.79794   1
 -12  -5   1 1.95478 1.38767   3
 -12   5   1 -0.7075 1.18984   4
  12   5  -1 0.80569 0.80408   2
 -12   5   1 -0.6817 0.86752   1
 -11  -5   1 0.47844 1.41634   3
  11  -5  -1 -0.2140 1.09809   3
  11  -5  -1 -0.8752 0.76616   1
 -11   5   1 0.09501 0.83272   1
 -11   5   1 0.03955 1.10726   4
  11   5  -1 0.21744 0.69872   2
 -10  -5   1 0.35832 1.07019   3
  10  -5  -1 0.18839 0.90381   3
  10  -5  -1 -1.1038 0.58319   1
 -10   5   1 -1.3881 0.69966   4
 -10   5   1 -0.3426 0.75438   1
  10   5  -1 0.19391 0.70838   2
  -9  -5   1 1.44309 1.04149   3
   9  -5  -1 0.74327 0.96473   3
   9  -5  -1 0.60219 0.76317   1
  -9   5   1 0.93106 1.02507   4
  -9   5   1 -0.2186 0.66918   1
   9   5  -1 0.18246 0.63811   2
  -8  -5   1 0.89706 0.97026   3
   8  -5  -1 0.45406 0.68699   1
   8  -5  -1 0.93269 0.87622   3
  -8   5   1 -0.1433 0.70058   1
  -8   5   1 -1.0627 0.80464   4
   8   5  -1 -0.2838 0.54778   2
   7  -5  -1 -0.1575 0.57954   1
   7  -5  -1 -0.1833 0.72411   3
  -7  -5   1 -0.3449 0.73909   3
  -7   5   1 0.49851 0.74279   1
   7   5  -1 0.23363 0.50952   2
  -7   5   1 -0.3027 0.53145   4
   6  -5  -1 3.50670 1.18220   3
  -6  -5   1 0.58029 0.88988   3
   6  -5  -1 -0.2296 0.63646   1
  -6   5   1 1.19315 0.61428   2
  -6   5   1 1.18396 1.01992   4
  -6   5   1 1.68910 0.82755   1
   6   5  -1 0.65773 0.53092   2
   5  -5  -1 0.11400 0.79278   3
  -5  -5   1 0.16736 0.74254   3
   5  -5  -1 -0.7682 0.47725   1
  -5   5   1 0.66474 0.66749   1
  -5   5   1 0.17690 0.51299   2
  -5   5   1 0.61426 0.82000   4
   5   5  -1 -0.1272 0.56774   2
   4  -5  -1 24.4107 2.09828   1
  -4  -5   1 24.5524 2.46073   3
   4  -5  -1 22.2969 2.23378   3
   4   5  -1 26.3482 2.30250   2
  -4   5   1 23.3251 2.13033   1
  -4   5   1 29.8577 2.48177   4
  -4   5   1 21.2583 2.03664   2
   3  -5  -1 4.54023 0.93803   1
   3  -5  -1 4.45040 1.18402   3
  -3  -5   1 4.23330 1.19519   3
  -3   5   1 2.14705 0.86263   4
   3   5  -1 3.33378 0.91670   2
  -3   5   1 5.01935 1.03357   1
  -3   5   1 4.12665 0.96509   2
   2  -5  -1 1.49510 0.60509   1
   2  -5  -1 1.62875 0.85502   3
  -2  -5   1 1.02140 0.80515   3
  -2   5   1 2.29686 0.89342   2
   2   5  -1 1.98523 0.62775   4
   2   5  -1 2.08284 0.77585   2
  -2   5   1 1.08998 0.72410   4
   1  -5  -1 1.12980 0.79280   3
  -1  -5   1 1.50867 0.45971   1
   1  -5  -1 1.07611 0.59968   1
  -1  -5   1 1.18997 0.71357   3
  -1   5   1 0.68089 0.68618   2
  -1   5   1 1.72619 0.82274   4
   1   5  -1 1.97705 0.62963   4
   1   5  -1 1.50496 0.65491   2
   0  -5   1 23.3876 1.77613   1
   0  -5  -1 25.4512 1.86977   1
   0  -5   1 21.0549 2.14876   3
   0  -5  -1 21.6017 2.13271   3
   0   5  -1 20.1897 1.88721   4
   0   5   1 24.2059 2.11995   2
   0   5   1 24.4901 2.00407   4
   0   5  -1 22.6621 2.05871   2
   1  -5   1 40.5995 2.94927   1
   1  -5   1 43.9946 3.36887   3
  -1  -5  -1 40.8691 3.31684   3
  -1  -5  -1 42.6950 2.96110   1
  -1   5  -1 45.4882 3.25387   4
  -1   5  -1 46.6510 3.26170   2
   1   5   1 42.2937 3.03092   4
   1   5   1 46.7239 3.32998   2
   2  -5   1 9.09441 1.48291   3
  -2  -5  -1 6.68489 0.93894   1
   2  -5   1 8.57120 1.22012   1
  -2  -5  -1 7.11859 1.42553   3
  -2   5  -1 7.81282 1.22212   1
   2   5   1 8.05704 1.35014   2
  -2   5  -1 5.33684 1.10901   2
  -2   5  -1 7.67727 1.26721   4
   3  -5   1 30.4286 2.51436   3
   3  -5   1 26.3708 2.16190   1
  -3  -5  -1 24.2501 2.48080   3
   3   5   1 29.3176 2.43287   2
  -3   5  -1 26.7233 2.23994   1
  -3   5  -1 25.0063 2.20673   2
  -3   5  -1 29.0197 2.44880   4
   4  -5   1 15.4152 2.02573   3
  -4  -5  -1 15.8240 2.26711   3
   4  -5   1 17.1968 1.88797   1
  -4   5  -1 15.7842 2.06193   4
   4   5   1 15.1777 1.91658   2
  -4   5  -1 16.5664 1.90233   1
  -4   5  -1 16.5789 1.90029   2
  -5  -5  -1 0.34268 0.85259   3
   5  -5   1 0.23560 0.77606   3
   5  -5   1 -0.7452 0.49424   1
  -5   5  -1 1.04751 0.62407   2
  -5   5  -1 0.82980 0.75742   4
   5   5   1 -0.2960 0.42836   2
  -5   5  -1 0.71057 0.73057   1
   6  -5   1 3.82441 1.13447   3
   6  -5   1 5.07501 1.15547   1
  -6  -5  -1 2.85541 1.16846   3
   6   5   1 2.82254 0.94306   2
  -6   5  -1 1.80446 0.88890   1
  -6   5  -1 3.18249 1.22067   4
  -6   5  -1 3.18474 0.82905   2
   7  -5   1 -0.1802 0.55125   1
  -7  -5  -1 0.11810 0.68948   3
   7  -5   1 -0.5162 0.73918   3
   7   5   1 -0.0947 0.57378   2
  -7   5  -1 -0.0017 0.88898   4
  -7   5  -1 -0.1591 0.62037   1
   8  -5   1 0.26640 0.87315   3
  -8  -5  -1 0.06628 0.87116   3
   8  -5   1 0.84361 0.76961   1
  -8   5  -1 -0.5542 0.84646   4
  -8   5  -1 0.41183 0.67964   1
   8   5   1 -0.3524 0.58588   2
   9  -5   1 -0.3972 0.68483   1
  -9  -5  -1 -0.5736 0.89764   3
   9  -5   1 0.76572 0.97483   3
  -9   5  -1 1.30558 0.93760   1
   9   5   1 0.23584 0.60935   2
  -9   5  -1 0.81702 1.08866   4
 -10  -5  -1 -0.5551 1.00854   3
  10  -5   1 -0.2732 0.93964   3
  10  -5   1 -1.0447 0.59449   1
 -10   5  -1 -0.9542 0.91317   4
  10   5   1 0.98661 0.77744   2
 -10   5  -1 -0.6573 0.72477   1
  11  -5   1 -0.2719 0.96024   3
  11  -5   1 -1.2295 0.62705   1
 -11  -5  -1 0.76358 1.32747   3
 -11   5  -1 0.91750 1.15485   4
 -11   5  -1 0.88866 0.98476   1
  11   5   1 0.79728 0.82605   2
 -12  -5  -1 0.25628 1.41425   3
  12  -5   1 -1.3256 0.71788   1
  12  -5   1 -0.1382 1.20556   3
 -12   5  -1 -0.4418 1.22520   4
  12   5   1 -0.2324 0.74815   2
 -12   5  -1 -1.5159 0.80790   1
  13  -5   1 -0.6398 0.81666   1
 -13  -5  -1 0.09777 1.37371   3
  13  -5   1 -2.8922 0.86925   3
  13   5   1 -0.7947 0.70882   2
 -13   5  -1 -1.6033 1.16266   4
 -13   5  -1 -0.6928 1.09574   1
  12  -6  -1 -0.4797 1.33737   3
  12   6  -1 0.88806 1.07498   2
  11  -6  -1 -2.1104 1.26898   3
 -11  -6   1 0.13049 1.47113   3
  11  -6  -1 0.44256 0.95936   1
 -11   6   1 0.03861 1.06322   1
 -11   6   1 -0.6190 1.31318   4
  11   6  -1 0.18730 0.87442   2
 -10  -6   1 1.49266 1.50447   3
  10  -6  -1 0.11563 1.14146   3
  10  -6  -1 -0.1028 0.88360   1
 -10   6   1 0.14211 0.87579   1
 -10   6   1 -0.0963 1.21657   4
  10   6  -1 1.27555 1.02297   2
   9  -6  -1 -0.1743 1.11325   3
   9  -6  -1 1.01962 0.99932   1
  -9  -6   1 1.45413 1.35588   3
  -9   6   1 0.56090 1.26480   4
  -9   6   1 0.62383 0.99858   1
   9   6  -1 -0.5384 0.70917   2
   8  -6  -1 0.61577 0.82600   1
   8  -6  -1 -0.2247 1.02906   3
  -8  -6   1 -0.5974 0.90020   3
  -8   6   1 -0.4183 0.73747   1
  -8   6   1 0.55050 1.00486   4
   8   6  -1 -0.7352 0.66028   2
   7  -6  -1 -0.2048 0.85931   3
   7  -6  -1 0.12904 0.70022   1
  -7  -6   1 0.64603 1.12310   3
  -7   6   1 0.11522 0.66916   1
  -7   6   1 1.39780 1.08501   4
   7   6  -1 -0.6785 0.53439   2
  -6  -6   1 -0.6500 0.91500   3
   6  -6  -1 -0.2841 0.91421   3
   6  -6  -1 1.43551 0.77752   1
   6   6  -1 0.70254 0.72205   2
  -6   6   1 0.21344 0.73948   1
  -6   6   1 -0.9527 0.79979   4
  -5  -6   1 1.90632 1.08650   3
   5  -6  -1 1.84047 1.08093   3
   5  -6  -1 2.38065 0.82238   1
   5   6  -1 1.79839 0.91396   2
  -5   6   1 -0.7751 0.85739   4
  -5   6   1 2.31884 0.90145   1
  -5   6   1 1.56857 0.78593   2
   4  -6  -1 -0.3505 0.55236   1
   4  -6  -1 0.30317 0.80140   3
  -4  -6   1 -0.4064 0.75425   3
  -4   6   1 0.24558 0.78399   4
   4   6  -1 -0.0860 0.51669   2
  -4   6   1 1.06027 0.73427   2
   3  -6  -1 3.58828 0.91148   1
   3  -6  -1 4.95338 1.26679   3
  -3  -6   1 4.11363 1.28434   3
  -3   6   1 4.46584 1.32980   4
  -3   6   1 5.24294 1.24882   2
   3   6  -1 5.34065 1.29141   2
   2  -6  -1 1.99246 0.85215   3
   2  -6  -1 1.08121 0.59650   1
  -2  -6   1 0.22935 0.69870   3
   2   6  -1 -0.1970 0.69400   2
  -2   6   1 -0.7182 0.80250   4
  -2   6   1 0.78663 0.76178   2
   1  -6  -1 1.80958 0.73928   1
   1  -6  -1 1.94218 0.86676   3
  -1  -6   1 1.08623 0.76457   3
   1   6  -1 -0.8281 0.65041   2
  -1   6   1 -0.4111 0.60154   2
  -1   6   1 -0.6013 0.66775   4
   0  -6  -1 4.13787 1.11475   3
   0  -6   1 0.78394 0.82471   3
   0   6   1 2.20416 1.00443   2
   0   6  -1 1.90780 0.93010   4
   0   6   1 1.75070 0.89220   4
   0   6  -1 1.46154 0.91767   2
   1  -6   1 1.16193 0.78385   3
   1  -6   1 1.77135 0.68167   1
  -1  -6  -1 1.32774 0.81832   3
  -1   6  -1 0.65479 0.78479   4
  -1   6  -1 0.90741 0.77065   2
   1   6   1 -0.0608 0.69280   2
   2  -6   1 -0.0263 0.53138   1
   2  -6   1 0.57956 0.74369   3
  -2  -6  -1 0.03751 0.66012   3
  -2   6  -1 -0.2086 0.64550   2
   2   6   1 0.69750 0.77576   2
  -2   6  -1 -0.6310 0.66719   4
  -3  -6  -1 1.79795 0.96788   3
   3  -6   1 1.16718 0.89257   3
   3  -6   1 -0.2732 0.48412   1
  -3   6  -1 1.27989 0.74473   2
   3   6   1 -0.0793 0.68541   2
  -3   6  -1 1.37336 0.93971   4
  -4  -6  -1 -0.7424 0.62098   3
   4  -6   1 0.86757 0.67727   1
   4  -6   1 0.36939 0.82334   3
  -4   6  -1 0.08394 0.61184   2
   4   6   1 -0.1458 0.66425   2
  -4   6  -1 -0.4080 0.53292   1
  -4   6  -1 -0.2657 0.83931   4
  -5  -6  -1 -1.0958 0.57708   3
   5  -6   1 0.52566 0.68939   1
   5  -6   1 2.05024 1.08676   3
  -5   6  -1 1.19057 1.09466   4
  -5   6  -1 -0.4653 0.57816   1
   5   6   1 1.25748 0.89788   2
   6  -6   1 -0.5989 1.01611   3
   6  -6   1 -0.5940 0.54878   1
  -6  -6  -1 -0.1109 0.84918   3
  -6   6  -1 -0.8994 0.82745   4
   6   6   1 -0.1612 0.63503   2
  -6   6  -1 -0.0882 0.74793   1
   7  -6   1 -0.4946 0.61845   1
   7  -6   1 -0.8085 0.87350   3
  -7  -6  -1 1.38717 1.13716   3
  -7   6  -1 0.77114 0.84393   1
   7   6   1 -0.1056 0.65186   2
  -7   6  -1 1.28015 1.07184   4
  -8  -6  -1 -0.6268 1.01890   3
   8  -6   1 -0.4081 1.09266   3
   8  -6   1 -0.0258 0.80826   1
  -8   6  -1 1.28462 1.25562   4
  -8   6  -1 0.53154 0.79597   1
   8   6   1 -0.5140 0.51692   2
  -9  -6  -1 -0.1443 1.10649   3
   9  -6   1 -0.3136 0.87631   1
   9  -6   1 1.64413 1.22456   3
  -9   6  -1 -1.1855 0.77066   1
  -9   6  -1 1.07858 1.26727   4
   9   6   1 -0.0119 0.80993   2
 -10  -6  -1 -0.3456 1.43364   3
  10  -6   1 0.75942 0.92644   1
  10  -6   1 0.95014 1.30002   3
 -10   6  -1 5.29622 1.83877   4
 -10   6  -1 -0.1647 0.97075   1
  10   6   1 1.41147 0.97978   2
  11  -6   1 -0.6002 0.83072   1
  11  -6   1 -1.8021 1.36743   3
 -11  -6  -1 -0.5750 1.40318   3
 -11   6  -1 -0.2295 1.30857   4
 -11   6  -1 0.76308 1.16989   1
  11   6   1 0.79971 0.98725   2
   9  -7  -1 -0.1583 1.20922   3
   9  -7  -1 0.65189 0.91656   1
  -9  -7   1 0.96740 1.24293   3
   9   7  -1 2.02613 1.14200   2
  -9   7   1 -0.3540 0.83571   1
  -9   7   1 -0.7278 1.73071   4
  -8  -7   1 1.55140 1.34412   3
   8  -7  -1 -0.4691 1.04544   3
   8  -7  -1 0.63166 0.92905   1
   8   7  -1 0.02949 0.92694   2
  -8   7   1 1.62177 1.42777   4
  -8   7   1 0.27009 1.24776   1
   7  -7  -1 -0.4842 1.16761   3
   7  -7  -1 -0.1870 0.79749   1
  -7  -7   1 0.61567 1.33346   3
   7   7  -1 0.76376 0.97376   2
  -7   7   1 0.36385 1.40433   4
   6  -7  -1 0.76925 1.04438   3
  -6  -7   1 0.53413 1.30058   3
   6  -7  -1 0.45335 0.83423   1
  -6   7   1 1.11993 1.31252   4
   6   7  -1 -0.4013 0.81951   2
   5  -7  -1 1.27785 0.79971   1
   5  -7  -1 0.67402 0.94151   3
  -5  -7   1 0.85610 1.05304   3
   5   7  -1 -0.6501 0.74922   2
  -5   7   1 -0.2005 0.99864   4
   4  -7  -1 1.56277 0.79722   1
  -4  -7   1 0.56168 0.96321   3
   4  -7  -1 0.79558 0.86996   3
  -4   7   1 0.08630 1.14186   4
   4   7  -1 0.34144 0.98942   2
  -4   7   1 -1.0495 0.65487   2
  -3  -7   1 2.49661 1.13965   3
   3  -7  -1 2.34523 1.00753   3
  -3   7   1 -0.0071 0.67306   2
  -3   7   1 0.25692 0.95413   4
   3   7  -1 0.46535 0.89132   2
   2  -7  -1 0.85370 0.92858   3
  -2  -7   1 0.17569 0.86759   3
  -2   7   1 0.21264 0.76454   2
   2   7  -1 -1.3568 0.75030   2
  -1  -7   1 1.06095 0.91393   3
   1  -7  -1 1.76009 0.81817   3
  -1   7   1 1.39223 0.91258   2
   1   7  -1 -0.6593 0.78838   2
   0  -7   1 1.97092 0.92629   3
   0  -7  -1 1.68298 0.84079   3
   0   7  -1 0.55478 0.84784   2
   0   7   1 -0.3069 0.89465   2
  -1  -7  -1 1.55672 1.05341   3
   1  -7   1 0.99688 0.90945   3
   1   7   1 0.38125 0.82171   2
  -1   7  -1 1.93231 0.95861   2
  -2  -7  -1 0.43274 0.86971   3
   2  -7   1 -0.4941 0.62108   3
  -2   7  -1 -0.3385 0.63732   2
   2   7   1 -1.2635 0.73161   2
  -2   7  -1 1.43860 0.97697   4
   3  -7   1 4.07905 1.29855   3
  -3  -7  -1 2.96536 1.22534   3
   3   7   1 1.19135 0.86147   2
  -3   7  -1 0.64423 1.29718   4
  -3   7  -1 1.84001 1.00359   2
  -4  -7  -1 2.02193 1.26930   3
   4  -7   1 1.18621 0.99465   3
  -4   7  -1 0.78390 1.07139   4
   4   7   1 1.02490 0.75467   2
   5  -7   1 -0.5435 0.60628   1
   5  -7   1 1.04909 0.97998   3
  -5  -7  -1 -0.8848 1.02361   3
  -5   7  -1 -0.9477 1.09424   4
   5   7   1 0.73888 0.97110   2
  -6  -7  -1 -0.4667 1.07822   3
   6  -7   1 0.75034 0.93841   1
   6  -7   1 1.77187 1.20492   3
  -6   7  -1 3.11421 1.45581   4
   6   7   1 1.36129 0.89043   2
   7  -7   1 0.30224 0.76785   1
  -7  -7  -1 1.83755 1.38240   3
   7  -7   1 0.79630 1.27914   3
   7   7   1 0.82541 0.97180   2
  -7   7  -1 -1.1141 1.14625   4
  -7   7  -1 0.79631 0.85742   1
  -8  -7  -1 -0.2400 1.17904   3
   8  -7   1 0.39859 0.82815   1
   8  -7   1 -0.2051 1.19022   3
   8   7   1 -0.4615 0.85086   2
  -8   7  -1 1.52910 1.25708   1
  -8   7  -1 1.34363 1.54373   4
   9  -7   1 0.63003 0.88499   1
   9  -7   1 -0.3328 1.26674   3
  -9  -7  -1 0.96566 1.35148   3
  -9   7  -1 -0.6085 1.47817   4
   9   7   1 0.01642 0.90990   2
  -9   7  -1 -1.2095 1.18276   1
   5  -8  -1 1.19495 1.11727   3
  -5  -8   1 1.91294 1.57829   3
   5   8  -1 0.03395 1.05055   2
  -5   8   1 0.97882 1.23742   4
   4  -8  -1 1.54719 1.09802   3
  -4  -8   1 0.98109 1.28698   3
   4   8  -1 -1.3048 0.83101   2
   3  -8  -1 2.73144 1.18630   3
  -3  -8   1 0.99409 1.12557   3
   3   8  -1 -0.5001 1.04682   2
  -2  -8   1 1.35173 0.98730   3
   2  -8  -1 3.45590 1.15882   3
   2   8  -1 -0.2743 0.93309   2
  -2   8   1 -0.2985 0.91097   2
   1  -8  -1 2.56199 1.17222   3
  -1  -8   1 1.27156 1.29462   3
   1   8  -1 -0.8719 0.79426   2
  -1   8   1 -1.2279 0.86836   2
   0  -8  -1 2.13532 0.99830   3
   0  -8   1 3.61107 1.27395   3
   0   8   1 -0.6968 0.94663   2
   0   8  -1 0.20573 1.03756   2
   1  -8   1 1.80100 0.93803   3
  -1  -8  -1 1.01719 1.03011   3
  -1   8  -1 -0.8634 0.62914   2
   1   8   1 -0.6603 0.89794   2
  -2  -8  -1 1.81935 1.09075   3
   2  -8   1 3.13879 1.21500   3
   2   8   1 -0.8142 0.89008   2
  -2   8  -1 -0.1016 0.82941   2
   3  -8   1 3.15093 1.29019   3
  -3  -8  -1 3.95421 1.44866   3
   3   8   1 -0.5115 0.95237   2
   4  -8   1 1.81711 1.14817   3
  -4  -8  -1 0.83027 1.21677   3
   4   8   1 -0.7717 0.99935   2
  -5  -8  -1 0.33026 1.29083   3
   5  -8   1 3.04816 1.13855   3
   5   8   1 0.50487 1.18379   2
  -5   8  -1 1.30072 1.50546   4
 -17   0   2 -0.3981 1.22053   3
  17   0  -2 1.26548 1.33845   3
 -16   0   2 0.23101 1.27986   3
  16   0  -2 -0.5994 1.04904   3
  15   0  -2 -0.6126 0.88806   3
 -15   0   2 0.88900 1.22609   3
 -15   0   2 0.64068 0.78640   1
 -14   0   2 -0.0320 0.65999   1
  14   0  -2 -0.3448 0.85579   3
 -14   0   2 -0.0422 0.95623   3
 -13   0   2 1.10505 1.02308   3
  13   0  -2 1.86296 1.00023   3
 -13   0   2 -0.2115 0.62396   1
 -12   0   2 0.15328 0.59747   4
 -12   0   2 0.03758 0.55654   1
  12   0  -2 -0.3552 0.43205   2
 -12   0   2 1.09106 0.87075   3
  12   0  -2 0.96132 0.78079   3
  11   0  -2 0.92866 0.53005   2
  11   0  -2 1.21205 0.78417   3
 -11   0   2 2.65475 0.85723   1
 -11   0   2 0.02879 0.49591   2
 -11   0   2 2.30037 0.81600   4
 -11   0   2 1.85046 0.97265   3
 -10   0   2 1.59781 0.61168   2
  10   0  -2 1.77023 0.81144   3
 -10   0   2 1.79497 0.65772   1
 -10   0   2 1.90881 0.89029   3
 -10   0   2 1.89731 0.64712   4
  10   0  -2 2.75630 0.70634   2
  -9   0   2 8.95083 1.33617   1
   9   0  -2 9.75196 1.26308   2
   9   0  -2 11.3960 1.64195   3
  -9   0   2 9.30821 1.25774   2
  -9   0   2 9.99134 1.29840   4
  -9   0   2 8.87733 1.52478   3
  -8   0   2 1.84661 0.61141   1
  -8   0   2 2.90734 0.66091   4
  -8   0   2 3.56433 0.91537   3
  -8   0   2 1.88287 0.53144   2
   8   0  -2 1.39596 0.49429   2
  -7   0   2 3.83417 0.84620   3
  -7   0   2 4.26316 0.72756   4
  -7   0   2 3.83615 0.74040   1
  -7   0   2 5.39078 0.79788   2
  -6   0   2 70.1377 4.34505   2
   6   0  -2 68.4763 4.30745   2
  -6   0   2 72.3819 4.38694   1
  -6   0   2 69.5044 4.51777   3
  -6   0   2 69.2672 4.31901   4
   5   0  -2 -0.0771 0.20058   2
  -5   0   2 0.16792 0.24467   4
  -5   0   2 0.20239 0.26389   2
  -5   0   2 0.17806 0.25229   1
  -5   0   2 0.15540 0.30299   3
   4   0  -2 7.69458 0.67431   2
  -4   0   2 6.97078 0.79708   2
  -4   0   2 6.91065 0.77919   1
  -4   0   2 7.22345 0.66698   4
  -4   0   2 8.11459 0.94817   3
  -3   0   2 556.472 31.4396   2
  -3   0   2 557.913 31.4077   4
  -3   0   2 557.974 31.4963   3
  -3   0   2 558.130 31.4179   1
  -2   0   2 0.57855 0.16514   1
  -2   0   2 0.48507 0.16728   4
  -2   0   2 1.07999 0.24120   3
  -2   0   2 0.68310 0.19520   2
  -1   0   2 7.34898 0.46288   1
  -1   0   2 7.06078 0.49933   2
  -1   0   2 6.90963 0.47248   4
   1   0  -2 6.48242 0.45219   1
   1   0  -2 7.70800 0.47240   4
  -1   0   2 7.02908 0.47252   3
   0   0   2 0.03019 0.03047   2
   0   0  -2 -0.0104 0.01900   1
   0   0  -2 -0.0130 0.01758   4
  -1   0  -2 0.04304 0.08040   1
  -1   0  -2 0.10721 0.06866   4
  -1   0  -2 0.07635 0.10538   3
   1   0   2 0.05436 0.04330   2
  -2   0  -2 2.58362 0.31569   4
  -2   0  -2 2.51731 0.39045   3
  -2   0  -2 2.75406 0.37231   1
   2   0   2 2.22256 0.25808   2
  -3   0  -2 229.011 12.8877   2
   3   0   2 227.876 12.8759   2
  -3   0  -2 231.435 12.9354   4
  -3   0  -2 228.245 12.9903   1
  -3   0  -2 220.255 13.0620   3
  -4   0  -2 118.116 6.50015   3
  -4   0  -2 106.129 6.22351   2
   4   0   2 106.115 6.21077   2
  -4   0  -2 106.172 6.34904   1
  -4   0  -2 101.255 6.26373   4
  -5   0  -2 4.70760 0.59335   2
  -5   0  -2 4.74825 0.64613   4
  -5   0  -2 5.36187 0.75315   1
  -5   0  -2 4.52851 0.82509   3
   5   0   2 4.49159 0.56394   2
  -6   0  -2 0.96564 0.36323   4
  -6   0  -2 0.50043 0.29339   2
  -6   0  -2 1.13022 0.50842   3
  -6   0  -2 1.73609 0.51534   1
   6   0   2 0.58058 0.27320   2
   7   0   2 0.25339 0.25302   2
  -7   0  -2 -0.0481 0.31944   4
  -7   0  -2 -0.5833 0.26653   1
  -7   0  -2 -0.4671 0.39959   3
  -7   0  -2 0.07193 0.27850   2
  -8   0  -2 33.0135 2.36584   4
   8   0   2 32.8989 2.24014   2
  -8   0  -2 31.9316 2.46593   1
   8   0   2 28.8424 2.54608   3
  -8   0  -2 34.8134 2.72215   3
   9   0   2 6.91858 0.95185   2
  -9   0  -2 6.84104 1.41254   3
   9   0   2 4.30038 1.15367   3
  -9   0  -2 8.00106 1.13794   4
  -9   0  -2 7.55883 1.24823   1
 -10   0  -2 17.7597 2.32944   3
  10   0   2 15.0749 1.43588   2
 -10   0  -2 18.0953 1.93679   4
  10   0   2 18.7397 2.28128   3
 -10   0  -2 18.6378 2.11870   1
 -11   0  -2 1.51303 0.87250   3
 -11   0  -2 -0.8877 0.44576   4
  11   0   2 0.70346 0.60737   3
 -11   0  -2 -0.0089 0.56626   1
 -12   0  -2 1.90591 1.11411   3
 -12   0  -2 1.34047 0.92878   4
 -12   0  -2 1.88954 0.87248   1
  12   0   2 2.41800 1.12455   3
  13   0   2 0.11548 0.89316   3
 -13   0  -2 -0.1014 0.69953   1
 -13   0  -2 -0.4889 0.86383   3
  14   0   2 0.32652 0.98253   3
 -14   0  -2 -0.0896 1.07008   3
 -14   0  -2 -1.2956 0.53698   1
 -15   0  -2 0.74158 1.09888   3
  15   0   2 1.67133 1.27241   3
 -15   0  -2 -0.6458 1.02574   1
 -16   0  -2 -0.2317 1.00847   1
 -16   0  -2 0.86784 1.36589   3
  16   0   2 0.69525 1.16800   3
  17  -1  -2 0.80685 1.05383   1
  17  -1  -2 0.12734 1.24729   3
 -17  -1   2 1.20575 1.32735   3
 -17   1   2 0.22487 1.43850   3
  17   1  -2 1.18281 1.24622   3
 -16  -1   2 1.61760 1.41825   3
  16  -1  -2 1.28059 1.10971   3
 -16   1   2 1.14634 1.48109   3
 -16   1   2 1.32910 1.02765   1
  16   1  -2 2.94020 1.44340   3
 -15  -1   2 0.56407 1.04069   3
  15  -1  -2 1.36344 0.98897   3
 -15   1   2 2.39026 1.17768   1
  15   1  -2 1.04610 1.09411   3
 -15   1   2 0.76102 1.13863   3
  14  -1  -2 -0.3230 0.84059   3
 -14  -1   2 0.16327 1.02157   3
 -14   1   2 -0.6835 0.85312   4
 -14   1   2 0.99816 0.92448   3
 -14   1   2 0.86424 0.82473   1
  14   1  -2 0.32447 0.90369   3
 -13  -1   2 -0.4304 0.48298   1
 -13  -1   2 -1.0877 0.66950   3
  13  -1  -2 -0.4781 0.64246   3
 -13   1   2 -0.6197 0.74475   3
 -13   1   2 -0.6628 0.61927   1
  13   1  -2 0.22627 0.53530   2
 -13   1   2 0.23644 0.72695   4
 -12  -1   2 1.35960 0.97844   3
 -12  -1   2 2.11329 0.79170   1
  12  -1  -2 1.30209 0.87139   3
 -12   1   2 0.37283 0.70428   1
  12   1  -2 2.40951 0.78562   2
 -12   1   2 0.49245 0.82036   4
 -12   1   2 0.86161 0.96110   3
 -11  -1   2 0.51219 0.73270   3
 -11  -1   2 -0.4724 0.46867   1
  11  -1  -2 0.88383 0.52716   2
  11  -1  -2 -0.0993 0.62728   3
 -11   1   2 -0.3742 0.50756   4
  11   1  -2 0.04938 0.54366   2
 -11   1   2 0.49729 0.70915   3
 -11   1   2 -0.8813 0.47409   1
 -10  -1   2 1.38303 0.59542   1
 -10  -1   2 0.25865 0.62963   3
  10  -1  -2 1.22968 0.48040   2
 -10  -1   2 0.80231 0.43581   4
  10  -1  -2 1.79036 0.83585   3
  10   1  -2 1.58916 0.65602   2
  10   1  -2 0.24637 0.46949   4
 -10   1   2 1.16069 0.66762   4
 -10   1   2 1.16562 0.62586   1
 -10   1   2 1.44438 0.80829   3
 -10   1   2 0.94021 0.52279   2
  -9  -1   2 57.0440 3.85789   4
   9  -1  -2 59.8317 4.31745   3
   9  -1  -2 63.1993 4.00862   2
  -9  -1   2 64.8798 4.08955   1
  -9  -1   2 60.0770 4.40928   3
  -9   1   2 64.1969 4.39178   3
   9   1  -2 61.5421 4.07523   2
   9   1  -2 62.1844 3.83034   4
  -9   1   2 63.4906 4.04323   2
  -9   1   2 54.0801 4.14437   1
  -9   1   2 60.7505 4.17017   4
  -8  -1   2 0.06925 0.48436   3
  -8  -1   2 0.42282 0.29651   4
   8  -1  -2 -0.2332 0.44453   3
  -8  -1   2 0.02539 0.29885   1
  -8   1   2 0.68993 0.46800   4
   8   1  -2 0.19115 0.42465   2
   8   1  -2 -0.0236 0.26113   4
  -8   1   2 -0.0550 0.42600   3
  -8   1   2 0.16417 0.34109   2
  -8   1   2 0.06097 0.40261   1
  -7  -1   2 12.3201 0.96484   4
   7  -1  -2 12.4319 1.44642   3
  -7  -1   2 10.0552 1.14112   1
  -7  -1   2 7.97752 1.33205   3
  -7   1   2 11.7732 1.40195   1
  -7   1   2 12.6663 1.44181   4
  -7   1   2 12.4633 1.48261   3
   7   1  -2 8.19714 0.96330   4
   7   1  -2 11.3730 1.26211   2
  -7   1   2 10.9671 1.21480   2
  -6  -1   2 8.73667 1.22035   3
  -6  -1   2 7.28659 0.67255   4
  -6  -1   2 6.45946 0.84571   1
   6  -1  -2 8.24064 1.10348   3
  -6  -1   2 9.91925 1.12396   2
  -6   1   2 7.07502 1.05063   4
  -6   1   2 6.56419 1.00144   1
  -6   1   2 8.66423 1.15669   3
  -6   1   2 7.35184 0.88860   2
   6   1  -2 7.05994 0.95431   2
   6   1  -2 6.62437 0.63614   4
  -5  -1   2 9.91049 1.09878   2
  -5  -1   2 10.0970 0.75569   4
  -5  -1   2 8.94240 1.18155   3
   5  -1  -2 9.05205 0.93317   3
  -5  -1   2 9.20030 0.82375   1
  -5   1   2 9.93105 0.96286   3
  -5   1   2 9.61266 0.87913   2
  -5   1   2 10.4266 1.15029   4
   5   1  -2 10.3390 0.94145   2
  -5   1   2 11.0593 1.18309   1
   5   1  -2 9.93999 0.73873   4
  -4  -1   2 57.0171 3.62937   1
  -4  -1   2 60.0631 3.87166   3
   4  -1  -2 61.1341 3.77657   3
  -4  -1   2 64.4190 3.57286   4
  -4   1   2 63.0680 3.79004   3
   4   1  -2 62.0324 3.78477   2
   4   1  -2 62.1024 3.55270   4
  -4   1   2 60.6997 3.80335   1
  -4   1   2 59.4064 3.82001   4
  -4   1   2 60.0947 3.70158   2
   3  -1  -2 782.521 43.1969   3
  -3  -1   2 735.280 43.2714   3
  -3  -1   2 781.863 43.0694   1
  -3   1   2 758.544 43.1619   2
   3   1  -2 780.610 43.2380   2
   3   1  -2 776.983 43.0149   4
  -3   1   2 748.592 43.2382   1
  -3   1   2 772.542 43.2709   4
  -2  -1   2 65.8753 3.82349   3
   2  -1  -2 66.9583 3.74379   3
   2  -1  -2 71.2475 3.79596   1
  -2  -1   2 58.7258 3.61012   1
  -2   1   2 71.7252 3.81656   1
  -2   1   2 56.0505 3.72399   2
   2   1  -2 58.5517 3.61171   4
   2   1  -2 64.1939 3.80044   2
  -2   1   2 62.8611 3.82076   4
   1  -1  -2 0.17743 0.15150   3
  -1  -1   2 0.24326 0.06284   1
  -1  -1   2 0.51653 0.19691   3
   1  -1  -2 0.35982 0.16323   1
   1   1  -2 0.37372 0.11514   4
  -1   1   2 0.43533 0.18492   2
   1   1  -2 0.04659 0.12171   2
  -1   1   2 0.41731 0.18834   1
  -1   1   2 0.10625 0.19321   4
   0  -1  -2 1090.71 61.7840   1
   0  -1  -2 1083.77 61.8179   3
   0  -1   2 1080.06 61.8385   3
   0   1  -2 1025.49 61.7772   1
   0   1   2 1080.92 61.8081   4
   0   1  -2 1151.90 61.8286   2
   0   1   2 1171.14 61.8562   2
   0   1  -2 1136.36 61.8236   4
  -1  -1  -2 30.4230 1.80406   1
   1  -1   2 30.9453 1.89190   3
  -1  -1  -2 35.3374 1.92994   3
   1   1   2 27.0475 1.86800   2
  -1   1  -2 36.5112 1.91446   1
  -1   1  -2 28.8517 1.89812   4
  -1   1  -2 25.4387 1.79691   2
  -2  -1  -2 84.9592 4.48916   3
  -2  -1  -2 65.9732 4.28195   1
   2  -1   2 76.1795 4.40215   3
  -2   1  -2 74.0999 4.42545   4
  -2   1  -2 68.4871 4.26145   2
  -2   1  -2 80.2785 4.43939   1
  -3  -1  -2 125.582 6.93108   4
  -3  -1  -2 110.795 7.23017   3
   3  -1   2 122.997 7.18682   3
  -3  -1  -2 124.578 7.07651   1
  -3   1  -2 124.379 7.21718   4
   3   1   2 131.974 7.16599   2
  -3   1  -2 122.084 7.20944   1
  -3   1  -2 119.060 7.00453   2
  -4  -1  -2 36.4266 2.41585   3
  -4  -1  -2 37.7965 2.21494   1
   4  -1   2 30.9593 2.27957   3
  -4  -1  -2 31.7184 2.03020   4
  -4   1  -2 35.2161 2.32663   1
  -4   1  -2 28.5920 2.24364   4
   4   1   2 34.3168 2.21978   2
  -4   1  -2 35.4553 2.32864   3
  -4   1  -2 36.4946 2.11128   2
  -5  -1  -2 10.6190 1.26824   3
  -5  -1  -2 9.02656 0.99045   1
  -5  -1  -2 8.47966 0.69693   4
   5  -1   2 7.71384 1.02943   3
   5   1   2 9.62519 0.85353   2
  -5   1  -2 10.5331 1.15631   4
  -5   1  -2 8.97758 1.12207   3
  -5   1  -2 8.87213 0.74949   2
  -5   1  -2 8.72974 1.06999   1
   6  -1   2 12.9038 1.46164   3
  -6  -1  -2 9.25402 0.92663   4
  -6  -1  -2 10.6755 1.16859   1
  -6  -1  -2 12.5682 1.52570   3
  -6   1  -2 12.5080 1.45319   3
   6   1   2 9.90040 1.09164   2
  -6   1  -2 9.06491 0.85223   2
  -6   1  -2 9.96894 1.23138   1
  -6   1  -2 7.89503 1.13026   4
  -7  -1  -2 7.37269 0.83320   4
  -7  -1  -2 7.28098 1.28182   3
   7  -1   2 6.79265 1.15719   3
   7  -1   2 7.95758 0.74881   2
  -7  -1  -2 8.58246 1.07799   1
  -7   1  -2 7.39675 1.14829   1
  -7   1  -2 7.85946 1.12205   4
  -7   1  -2 8.07164 1.25574   3
  -7   1  -2 7.01566 0.84219   2
   7   1   2 7.43482 0.94684   2
   8  -1   2 1.19715 0.63108   3
   8  -1   2 2.33539 0.51227   2
  -8  -1  -2 1.95881 0.47110   4
  -8  -1  -2 1.73426 0.78688   3
  -8  -1  -2 0.74778 0.52118   1
  -8   1  -2 1.29785 0.59679   4
  -8   1  -2 0.58910 0.53762   1
   8   1   2 2.29801 0.58401   2
  -8   1  -2 1.73883 0.45537   2
  -8   1  -2 1.06050 0.64486   3
  -9  -1  -2 0.83588 0.52678   1
  -9  -1  -2 0.79918 0.39913   4
  -9  -1  -2 0.50910 0.65406   3
   9  -1   2 0.22805 0.63614   3
   9  -1   2 0.82206 0.37768   2
   9   1   2 1.20018 0.50088   2
  -9   1  -2 0.50044 0.42049   1
  -9   1  -2 1.54616 0.61667   4
  -9   1  -2 0.89322 0.70057   3
  -9   1  -2 1.07766 0.44187   2
 -10  -1  -2 -0.7620 0.54751   3
 -10  -1  -2 0.78341 0.60263   1
  10  -1   2 -0.4932 0.53418   3
 -10   1  -2 -0.6151 0.49091   4
  10   1   2 0.71835 0.45819   2
 -10   1  -2 -0.3520 0.52726   1
 -10   1  -2 -0.1194 0.62482   3
  11  -1   2 -0.0745 0.66497   3
 -11  -1  -2 -0.0163 0.46002   1
 -11  -1  -2 -0.3524 0.60879   3
  11   1   2 0.01398 0.34306   2
 -11   1  -2 -1.7352 0.36814   1
 -11   1  -2 -0.7545 0.62601   3
 -11   1  -2 -0.5217 0.52723   4
 -12  -1  -2 -0.0082 0.62302   1
 -12  -1  -2 0.65254 0.85584   3
  12  -1   2 1.24876 0.92380   3
 -12   1  -2 -0.3361 0.66190   1
 -12   1  -2 0.37441 0.69095   4
 -12   1  -2 0.23479 0.89403   3
  12   1   2 0.86122 0.65747   2
  13  -1   2 -0.9663 0.65266   3
 -13  -1  -2 -0.1926 0.86057   3
 -13  -1  -2 -1.0731 0.59224   1
 -13   1  -2 -0.6555 0.67545   1
 -13   1  -2 0.90525 0.77805   4
  13   1   2 0.79365 0.85014   3
 -13   1  -2 -0.3147 0.85241   3
 -14  -1  -2 -0.0792 0.95441   3
  14  -1   2 0.88506 0.94416   3
 -14  -1  -2 0.62548 0.99486   1
 -14   1  -2 0.94640 1.08256   3
  14   1   2 0.30220 0.95097   3
 -14   1  -2 0.32806 0.88752   1
  15  -1   2 0.54641 1.11497   3
 -15  -1  -2 1.05675 1.29081   3
 -15   1  -2 -0.1722 0.87206   1
 -15   1  -2 -0.2967 1.12303   3
  15   1   2 0.76673 1.14887   3
 -16  -1  -2 2.07188 1.39525   3
  16  -1   2 1.56558 1.44131   3
  16   1   2 2.32816 1.33695   3
 -16   1  -2 -0.3459 1.53517   3
 -16   1  -2 2.49027 1.31577   1
 -16  -2   2 0.59743 1.25232   3
  16  -2  -2 0.54614 1.28041   3
  16  -2  -2 0.58143 1.01283   1
 -16   2   2 2.12982 1.13275   1
  16   2  -2 2.13565 1.36375   3
  15  -2  -2 0.35522 0.89481   3
 -15  -2   2 0.47426 1.21724   3
  15  -2  -2 0.83661 0.89269   1
 -15   2   2 0.22568 0.87188   1
 -15   2   2 0.05304 0.95819   4
  14  -2  -2 0.46776 1.05661   3
 -14  -2   2 0.88594 1.12627   3
  14   2  -2 -0.7182 0.62171   2
 -14   2   2 0.45011 0.86721   1
 -14   2   2 -0.0408 0.84180   4
 -13  -2   2 0.25767 1.05721   3
  13  -2  -2 -0.1698 0.77253   3
 -13   2   2 0.92603 0.97765   4
 -13   2   2 0.48451 0.87380   1
  13   2  -2 -0.1240 0.60449   2
 -12  -2   2 0.72688 1.00195   3
  12  -2  -2 -0.2256 0.66527   3
  12   2  -2 -0.0127 0.50021   2
 -12   2   2 1.30557 0.84771   1
 -12   2   2 -0.3285 0.67732   4
 -11  -2   2 -0.1165 0.49238   3
  11  -2  -2 0.21143 0.63580   3
  11   2  -2 0.42443 0.55316   2
 -11   2   2 2.57892 0.91630   1
 -11   2   2 0.38777 0.72874   4
 -10  -2   2 4.63944 0.86213   1
  10  -2  -2 4.18176 1.11139   3
 -10  -2   2 4.50190 1.24873   3
 -10   2   2 2.24919 0.92022   4
  10   2  -2 4.56766 0.93230   2
 -10   2   2 4.54743 1.09483   1
  -9  -2   2 -0.0201 0.31771   1
   9  -2  -2 -0.5362 0.48324   3
  -9  -2   2 -0.3083 0.58133   3
  -9   2   2 -0.0028 0.36430   2
   9   2  -2 0.42135 0.47252   2
  -9   2   2 -0.1858 0.35593   1
  -9   2   2 0.17408 0.56386   4
  -8  -2   2 0.36365 0.33381   1
   8  -2  -2 -0.1652 0.39908   3
  -8  -2   2 -0.2240 0.53663   3
  -8   2   2 0.43214 0.40184   2
  -8   2   2 -0.1440 0.30742   1
  -8   2   2 -0.0090 0.39010   4
   8   2  -2 0.26847 0.40887   2
  -7  -2   2 8.36889 0.97621   1
  -7  -2   2 10.8148 1.53502   3
   7  -2  -2 9.99241 1.26589   3
   7   2  -2 8.34084 0.63759   4
   7   2  -2 8.18817 1.15537   2
  -7   2   2 11.6209 1.48980   4
  -7   2   2 6.58405 0.95306   2
  -7   2   2 12.8523 1.52095   1
  -6  -2   2 24.8472 1.64590   1
  -6  -2   2 21.3059 1.97287   3
   6  -2  -2 22.5358 1.82902   3
   6   2  -2 22.7753 1.86487   2
  -6   2   2 21.4137 1.86853   1
   6   2  -2 24.5015 1.42533   4
  -6   2   2 23.0803 1.75017   2
  -6   2   2 24.6901 1.99641   4
  -5  -2   2 23.8562 1.95532   3
   5  -2  -2 21.7154 1.74110   3
  -5  -2   2 26.9530 1.61224   1
   5   2  -2 24.1858 1.41893   4
  -5   2   2 25.5530 1.95217   4
  -5   2   2 22.8576 1.71329   2
   5   2  -2 20.5719 1.79619   2
  -5   2   2 23.9570 1.87975   1
  -4  -2   2 10.0399 1.25353   3
  -4  -2   2 9.96376 0.73833   1
   4  -2  -2 10.6126 0.93806   3
   4  -2  -2 9.62770 1.09487   1
   4   2  -2 9.96635 1.12525   2
   4   2  -2 8.97841 0.64054   4
  -4   2   2 11.1676 0.92476   2
  -4   2   2 12.0829 1.03623   1
  -4   2   2 11.6687 1.27914   4
   3  -2  -2 13.1394 1.12910   1
  -3  -2   2 14.6441 0.91930   1
   3  -2  -2 14.9711 1.16989   3
  -3  -2   2 13.8988 1.23070   3
  -3   2   2 12.3587 1.12731   1
   3   2  -2 14.4468 1.20743   2
  -3   2   2 14.4141 1.11057   2
  -3   2   2 14.7273 1.21943   4
   3   2  -2 14.2499 0.91246   4
  -2  -2   2 35.6036 2.25122   3
   2  -2  -2 34.0631 2.14244   1
   2  -2  -2 33.9231 2.13735   3
  -2  -2   2 31.4709 1.92433   1
  -2   2   2 34.6256 2.17317   1
  -2   2   2 34.6204 2.23968   4
   2   2  -2 32.5368 1.98422   4
  -2   2   2 31.4255 2.12056   2
   2   2  -2 26.0112 2.11764   2
  -1  -2   2 11.6424 1.01980   3
  -1  -2   2 13.3479 0.81659   1
   1  -2  -2 11.4647 0.91160   1
   1  -2  -2 13.9429 1.02543   3
  -1   2   2 10.0396 0.95843   4
   1   2  -2 10.9253 0.87817   4
  -1   2   2 11.9342 0.97899   2
  -1   2   2 13.1054 0.96062   1
   1   2  -2 10.9405 0.96278   2
   0  -2   2 1.06735 0.27127   1
   0  -2   2 1.36004 0.42348   3
   0  -2  -2 1.16862 0.38043   3
   0  -2  -2 1.25964 0.26883   1
   0   2  -2 0.54545 0.28470   4
   0   2  -2 0.85016 0.27367   1
   0   2   2 0.96730 0.34550   2
   0   2  -2 1.29235 0.34565   2
   0   2   2 0.96899 0.30331   4
  -1  -2  -2 -0.1733 0.12690   1
   1  -2   2 -0.2788 0.19636   1
   1  -2   2 0.34105 0.34436   3
  -1  -2  -2 -0.0805 0.24172   3
   1   2   2 -0.0073 0.20871   2
  -1   2  -2 0.58631 0.25427   1
  -1   2  -2 -0.2269 0.22524   4
   1   2   2 0.16887 0.18297   4
  -1   2  -2 -0.0301 0.20354   2
  -2  -2  -2 2.49573 0.35651   1
   2  -2   2 2.98872 0.57284   3
  -2  -2  -2 2.67557 0.55408   3
  -2   2  -2 2.78086 0.44905   2
   2   2   2 2.06667 0.48978   2
   2   2   2 2.86373 0.31747   4
  -2   2  -2 3.11184 0.53608   1
  -2   2  -2 2.71724 0.55215   4
   3  -2   2 42.5126 2.64889   3
  -3  -2  -2 37.6125 2.70147   3
  -3  -2  -2 40.0359 2.43684   1
  -3   2  -2 39.7789 2.69698   4
  -3   2  -2 40.3859 2.49112   2
   3   2   2 43.4594 2.66289   2
  -3   2  -2 34.7918 2.61154   1
   4  -2   2 38.4962 2.50898   3
  -4  -2  -2 36.7808 2.30858   1
  -4  -2  -2 36.7587 2.62909   3
  -4   2  -2 32.7529 2.53936   4
  -4   2  -2 36.8984 2.56518   1
  -4   2  -2 38.0665 2.33585   2
   4   2   2 35.0122 2.47502   2
  -5  -2  -2 13.2710 1.07621   1
   5  -2   2 12.9170 1.20339   3
  -5  -2  -2 14.2102 1.39730   3
  -5   2  -2 15.3572 1.08865   2
  -5   2  -2 13.9219 1.50126   1
   5   2   2 12.2623 1.21103   2
  -5   2  -2 13.7727 1.56801   4
   6  -2   2 148.006 8.74684   3
  -6  -2  -2 144.403 8.50383   1
  -6  -2  -2 141.496 8.90121   3
  -6   2  -2 146.056 8.80621   4
   6   2   2 151.273 8.67720   2
  -6   2  -2 141.246 8.76028   1
  -6   2  -2 139.701 8.42424   2
   7  -2   2 1.05807 0.57378   3
  -7  -2  -2 0.56005 0.36558   1
  -7  -2  -2 0.78623 0.52889   3
   7   2   2 0.97454 0.17614   4
   7   2   2 1.26670 0.50810   2
  -7   2  -2 0.50986 0.50117   1
  -7   2  -2 0.91231 0.39999   2
  -7   2  -2 1.56762 0.62279   4
  -8  -2  -2 3.83258 0.76781   1
   8  -2   2 3.16150 0.90226   3
  -8  -2  -2 3.56613 1.03615   3
  -8   2  -2 4.10434 0.98207   4
   8   2   2 3.13174 0.73806   2
  -8   2  -2 2.61042 0.79888   1
  -8   2  -2 2.42351 0.56326   2
   9  -2   2 10.0694 1.61969   3
  -9  -2  -2 8.91291 1.63066   3
  -9  -2  -2 12.8240 1.51019   1
  -9   2  -2 11.5561 1.70496   4
   9   2   2 10.7890 1.40124   2
  -9   2  -2 8.79190 1.51997   1
  10  -2   2 0.98928 0.74050   3
 -10  -2  -2 0.51809 0.44291   1
 -10  -2  -2 -0.4811 0.60079   3
 -10   2  -2 0.12437 0.71550   4
  10   2   2 0.91135 0.55817   2
 -10   2  -2 0.17882 0.64348   1
  11  -2   2 -0.5969 0.48947   3
 -11  -2  -2 -0.4811 0.38622   1
 -11  -2  -2 0.03299 0.74693   3
  11   2   2 0.37065 0.50526   2
 -11   2  -2 1.40949 0.90700   1
 -11   2  -2 0.94273 0.84941   4
 -12  -2  -2 0.27301 0.96271   3
  12  -2   2 -0.4973 0.74846   3
  12   2   2 0.79497 0.66324   2
 -12   2  -2 0.37608 0.64443   1
 -12   2  -2 -0.2931 0.80700   4
  13  -2   2 2.65850 1.15268   3
 -13  -2  -2 0.29300 1.02921   3
 -13   2  -2 0.21115 0.83166   1
 -13   2  -2 1.65093 1.00867   4
  13   2   2 0.56226 0.66789   2
  14  -2   2 -0.1475 0.90402   3
 -14  -2  -2 1.01089 1.21632   3
 -14   2  -2 -0.2339 0.81603   1
 -14   2  -2 0.59306 0.88013   4
 -15  -2  -2 1.61880 1.37642   3
  15  -2   2 0.96796 1.17041   3
 -15   2  -2 0.29316 0.96348   4
 -15   2  -2 0.20454 0.91751   1
  16  -2   2 -0.1524 1.08456   3
 -16  -2  -2 -1.0975 0.93340   3
  16   2   2 0.38285 1.05880   3
 -16   2  -2 -0.5677 0.94184   1
  16  -3  -2 -0.9426 0.92151   3
  16  -3  -2 -0.2151 1.13563   1
 -16  -3   2 2.75892 2.08171   3
 -15  -3   2 -0.6021 1.01641   3
  15  -3  -2 -0.7775 0.85190   1
  15  -3  -2 -0.9445 1.02761   3
 -15   3   2 1.36277 1.30957   4
 -15   3   2 0.82518 1.01564   1
  14  -3  -2 -0.9806 0.71656   1
  14  -3  -2 0.22271 0.89665   3
 -14  -3   2 0.32030 1.16717   3
 -14   3   2 -0.3060 0.87388   1
  14   3  -2 0.19050 0.63630   2
 -14   3   2 -0.6851 0.88382   4
 -13  -3   2 2.42051 1.31966   3
  13  -3  -2 0.03405 0.79325   1
  13  -3  -2 0.39256 0.81813   3
  13   3  -2 0.16342 0.67324   2
 -13   3   2 -0.1682 0.87759   4
 -13   3   2 1.69760 1.03003   1
  12  -3  -2 0.38721 0.72437   3
 -12  -3   2 -0.3299 0.80021   3
  12  -3  -2 -0.4038 0.61986   1
  12   3  -2 -0.0328 0.53307   2
 -12   3   2 0.31861 0.88604   4
 -12   3   2 0.24900 0.77687   1
  11  -3  -2 -0.6846 0.58741   1
 -11  -3   2 0.13879 0.88650   3
  11  -3  -2 -0.1971 0.60830   3
 -11   3   2 -0.5829 0.61658   1
  11   3  -2 0.13015 0.55024   2
 -11   3   2 0.13334 0.54137   4
 -10  -3   2 2.44491 1.20813   3
  10  -3  -2 1.37689 0.77122   1
  10  -3  -2 4.03915 1.06155   3
 -10   3   2 3.97898 1.11865   1
  10   3  -2 2.97125 0.95709   2
 -10   3   2 2.76625 0.94681   4
   9  -3  -2 6.20589 1.28433   1
  -9  -3   2 7.58619 1.71025   3
   9  -3  -2 8.35101 1.37381   3
   9   3  -2 7.03688 1.24765   2
  -9   3   2 5.96504 1.33801   4
  -9   3   2 8.54953 1.52896   1
   8  -3  -2 3.15955 0.82588   1
  -8  -3   2 4.91514 1.27950   3
   8  -3  -2 4.29051 1.01456   3
  -8   3   2 4.89278 1.01870   1
   8   3  -2 3.94282 0.92073   2
  -8   3   2 3.93206 0.81796   2
  -8   3   2 5.01695 1.18628   4
   7  -3  -2 3.60288 0.94943   1
  -7  -3   2 2.34478 0.55200   1
   7  -3  -2 3.02435 0.81028   3
  -7  -3   2 4.90703 1.17054   3
   7   3  -2 4.70998 0.93373   2
  -7   3   2 3.13291 0.95223   4
  -7   3   2 3.57865 0.96763   1
  -7   3   2 2.46705 0.65236   2
   6  -3  -2 -0.4826 0.28677   1
  -6  -3   2 -0.0785 0.21159   1
   6  -3  -2 0.40791 0.49153   3
  -6  -3   2 0.16970 0.54324   3
  -6   3   2 0.07626 0.32747   2
   6   3  -2 -0.4619 0.33848   2
  -6   3   2 -0.3518 0.28583   4
  -6   3   2 -0.1536 0.29821   1
  -5  -3   2 0.09235 0.17607   1
   5  -3  -2 0.01833 0.44924   3
  -5  -3   2 -0.4691 0.41778   3
   5  -3  -2 -0.1971 0.38752   1
  -5   3   2 0.09697 0.37806   1
  -5   3   2 0.17753 0.30972   2
  -5   3   2 0.12465 0.44707   4
   5   3  -2 -0.0592 0.33029   2
   5   3  -2 0.23238 0.08862   4
  -4  -3   2 5.10284 0.52671   1
  -4  -3   2 5.90694 1.04231   3
   4  -3  -2 4.55513 0.82497   3
   4  -3  -2 4.01559 0.79256   1
  -4   3   2 4.18301 0.89899   4
  -4   3   2 3.98871 0.79626   1
   4   3  -2 4.38867 0.46638   4
  -4   3   2 6.14423 0.87230   2
   4   3  -2 3.83699 0.75633   2
   3  -3  -2 17.5301 1.60889   1
  -3  -3   2 23.1907 1.83090   3
  -3  -3   2 22.7456 1.38097   1
   3  -3  -2 22.1420 1.68860   3
   3   3  -2 22.3172 1.73465   2
  -3   3   2 23.3415 1.68395   2
   3   3  -2 20.9215 1.41719   4
  -3   3   2 18.5778 1.64916   1
  -3   3   2 20.5762 1.76851   4
   2  -3  -2 2.48546 0.65204   3
  -2  -3   2 1.97512 0.31477   1
  -2  -3   2 1.02075 0.50368   3
   2  -3  -2 1.12473 0.42695   1
   2   3  -2 1.79239 0.50919   2
  -2   3   2 0.76594 0.39278   1
   2   3  -2 2.32665 0.41667   4
  -2   3   2 1.80790 0.59515   4
  -2   3   2 2.84989 0.60001   2
  -1  -3   2 6.99814 1.04408   3
   1  -3  -2 9.33566 1.08216   3
   1  -3  -2 9.37680 0.95994   1
  -1  -3   2 7.76118 0.67810   1
  -1   3   2 9.49660 1.00187   1
  -1   3   2 10.1360 1.13112   4
  -1   3   2 7.59941 0.99719   2
   1   3  -2 9.93370 1.08499   2
   1   3  -2 7.89778 0.90849   4
   0  -3  -2 109.306 6.69316   3
   0  -3   2 106.699 6.72200   3
   0  -3  -2 115.621 6.52847   1
   0  -3   2 112.518 6.50280   1
   0   3  -2 115.542 6.67305   2
   0   3   2 107.476 6.61009   4
   0   3  -2 108.921 6.52682   1
   0   3  -2 110.844 6.64382   4
   0   3   2 113.101 6.70534   2
  -1  -3  -2 5.91825 0.67619   1
  -1  -3  -2 5.56197 0.88898   3
   1  -3   2 6.44396 0.95323   3
   1  -3   2 5.20495 0.71202   1
   1   3   2 5.96874 0.87392   2
   1   3   2 6.37841 0.76373   4
  -1   3  -2 5.92701 0.81860   2
  -1   3  -2 6.75747 0.93072   4
  -1   3  -2 6.88581 0.83213   1
  -2  -3  -2 107.284 6.32659   3
   2  -3   2 93.9408 6.10312   1
  -2  -3  -2 102.272 5.98496   1
   2  -3   2 104.759 6.23762   3
   2   3   2 105.201 5.96991   4
  -2   3  -2 95.5490 6.09648   2
   2   3   2 106.208 6.25847   2
  -2   3  -2 103.273 6.17360   1
  -2   3  -2 100.841 6.27522   4
  -3  -3  -2 34.7586 2.16215   1
   3  -3   2 32.1921 2.36043   1
   3  -3   2 34.2336 2.44141   3
  -3  -3  -2 36.3159 2.57777   3
  -3   3  -2 36.6337 2.31020   2
  -3   3  -2 31.9766 2.39084   1
  -3   3  -2 30.7412 2.46487   4
   3   3   2 38.7568 2.51472   2
   3   3   2 31.3400 2.04644   4
   4  -3   2 0.96386 0.60291   3
  -4  -3  -2 2.88755 0.45327   1
  -4  -3  -2 2.57403 0.75423   3
  -4   3  -2 1.65650 0.50239   2
  -4   3  -2 2.20624 0.61767   1
   4   3   2 0.75925 0.50500   2
  -4   3  -2 1.82217 0.59862   4
   5  -3   2 1.26111 0.61423   3
  -5  -3  -2 2.43293 0.44854   1
  -5  -3  -2 0.95224 0.62117   3
   5   3   2 2.06036 0.60761   2
  -5   3  -2 1.31822 0.60119   1
  -5   3  -2 2.78229 0.55829   2
  -5   3  -2 1.11367 0.60606   4
  -6  -3  -2 -0.2919 0.41823   3
   6  -3   2 -0.4031 0.41222   3
  -6  -3  -2 0.17608 0.24315   1
  -6   3  -2 0.28582 0.30586   2
   6   3   2 0.20949 0.43226   2
  -6   3  -2 0.83703 0.60716   4
  -6   3  -2 0.69308 0.48216   1
  -7  -3  -2 0.43418 0.36876   1
  -7  -3  -2 -0.0658 0.43815   3
   7  -3   2 0.79812 0.58479   3
  -7   3  -2 0.52290 0.61113   4
  -7   3  -2 0.44340 0.35619   2
  -7   3  -2 0.76013 0.61830   1
   7   3   2 -0.0266 0.28990   2
   8  -3   2 1.52380 0.72497   3
  -8  -3  -2 0.31084 0.76180   3
  -8  -3  -2 0.37490 0.39063   1
  -8   3  -2 0.87792 0.67663   4
   8   3   2 1.15610 0.58127   2
  -8   3  -2 0.11986 0.54437   1
  -9  -3  -2 3.42692 1.22504   3
   9  -3   2 5.69024 1.22452   3
  -9   3  -2 6.75848 1.35977   1
  -9   3  -2 4.91353 1.23097   4
   9   3   2 4.93496 1.04264   2
 -10  -3  -2 0.39089 0.86027   3
  10  -3   2 1.04619 0.72948   3
  10   3   2 0.40205 0.55589   2
 -10   3  -2 0.11435 0.64519   1
 -10   3  -2 1.84501 0.97411   4
 -11  -3  -2 0.46197 0.89758   3
  11  -3   2 0.68409 0.78558   3
 -11   3  -2 1.97722 0.88025   1
  11   3   2 0.42222 0.53799   2
 -11   3  -2 1.47971 1.02119   4
  12  -3   2 8.11153 1.62938   3
 -12  -3  -2 7.43386 1.98487   3
 -12   3  -2 10.8190 2.24022   4
 -12   3  -2 5.90878 1.42212   1
  12   3   2 7.31489 1.34617   2
  13  -3   2 -1.1743 0.77670   3
 -13  -3  -2 2.20281 1.38281   3
 -13   3  -2 0.83723 0.99758   4
 -13   3  -2 2.42195 0.97904   1
  13   3   2 0.61564 0.75692   2
  14  -3   2 1.30953 1.12426   3
 -14  -3  -2 -1.8162 0.77607   3
 -14   3  -2 0.36747 0.87434   1
 -14   3  -2 -0.0187 1.30827   4
 -15  -3  -2 0.87259 1.46194   3
  15  -3   2 -0.7271 1.23286   3
  15  -3   2 -0.7243 0.89881   1
 -15   3  -2 0.05332 0.98948   1
 -15   3  -2 -1.9536 0.85833   4
 -15  -4   2 -0.1151 1.51162   3
  15  -4  -2 -0.4810 1.01212   3
  15   4  -2 0.01316 0.92355   2
 -15   4   2 -0.2330 1.27377   4
  14  -4  -2 0.10226 0.89433   1
  14  -4  -2 -1.1102 0.92181   3
 -14  -4   2 1.59711 1.38601   3
  14   4  -2 0.49710 0.85025   2
 -14   4   2 -1.2520 0.73874   1
 -14   4   2 -1.1867 1.48743   4
 -13  -4   2 2.85233 1.51340   3
  13  -4  -2 1.17390 0.96708   1
  13  -4  -2 -0.6088 0.80921   3
 -13   4   2 2.00291 1.23606   4
 -13   4   2 1.41086 0.90729   1
  13   4  -2 0.10715 0.73987   2
  12  -4  -2 0.42413 0.86890   3
 -12  -4   2 0.78173 1.12469   3
  12  -4  -2 0.89433 0.90553   1
 -12   4   2 -0.0095 0.90399   1
 -12   4   2 0.93579 1.15640   4
  12   4  -2 1.07653 0.83019   2
 -11  -4   2 -1.3800 0.85947   3
  11  -4  -2 -0.9952 0.63449   1
  11  -4  -2 0.40017 0.83715   3
 -11   4   2 -1.0964 0.61569   1
  11   4  -2 0.28224 0.69185   2
 -11   4   2 -0.0780 0.63293   4
 -10  -4   2 -0.8221 0.86609   3
  10  -4  -2 -1.1395 0.55976   1
  10  -4  -2 -0.1176 0.71158   3
 -10   4   2 -0.0074 0.65941   1
 -10   4   2 -0.0640 0.81040   4
  10   4  -2 0.02818 0.56925   2
  -9  -4   2 0.13391 0.87304   3
   9  -4  -2 0.40030 0.74266   1
   9  -4  -2 0.42998 0.75536   3
  -9   4   2 -0.1926 0.67707   1
  -9   4   2 -0.8512 0.56321   4
   9   4  -2 0.75564 0.67927   2
  -8  -4   2 1.75272 0.91054   3
   8  -4  -2 0.24875 0.69681   3
   8  -4  -2 0.02889 0.50132   1
  -8   4   2 0.12326 0.47653   1
  -8   4   2 1.00022 0.77717   4
   8   4  -2 2.55560 0.85725   2
   7  -4  -2 20.9462 2.01090   3
   7  -4  -2 21.0128 1.95666   1
  -7  -4   2 21.6160 2.73064   3
  -7   4   2 20.0875 2.32200   1
  -7   4   2 19.5434 1.85081   2
  -7   4   2 26.0488 2.72477   4
   7   4  -2 21.5278 2.04765   2
  -6  -4   2 5.37494 1.26902   3
   6  -4  -2 4.98824 1.14190   3
   6  -4  -2 3.52362 0.92201   1
  -6   4   2 4.56821 1.04336   1
  -6   4   2 4.55617 0.94383   2
   6   4  -2 3.47455 0.94725   2
  -6   4   2 4.74557 1.15349   4
   5  -4  -2 23.8593 2.23733   3
   5  -4  -2 27.2980 2.22486   1
  -5  -4   2 27.3549 2.52727   3
  -5   4   2 27.9885 2.44320   4
  -5   4   2 28.3492 2.23984   2
  -5   4   2 28.5433 2.31421   1
   5   4  -2 30.9312 2.37834   2
   4  -4  -2 50.3987 3.62371   3
  -4  -4   2 51.5504 3.85600   3
   4  -4  -2 45.4417 3.50103   1
  -4  -4   2 53.5584 3.28637   1
  -4   4   2 52.1409 3.61914   1
  -4   4   2 53.3579 3.61591   2
   4   4  -2 58.9615 3.74778   2
  -4   4   2 54.0446 3.79336   4
  -3  -4   2 2.00568 0.79083   3
  -3  -4   2 2.99756 0.47747   1
   3  -4  -2 3.74650 0.78354   1
   3  -4  -2 2.15651 0.79526   3
   3   4  -2 3.15583 0.77278   2
  -3   4   2 3.25707 0.77188   2
   3   4  -2 2.86167 0.54236   4
  -3   4   2 2.29919 0.77980   4
  -3   4   2 3.21336 0.73479   1
   2  -4  -2 0.52563 0.55592   3
   2  -4  -2 0.00616 0.31078   1
  -2  -4   2 -0.1459 0.21976   1
  -2  -4   2 -0.2725 0.28475   3
  -2   4   2 -0.2128 0.40429   2
   2   4  -2 0.51303 0.46084   2
  -2   4   2 0.09029 0.35175   1
  -2   4   2 -0.4881 0.34940   4
   2   4  -2 0.31545 0.32522   4
  -1  -4   2 3.98032 0.95091   3
   1  -4  -2 4.55778 0.71808   1
  -1  -4   2 3.63451 0.56252   1
   1  -4  -2 2.58931 0.79137   3
   1   4  -2 3.41120 0.77581   2
  -1   4   2 5.63043 0.93100   4
   1   4  -2 4.36234 0.73067   4
  -1   4   2 6.51453 1.00496   2
   0  -4   2 -0.4191 0.43593   3
   0  -4  -2 0.21763 0.29982   1
   0  -4  -2 -0.2596 0.44915   3
   0  -4   2 0.13039 0.26660   1
   0   4  -2 0.03925 0.32023   4
   0   4   2 -0.0459 0.42146   2
   0   4   2 0.17028 0.35908   4
   0   4  -2 0.16448 0.38248   2
   1  -4   2 0.94539 0.36036   1
  -1  -4  -2 0.91054 0.33989   1
   1  -4   2 0.02952 0.54629   3
  -1  -4  -2 0.46084 0.46420   3
   1   4   2 0.21439 0.34115   4
  -1   4  -2 0.28306 0.41097   4
  -1   4  -2 0.91552 0.41845   1
   1   4   2 1.56107 0.53704   2
  -1   4  -2 0.16435 0.38813   2
  -2  -4  -2 0.16791 0.25654   1
   2  -4   2 0.40941 0.62358   3
   2  -4   2 -0.5123 0.29477   1
  -2  -4  -2 -0.3206 0.39969   3
  -2   4  -2 0.45669 0.46772   4
  -2   4  -2 0.89509 0.49976   2
   2   4   2 0.11656 0.28209   4
   2   4   2 0.71864 0.45597   2
  -2   4  -2 -0.1875 0.31134   1
   3  -4   2 7.29672 1.24205   3
  -3  -4  -2 6.55028 0.77058   1
   3  -4   2 5.61033 0.94893   1
  -3  -4  -2 5.86095 1.15006   3
  -3   4  -2 4.51307 0.97728   4
   3   4   2 5.42501 0.70654   4
   3   4   2 6.96359 1.09988   2
  -3   4  -2 6.10994 0.97298   2
  -3   4  -2 4.46874 0.90602   1
   4  -4   2 26.5280 2.16382   1
  -4  -4  -2 25.7963 1.84860   1
   4  -4   2 26.9457 2.25389   3
  -4  -4  -2 27.2676 2.41002   3
  -4   4  -2 30.1947 2.13452   2
  -4   4  -2 31.1335 2.28196   1
  -4   4  -2 27.7924 2.34086   4
   4   4   2 23.4531 2.15129   2
  -5  -4  -2 9.55308 1.02812   1
   5  -4   2 10.0803 1.48323   3
  -5  -4  -2 9.94783 1.68834   3
   5  -4   2 9.11763 1.35843   1
  -5   4  -2 8.44427 1.45189   4
  -5   4  -2 10.5604 1.42332   1
   5   4   2 8.66813 1.35608   2
  -5   4  -2 9.72783 1.23347   2
   6  -4   2 16.8500 1.92936   3
   6  -4   2 12.4251 1.69201   1
  -6  -4  -2 13.4921 2.11234   3
  -6   4  -2 12.0628 1.69471   1
   6   4   2 13.5138 1.73206   2
  -6   4  -2 13.9936 1.53704   2
  -6   4  -2 13.5281 1.89961   4
  -7  -4  -2 8.10386 1.60868   3
   7  -4   2 7.53108 1.30341   1
   7  -4   2 4.95147 1.17107   3
  -7   4  -2 10.0233 1.67148   4
   7   4   2 8.05243 1.36236   2
  -7   4  -2 10.4695 1.55463   1
   8  -4   2 -0.7000 0.55328   1
  -8  -4  -2 -0.7873 0.74662   3
   8  -4   2 -0.3938 0.65302   3
  -8   4  -2 -0.2039 0.55086   1
   8   4   2 -0.0683 0.53675   2
  -8   4  -2 0.04568 0.47757   4
  -9  -4  -2 -0.1342 0.79089   3
   9  -4   2 0.77369 0.87720   3
   9  -4   2 0.47293 0.70468   1
   9   4   2 0.81776 0.65587   2
  -9   4  -2 0.03005 0.72906   4
  -9   4  -2 0.59238 0.75439   1
  10  -4   2 -0.5541 0.61661   1
  10  -4   2 0.84402 0.83485   3
 -10  -4  -2 -0.2960 0.98038   3
 -10   4  -2 1.35569 0.80796   1
 -10   4  -2 1.31181 0.88822   4
  10   4   2 0.27538 0.69926   2
  11  -4   2 0.42983 0.89229   3
  11  -4   2 0.70649 0.80886   1
 -11  -4  -2 0.95349 1.06301   3
 -11   4  -2 -1.7793 0.79035   4
  11   4   2 -0.3240 0.56898   2
 -11   4  -2 -0.8947 0.63709   1
  12  -4   2 -0.1453 0.66082   1
 -12  -4  -2 0.46205 1.02313   3
  12  -4   2 0.95395 1.00095   3
  12   4   2 0.70760 0.74128   2
 -12   4  -2 0.93621 1.07868   4
 -12   4  -2 -0.0046 0.73427   1
 -13  -4  -2 -0.0386 1.33958   3
  13  -4   2 0.37156 0.66302   1
  13  -4   2 -0.9997 1.10735   3
 -13   4  -2 0.39157 1.02967   1
  13   4   2 1.40991 0.85025   2
 -13   4  -2 1.00796 1.25760   4
  14  -4   2 -0.5292 0.94310   1
  14  -4   2 -2.2708 0.86753   3
 -14  -4  -2 2.04442 1.57711   3
 -14   4  -2 0.03064 1.21897   4
  14   4   2 0.51910 0.79982   2
 -14   4  -2 1.29211 1.10539   1
  13  -5  -2 1.46491 1.00924   1
  13  -5  -2 -0.2657 1.11846   3
 -13  -5   2 -0.9676 1.26493   3
  13   5  -2 -0.0002 0.84976   2
 -13   5   2 -0.8829 1.06548   4
 -13   5   2 2.17425 1.26750   1
  12  -5  -2 -0.4246 1.18930   3
 -12  -5   2 -1.0474 1.11585   3
  12  -5  -2 1.02725 0.90343   1
  12   5  -2 -1.0352 0.72089   2
 -12   5   2 -0.1048 0.95346   1
 -12   5   2 0.35064 1.24738   4
  11  -5  -2 -1.3880 0.59540   1
  11  -5  -2 -0.2306 0.92474   3
 -11  -5   2 -1.1650 0.98333   3
 -11   5   2 -0.4715 0.86345   1
  11   5  -2 0.79734 0.84327   2
 -11   5   2 2.56955 1.44302   4
  10  -5  -2 -0.3144 0.59396   1
 -10  -5   2 0.12586 1.15373   3
  10  -5  -2 -1.1913 0.84105   3
 -10   5   2 -1.8584 0.70161   4
  10   5  -2 -0.9969 0.54001   2
 -10   5   2 -0.5592 0.75965   1
   9  -5  -2 0.94971 1.16792   3
  -9  -5   2 1.58719 1.15419   3
   9  -5  -2 0.41027 0.69242   1
   9   5  -2 -0.8319 0.47519   2
  -9   5   2 0.65283 0.85683   1
  -9   5   2 -0.0834 0.69176   4
   8  -5  -2 -0.1867 0.64278   1
  -8  -5   2 1.80220 1.02322   3
   8  -5  -2 -1.0151 0.73489   3
   8   5  -2 0.33879 0.52986   2
  -8   5   2 0.00323 0.45514   1
  -8   5   2 -0.8932 0.74481   4
   7  -5  -2 -0.8620 0.51357   1
  -7  -5   2 -0.0850 0.79224   3
   7  -5  -2 0.64459 0.87556   3
  -7   5   2 0.19377 0.65768   1
  -7   5   2 -1.0814 0.73876   4
   7   5  -2 -0.3424 0.52979   2
   6  -5  -2 -0.0544 0.63409   1
   6  -5  -2 0.68415 0.81129   3
  -6  -5   2 1.22471 0.81176   3
  -6   5   2 1.67298 0.68466   2
   6   5  -2 0.41425 0.59188   2
  -6   5   2 1.06787 0.69418   1
  -6   5   2 1.82240 1.02912   4
   5  -5  -2 1.78423 0.68343   1
  -5  -5   2 0.39069 0.75745   3
   5  -5  -2 1.63455 0.94256   3
  -5   5   2 3.59375 0.94479   1
  -5   5   2 2.56555 1.02305   4
  -5   5   2 1.53342 0.71679   2
   5   5  -2 1.02279 0.69791   2
  -4  -5   2 1.39219 0.89879   3
   4  -5  -2 0.79890 1.00481   3
   4  -5  -2 3.15426 0.79210   1
  -4   5   2 1.69749 0.70599   1
  -4   5   2 0.22830 0.57978   2
  -4   5   2 3.33189 1.01766   4
   4   5  -2 1.87069 0.80022   2
   3  -5  -2 18.3344 1.93736   1
  -3  -5   2 20.1451 2.48877   3
   3  -5  -2 18.5268 2.22052   3
  -3   5   2 16.8905 1.96934   2
   3   5  -2 15.3213 1.93722   2
  -3   5   2 18.7921 2.03423   1
  -3   5   2 19.4262 2.28575   4
   2  -5  -2 2.46798 0.73079   1
  -2  -5   2 2.11913 0.92787   3
   2  -5  -2 1.99486 0.94746   3
   2   5  -2 3.61210 0.72941   4
  -2   5   2 4.49158 1.03938   4
   2   5  -2 2.76014 0.89668   2
  -2   5   2 3.18065 0.90938   2
  -1  -5   2 4.05689 1.06572   3
   1  -5  -2 4.47382 1.12664   3
   1  -5  -2 3.82745 0.80236   1
  -1  -5   2 3.27991 0.66350   1
  -1   5   2 3.45160 0.93822   4
   1   5  -2 4.97803 1.03544   2
  -1   5   2 5.37998 1.07187   2
   1   5  -2 5.10807 0.91107   4
   0  -5   2 0.62783 0.43192   1
   0  -5   2 -1.7668 0.50524   3
   0  -5  -2 -0.4303 0.31832   1
   0  -5  -2 -0.0242 0.67478   3
   0   5   2 0.68068 0.55055   4
   0   5   2 0.81613 0.68029   2
   0   5  -2 0.73743 0.58412   4
   0   5  -2 0.08819 0.51241   2
  -1  -5  -2 36.4063 2.55700   1
   1  -5   2 36.9971 3.01338   3
   1  -5   2 36.9551 2.70808   1
  -1  -5  -2 36.7094 3.02189   3
   1   5   2 38.4607 2.97047   2
  -1   5  -2 40.2927 2.90454   2
   1   5   2 34.1046 2.65064   4
  -1   5  -2 40.0537 2.94413   4
   2  -5   2 2.82165 1.00015   3
  -2  -5  -2 1.93541 0.54865   1
   2  -5   2 1.66471 0.57761   1
  -2  -5  -2 1.75567 0.91890   3
  -2   5  -2 1.96392 0.77612   4
   2   5   2 1.21222 0.75770   2
  -2   5  -2 1.16170 0.69154   2
  -2   5  -2 2.65628 0.72971   1
   3  -5   2 17.3843 1.84636   1
  -3  -5  -2 13.6398 2.10301   3
   3  -5   2 16.7569 2.07222   3
  -3   5  -2 15.1197 1.79449   1
  -3   5  -2 11.7143 1.61093   2
   3   5   2 14.9329 1.89995   2
  -3   5  -2 13.2851 1.88368   4
  -4  -5  -2 -1.3595 0.49713   3
   4  -5   2 -0.1639 0.61457   1
   4  -5   2 0.59751 0.87605   3
  -4   5  -2 0.37264 0.62193   4
  -4   5  -2 -0.4541 0.51176   1
   4   5   2 -0.1848 0.62078   2
  -4   5  -2 0.13122 0.52772   2
   5  -5   2 0.25682 0.56486   1
   5  -5   2 1.65450 0.92157   3
  -5  -5  -2 0.23734 0.79492   3
  -5   5  -2 0.12565 0.60793   1
  -5   5  -2 0.12030 0.68572   4
   5   5   2 -0.5815 0.48445   2
  -5   5  -2 -0.0592 0.40802   2
  -6  -5  -2 -0.0097 0.71955   3
   6  -5   2 -0.7971 0.69908   3
   6  -5   2 0.05642 0.54893   1
  -6   5  -2 -0.1325 0.62851   4
  -6   5  -2 0.28191 0.71595   1
   6   5   2 -0.4152 0.52287   2
   7  -5   2 -0.6376 0.51880   1
  -7  -5  -2 0.94022 0.93469   3
   7  -5   2 -0.1068 0.78934   3
   7   5   2 -0.0659 0.60543   2
  -7   5  -2 -0.2096 0.58452   1
  -7   5  -2 -1.4297 0.64388   4
   8  -5   2 -0.2932 0.45948   1
   8  -5   2 -0.4153 0.82156   3
  -8  -5  -2 0.16730 0.90924   3
  -8   5  -2 -0.5974 0.42086   1
  -8   5  -2 -0.4922 0.75463   4
   8   5   2 0.52176 0.69362   2
   9  -5   2 -0.6866 0.83817   3
   9  -5   2 0.57626 0.85596   1
  -9  -5  -2 0.49398 1.11322   3
  -9   5  -2 0.94748 0.87472   1
  -9   5  -2 0.41349 1.05271   4
   9   5   2 0.56126 0.72240   2
 -10  -5  -2 -1.3079 0.78387   3
  10  -5   2 -0.6175 0.73276   1
  10  -5   2 -0.6917 0.91909   3
 -10   5  -2 -0.7253 0.91225   4
 -10   5  -2 1.63693 1.00295   1
  10   5   2 0.28558 0.69330   2
  11  -5   2 -0.2818 1.17745   3
 -11  -5  -2 -1.1394 0.67171   3
  11  -5   2 -0.8202 0.72167   1
  11   5   2 0.39535 0.79500   2
 -11   5  -2 -0.3840 0.97411   4
 -11   5  -2 -0.0430 0.86693   1
  12  -5   2 -0.0372 0.89610   1
  12  -5   2 0.69220 1.22318   3
 -12  -5  -2 -0.7595 1.22958   3
 -12   5  -2 -0.3116 1.18982   4
  12   5   2 0.17609 0.76167   2
 -12   5  -2 -0.6342 0.89736   1
 -13  -5  -2 2.34293 1.93895   3
  13  -5   2 -0.0576 0.71564   1
  13  -5   2 -1.4989 1.21343   3
  13   5   2 0.59345 0.93302   2
 -13   5  -2 -0.4827 1.26350   4
 -13   5  -2 1.56492 1.05886   1
  12  -6  -2 -3.5187 1.27541   3
  12   6  -2 -0.1618 0.82708   2
 -11  -6   2 -1.6289 1.13087   3
  11  -6  -2 0.58565 1.31712   3
  11  -6  -2 0.01109 0.84720   1
  11   6  -2 0.30346 0.97593   2
 -11   6   2 -0.4368 1.04896   1
 -11   6   2 -0.4362 1.39133   4
  10  -6  -2 -1.5478 1.14138   3
 -10  -6   2 0.29871 1.22653   3
  10  -6  -2 -1.5485 0.70446   1
 -10   6   2 0.30496 1.34856   4
 -10   6   2 1.17630 1.11790   1
  10   6  -2 0.95842 0.98817   2
  -9  -6   2 1.46713 1.35089   3
   9  -6  -2 -0.0163 0.73871   1
   9  -6  -2 1.00976 1.38081   3
  -9   6   2 0.27642 1.24039   4
   9   6  -2 0.39859 0.83827   2
  -9   6   2 0.22003 0.91750   1
   8  -6  -2 -0.2622 0.70711   1
  -8  -6   2 1.02195 1.13571   3
   8  -6  -2 -0.8332 0.91210   3
  -8   6   2 -0.3814 0.73938   1
   8   6  -2 0.41796 0.72861   2
  -8   6   2 0.39171 0.94486   4
   7  -6  -2 1.04686 0.81444   1
  -7  -6   2 0.70719 1.05490   3
   7  -6  -2 1.09176 1.16573   3
   7   6  -2 1.26148 0.84954   2
  -7   6   2 2.07206 0.95815   1
  -7   6   2 -0.5358 0.87540   4
   6  -6  -2 2.31143 0.84850   1
   6  -6  -2 2.57065 1.28888   3
  -6  -6   2 1.73482 1.26513   3
  -6   6   2 2.01792 0.95426   1
   6   6  -2 0.88394 0.79319   2
  -6   6   2 1.50174 1.16581   4
   5  -6  -2 -0.1660 0.50808   1
   5  -6  -2 0.63499 0.83938   3
  -5  -6   2 -0.0361 0.74654   3
  -5   6   2 -0.6995 0.60291   1
  -5   6   2 -0.6750 0.79477   4
   5   6  -2 -0.3114 0.63409   2
  -5   6   2 -0.6794 0.40989   2
  -4  -6   2 0.29691 0.79600   3
   4  -6  -2 -0.7020 0.45766   1
   4  -6  -2 0.10784 0.78511   3
  -4   6   2 -0.7863 0.57340   2
   4   6  -2 0.65459 0.77001   2
  -4   6   2 -0.8391 0.69725   4
   3  -6  -2 5.70805 1.29109   3
  -3  -6   2 3.04536 1.09611   3
   3  -6  -2 4.32092 0.96959   1
   3   6  -2 1.46035 0.87580   2
  -3   6   2 3.48459 1.20656   4
  -3   6   2 1.90109 0.85588   2
  -2  -6   2 1.56416 0.88149   3
   2  -6  -2 0.78898 0.74356   3
   2  -6  -2 0.17967 0.57337   1
  -2   6   2 0.40847 0.70587   2
  -2   6   2 0.80472 0.90932   4
   2   6  -2 -0.1436 0.69584   2
   1  -6  -2 0.78026 0.58276   1
   1  -6  -2 0.76975 0.78832   3
  -1  -6   2 1.73005 0.94808   3
  -1   6   2 1.28980 0.83356   2
   1   6  -2 0.93473 0.83976   2
  -1   6   2 0.82966 0.87022   4
   0  -6   2 2.29706 0.95357   3
   0  -6  -2 1.62917 0.85578   3
   0   6   2 0.32355 0.74350   2
   0   6  -2 -0.2087 0.70906   4
   0   6  -2 -0.0959 0.71824   2
   0   6   2 -0.3119 0.94615   4
  -1  -6  -2 5.12505 1.24856   3
   1  -6   2 6.42812 1.36810   3
   1   6   2 3.66619 1.19403   2
  -1   6  -2 2.87540 0.95754   4
  -1   6  -2 5.23247 1.21723   2
   2  -6   2 1.16725 0.58794   1
  -2  -6  -2 0.24748 0.76323   3
   2  -6   2 1.87757 0.97533   3
  -2   6  -2 0.64173 0.72759   2
   2   6   2 1.58189 0.88558   2
  -2   6  -2 1.34728 0.79105   4
   3  -6   2 -0.1684 0.69108   3
   3  -6   2 -0.2888 0.53144   1
  -3  -6  -2 1.29777 0.86615   3
  -3   6  -2 0.81668 0.86597   4
  -3   6  -2 0.29831 0.62897   2
   3   6   2 0.71901 0.86864   2
  -4  -6  -2 -0.6643 0.66926   3
   4  -6   2 -0.1789 0.73651   3
   4  -6   2 0.26324 0.69625   1
  -4   6  -2 0.35582 0.62822   2
  -4   6  -2 -0.6606 0.88219   4
  -4   6  -2 0.35854 0.70873   1
   4   6   2 -1.2875 0.49184   2
  -5  -6  -2 0.39708 0.85095   3
   5  -6   2 0.11075 0.68996   1
   5  -6   2 0.37754 0.83839   3
  -5   6  -2 0.70694 0.82249   1
   5   6   2 -0.8552 0.62078   2
  -5   6  -2 0.08111 0.88831   4
   6  -6   2 -0.7068 0.84957   3
   6  -6   2 -0.4559 0.60474   1
  -6  -6  -2 1.21659 0.94841   3
  -6   6  -2 -0.9770 0.86103   4
   6   6   2 1.08156 0.71169   2
  -6   6  -2 -0.3183 0.68001   1
  -7  -6  -2 -0.7899 0.87742   3
   7  -6   2 -0.6182 0.69283   1
   7  -6   2 -0.8221 0.94599   3
   7   6   2 -1.0321 0.59222   2
  -7   6  -2 0.54090 1.05074   4
  -7   6  -2 -0.6251 0.70866   1
  -8  -6  -2 0.27132 1.09093   3
   8  -6   2 -1.3033 0.87069   3
   8  -6   2 -0.3865 0.75835   1
  -8   6  -2 0.07380 0.75515   1
   8   6   2 0.00838 0.70968   2
  -8   6  -2 1.00698 1.24839   4
   9  -6   2 0.34048 0.87565   1
  -9  -6  -2 1.34166 1.37478   3
   9  -6   2 -2.4510 1.09176   3
  -9   6  -2 -0.7251 0.78467   1
  -9   6  -2 0.87068 1.30689   4
   9   6   2 -1.7373 0.55940   2
 -10  -6  -2 -1.0422 1.26428   3
  10  -6   2 -0.5443 1.17450   3
  10  -6   2 -0.6819 0.78699   1
  10   6   2 0.86982 0.94123   2
 -10   6  -2 0.55125 1.00119   1
 -10   6  -2 0.96679 1.45172   4
  11  -6   2 -1.4655 1.12950   3
 -11  -6  -2 1.56685 1.64135   3
  11  -6   2 0.61872 0.98326   1
 -11   6  -2 -0.7095 1.09852   1
 -11   6  -2 0.68152 1.43699   4
  11   6   2 0.83191 0.97993   2
   9  -7  -2 -0.3426 1.28204   3
   9  -7  -2 -0.3202 0.79149   1
  -9  -7   2 1.48416 1.32725   3
   9   7  -2 0.18127 0.93878   2
  -9   7   2 0.64031 0.97954   1
  -9   7   2 0.09071 1.46976   4
  -8  -7   2 0.52815 1.26853   3
   8  -7  -2 -1.1376 1.00718   3
   8  -7  -2 0.54235 0.90250   1
  -8   7   2 0.21741 0.89745   1
  -8   7   2 1.81119 1.52556   4
   8   7  -2 -0.4228 0.83614   2
   7  -7  -2 0.38118 0.91080   1
  -7  -7   2 1.32724 1.32790   3
   7  -7  -2 0.31015 1.06644   3
  -7   7   2 0.32763 1.35313   4
   7   7  -2 0.14158 0.95563   2
  -6  -7   2 0.94642 1.27007   3
   6  -7  -2 5.11877 1.41722   3
   6  -7  -2 0.37228 0.69864   1
  -6   7   2 0.84116 1.64721   4
   6   7  -2 0.13300 0.85275   2
  -5  -7   2 2.55770 1.30175   3
   5  -7  -2 0.25214 0.84628   3
   5  -7  -2 0.56889 0.72519   1
   5   7  -2 -0.6918 0.76201   2
  -5   7   2 1.17817 1.21305   4
   4  -7  -2 0.51528 0.77190   3
  -4  -7   2 1.51590 1.07276   3
   4  -7  -2 0.80143 0.72393   1
  -4   7   2 -0.5027 0.61135   2
  -4   7   2 0.10389 1.00598   4
   4   7  -2 -0.2649 0.81395   2
  -3  -7   2 3.56444 1.18893   3
   3  -7  -2 2.89928 1.21867   3
  -3   7   2 -0.4257 1.12598   4
  -3   7   2 0.81415 0.92100   2
   3   7  -2 1.78902 1.11141   2
  -2  -7   2 0.72618 0.83939   3
   2  -7  -2 1.74515 0.96225   3
   2   7  -2 -0.3772 0.83686   2
  -2   7   2 -0.2354 0.58986   2
   1  -7  -2 1.52294 0.92030   3
  -1  -7   2 1.60899 0.96782   3
  -1   7   2 -0.8279 0.64223   2
   1   7  -2 -0.4578 0.81255   2
   0  -7  -2 1.06492 0.86923   3
   0  -7   2 2.03071 0.92710   3
   0   7   2 -0.5583 0.75825   2
   0   7  -2 0.28961 0.83875   2
   1  -7   2 0.63307 0.88217   3
  -1  -7  -2 0.34932 0.74401   3
   1   7   2 0.44536 0.89294   2
  -1   7  -2 -0.1511 0.85348   2
   2  -7   2 1.57210 1.01028   3
  -2  -7  -2 1.40824 0.97764   3
  -2   7  -2 1.14154 0.90926   2
  -2   7  -2 1.12374 1.27551   4
   2   7   2 0.70523 0.89127   2
   3  -7   2 2.29135 1.08783   3
  -3  -7  -2 0.17393 0.80217   3
  -3   7  -2 -0.8251 0.81799   4
  -3   7  -2 -0.1320 0.62348   2
   3   7   2 -0.7575 0.74555   2
  -4  -7  -2 0.53561 1.00690   3
   4  -7   2 0.85891 0.99550   3
  -4   7  -2 1.12270 1.19994   4
   4   7   2 0.66987 1.02229   2
   5  -7   2 -0.3264 0.87238   3
  -5  -7  -2 -0.1160 1.00405   3
   5  -7   2 -0.2488 0.71092   1
   5   7   2 0.40235 0.92459   2
  -5   7  -2 -1.4472 0.92208   4
   6  -7   2 0.40188 0.76145   1
  -6  -7  -2 -0.8728 1.05418   3
   6  -7   2 0.47108 1.04670   3
  -6   7  -2 1.05879 1.28141   4
  -6   7  -2 0.27733 0.89490   1
   6   7   2 0.54613 0.96555   2
   7  -7   2 0.71281 1.23085   3
   7  -7   2 0.77901 0.84488   1
  -7  -7  -2 0.94889 1.44182   3
  -7   7  -2 -0.7942 1.21651   4
  -7   7  -2 1.61982 0.96377   1
   7   7   2 1.51495 1.05756   2
   8  -7   2 1.06442 1.03124   1
  -8  -7  -2 -0.9537 1.26164   3
   8  -7   2 -1.2369 1.25627   3
  -8   7  -2 0.65280 0.96127   1
   8   7   2 -0.3749 0.88568   2
  -8   7  -2 0.44527 1.30716   4
   9  -7   2 2.32148 1.38964   1
   9  -7   2 -2.0258 1.25650   3
  -9  -7  -2 1.93628 1.57002   3
  -9   7  -2 0.50252 0.99153   1
   9   7   2 1.34648 1.10784   2
  -9   7  -2 -0.7438 1.37978   4
  -5  -8   2 -0.0258 1.30300   3
   5  -8  -2 2.24226 1.08355   3
  -5   8   2 2.22006 2.04917   4
   5   8  -2 -1.1155 0.93417   2
  -4  -8   2 1.02782 1.32177   3
   4  -8  -2 1.23993 0.94141   3
   4   8  -2 -0.6190 1.04949   2
  -3  -8   2 0.26945 0.92843   3
   3  -8  -2 2.61903 1.10122   3
   3   8  -2 -0.4762 1.05402   2
  -3   8   2 0.57809 0.96909   2
  -2  -8   2 2.87631 1.38061   3
   2  -8  -2 2.48945 0.93531   3
   2   8  -2 -0.7363 0.95650   2
  -2   8   2 -0.2199 0.83800   2
   1  -8  -2 2.79072 1.09123   3
  -1  -8   2 2.65389 1.26816   3
   1   8  -2 -0.3739 0.87467   2
  -1   8   2 -0.3005 0.91443   2
   0  -8   2 1.45958 1.19838   3
   0  -8  -2 3.53187 1.45212   3
   0   8  -2 0.19406 1.07623   2
   0   8   2 -0.9917 0.81842   2
   1  -8   2 1.62215 0.98098   3
  -1  -8  -2 1.10560 0.92970   3
   1   8   2 0.06369 1.23287   2
  -1   8  -2 -0.5967 0.76534   2
   2  -8   2 3.36142 1.28833   3
  -2  -8  -2 1.50018 1.14022   3
  -2   8  -2 -0.7237 0.74326   2
   2   8   2 -1.6781 0.79657   2
   3  -8   2 1.17229 1.08784   3
  -3  -8  -2 2.37951 1.29146   3
   3   8   2 -0.6146 0.93095   2
   4  -8   2 2.13781 1.12449   3
  -4  -8  -2 0.36713 1.11810   3
   4   8   2 -1.1289 0.97153   2
   5  -8   2 1.88255 1.37820   3
  -5  -8  -2 0.11821 1.74064   3
  -5   8  -2 0.24914 1.83008   4
 -17   0   3 1.51206 1.61264   3
  17   0  -3 2.42572 1.62788   3
 -16   0   3 -0.3370 1.04716   3
  16   0  -3 -0.8307 0.87686   3
 -15   0   3 0.35207 0.74953   1
  15   0  -3 -0.0263 0.91574   3
 -15   0   3 -0.0973 1.04771   3
 -14   0   3 -0.9613 0.53534   1
  14   0  -3 -0.0555 0.80254   3
 -14   0   3 -0.6698 0.78660   3
  13   0  -3 1.12597 0.84153   3
 -13   0   3 1.09280 0.78594   1
 -13   0   3 0.18371 0.95186   3
 -12   0   3 1.09332 0.91176   3
  12   0  -3 0.65567 0.53908   2
 -12   0   3 0.25603 0.56572   2
 -12   0   3 0.14333 0.57914   1
  12   0  -3 0.77908 0.77079   3
 -12   0   3 -0.5839 0.55520   4
  11   0  -3 -0.2623 0.54899   3
 -11   0   3 -0.3401 0.44676   2
 -11   0   3 0.66666 0.59518   1
  11   0  -3 0.62407 0.47445   2
 -11   0   3 1.01320 0.91129   3
 -11   0   3 0.43016 0.55887   4
 -10   0   3 -0.5112 0.35277   2
 -10   0   3 0.92952 0.72976   3
  10   0  -3 -0.1513 0.54182   3
  10   0  -3 -0.2458 0.39725   2
 -10   0   3 -0.3437 0.38863   1
 -10   0   3 -0.0819 0.41787   4
   9   0  -3 0.01126 0.33563   2
  -9   0   3 0.31254 0.46628   1
  -9   0   3 -0.0643 0.32283   2
  -9   0   3 -0.1705 0.53127   3
  -9   0   3 0.11989 0.38091   4
  -8   0   3 -0.1327 0.44280   3
   8   0  -3 -0.0918 0.26890   2
  -8   0   3 -0.2304 0.34920   4
  -8   0   3 -0.5135 0.28032   1
  -8   0   3 0.02347 0.27770   2
   7   0  -3 -0.3751 0.26086   2
  -7   0   3 0.10241 0.32247   1
  -7   0   3 0.91809 0.45122   2
  -7   0   3 0.19850 0.39221   3
  -7   0   3 0.40444 0.33653   4
  -6   0   3 -0.2252 0.24772   3
  -6   0   3 0.56183 0.32241   4
  -6   0   3 0.29993 0.31972   1
  -6   0   3 0.08082 0.28125   2
   6   0  -3 0.13011 0.25430   2
   5   0  -3 -0.2396 0.21855   2
  -5   0   3 0.02754 0.24835   4
  -5   0   3 -0.2271 0.24681   3
  -5   0   3 0.14412 0.21998   1
  -5   0   3 0.10132 0.25563   2
  -4   0   3 0.16168 0.30217   3
  -4   0   3 0.42281 0.28081   1
  -4   0   3 0.50616 0.24837   4
  -4   0   3 0.32946 0.27260   2
  -3   0   3 0.39864 0.24398   1
  -3   0   3 0.87897 0.26215   4
  -3   0   3 1.39983 0.36684   3
  -2   0   3 -0.1165 0.12722   2
  -2   0   3 0.12694 0.14548   3
  -2   0   3 -0.1037 0.09595   1
  -2   0   3 0.14091 0.13000   4
   1   0  -3 0.12416 0.06081   1
  -1   0   3 -0.0827 0.05867   4
  -1   0   3 0.01614 0.05447   1
   1   0  -3 -0.0403 0.05482   4
  -1   0   3 -0.0905 0.07390   2
  -1   0   3 0.01860 0.05780   3
   0   0  -3 0.26696 0.07197   1
   0   0  -3 0.27702 0.06803   4
   0   0   3 0.33026 0.06437   3
   0   0   3 0.88398 0.11770   2
  -1   0  -3 -0.0513 0.08649   3
   1   0   3 -0.0595 0.04039   2
   1   0   3 0.05432 0.07489   3
  -1   0  -3 -0.1429 0.06357   1
  -1   0  -3 0.01347 0.06159   4
  -2   0  -3 0.14986 0.12915   1
  -2   0  -3 0.15553 0.15346   3
  -2   0  -3 -0.0768 0.11178   4
   2   0   3 -0.0313 0.07381   2
   3   0   3 0.32825 0.15864   2
  -3   0  -3 0.48956 0.28234   3
  -3   0  -3 0.21631 0.23087   1
  -3   0  -3 -0.1740 0.15215   4
  -4   0  -3 -0.2368 0.18645   1
  -4   0  -3 0.01107 0.26288   3
  -4   0  -3 0.07036 0.17920   4
   4   0   3 0.00956 0.14723   2
  -5   0  -3 -0.3129 0.20447   1
   5   0   3 0.24805 0.20107   2
  -5   0  -3 -0.0141 0.20744   4
  -5   0  -3 -0.0317 0.31323   3
  -6   0  -3 -0.4509 0.30463   3
  -6   0  -3 0.14820 0.33628   1
  -6   0  -3 0.06094 0.26822   4
   6   0   3 0.03985 0.22357   2
  -7   0  -3 -0.4695 0.28214   4
   7   0   3 -0.1194 0.40049   3
  -7   0  -3 0.32023 0.38323   1
   7   0   3 0.26016 0.26292   2
  -7   0  -3 -0.1206 0.40480   3
  -8   0  -3 0.89769 0.50856   1
  -8   0  -3 0.06973 0.35664   4
   8   0   3 0.24856 0.48430   3
   8   0   3 -0.0865 0.26930   2
  -8   0  -3 0.20070 0.51868   3
  -9   0  -3 0.60644 0.50434   1
  -9   0  -3 0.11743 0.38041   4
  -9   0  -3 0.13089 0.53475   3
   9   0   3 0.01960 0.31378   2
   9   0   3 0.30483 0.52994   3
 -10   0  -3 -0.1372 0.42511   4
 -10   0  -3 0.48511 0.50905   1
  10   0   3 -0.0546 0.55187   3
 -10   0  -3 0.55302 0.66913   3
  10   0   3 -0.1909 0.32375   2
 -11   0  -3 -0.4661 0.50470   4
  11   0   3 -0.8329 0.50801   3
 -11   0  -3 -0.3292 0.45085   1
 -11   0  -3 -0.2442 0.68589   3
  12   0   3 0.01454 0.65547   3
 -12   0  -3 0.15089 0.59347   1
 -12   0  -3 0.15398 0.77635   3
 -13   0  -3 -0.1094 0.59874   3
 -13   0  -3 -0.8008 0.61311   1
  13   0   3 -0.4235 0.70508   3
  14   0   3 0.78492 0.99609   3
 -14   0  -3 -0.6185 0.73894   1
 -14   0  -3 0.20895 1.00756   3
  15   0   3 0.36577 1.17677   3
 -15   0  -3 0.30176 1.03090   3
 -15   0  -3 0.24876 0.84299   1
 -16   0  -3 -0.1828 0.98361   1
  16   0   3 2.16531 1.53080   3
 -16   0  -3 1.64421 1.44078   3
  17  -1  -3 0.40241 1.18776   1
 -17  -1   3 -0.4490 1.17348   3
  17  -1  -3 1.22696 1.24700   3
 -17   1   3 -0.0928 0.86114   1
 -17   1   3 -0.5289 1.44797   3
  17   1  -3 0.07925 1.31230   3
 -16  -1   3 -0.1189 1.10499   3
  16  -1  -3 0.61013 0.83984   1
  16  -1  -3 -0.7823 0.88569   3
 -16   1   3 -1.1033 1.30408   3
  16   1  -3 2.22827 1.25991   3
 -16   1   3 0.08306 1.10037   1
 -15  -1   3 -0.2281 1.06678   3
  15  -1  -3 0.35875 0.93386   3
  15   1  -3 0.17207 1.00656   3
 -15   1   3 0.77303 1.17393   3
 -15   1   3 0.73488 0.80471   1
  14  -1  -3 0.13604 0.94100   3
 -14  -1   3 -1.1133 0.68512   3
 -14   1   3 0.30822 0.92149   1
  14   1  -3 0.13617 0.83064   3
 -14   1   3 -0.6166 0.65268   4
 -14   1   3 -0.2388 1.00285   3
  13  -1  -3 0.31485 0.76836   3
 -13  -1   3 -0.2475 0.89896   3
 -13  -1   3 -0.9794 0.38790   1
 -13   1   3 -0.0994 0.76396   4
 -13   1   3 -0.5268 0.79783   3
  13   1  -3 -0.0556 0.48375   2
 -13   1   3 -0.1486 0.72330   1
 -12  -1   3 2.54121 1.13756   3
  12  -1  -3 1.90339 0.96306   3
 -12  -1   3 2.83580 0.89213   1
  12   1  -3 2.52049 0.84257   2
 -12   1   3 1.93210 1.09561   3
 -12   1   3 1.61428 0.80749   1
 -12   1   3 3.40801 0.99895   4
 -11  -1   3 -0.2989 0.50767   1
  11  -1  -3 0.19773 0.43623   2
  11  -1  -3 0.34275 0.65701   3
 -11  -1   3 0.29147 0.71478   3
 -11   1   3 -0.1098 0.52171   1
  11   1  -3 0.17246 0.48158   2
 -11   1   3 0.71944 0.64763   4
 -11   1   3 0.17344 0.66209   3
 -11   1   3 0.06686 0.38604   2
 -10  -1   3 8.23586 1.20950   1
 -10  -1   3 8.01704 1.57054   3
  10  -1  -3 9.07172 1.47572   3
  10  -1  -3 8.14810 1.12218   2
 -10  -1   3 8.04467 1.04523   4
 -10   1   3 11.0655 1.53381   1
  10   1  -3 4.61387 0.89444   4
 -10   1   3 6.12003 1.28562   3
 -10   1   3 11.7594 1.54706   4
 -10   1   3 6.31349 1.10095   2
  10   1  -3 7.77250 1.21720   2
  -9  -1   3 13.0716 1.41508   4
  -9  -1   3 13.1795 1.55592   1
  -9  -1   3 17.4717 2.14594   3
   9  -1  -3 15.5935 1.41309   2
   9  -1  -3 16.6012 2.04284   3
   9   1  -3 13.7726 1.20717   4
  -9   1   3 15.8402 2.01272   3
  -9   1   3 18.0358 1.90578   4
  -9   1   3 12.8510 1.68783   1
   9   1  -3 14.1643 1.62819   2
  -9   1   3 15.6806 1.44539   2
   8  -1  -3 0.14456 0.41490   3
  -8  -1   3 -0.3179 0.44896   3
  -8  -1   3 0.39736 0.31837   4
  -8  -1   3 0.26896 0.33470   1
  -8  -1   3 0.15720 0.38004   2
  -8   1   3 -0.2695 0.23839   1
  -8   1   3 0.05324 0.30831   2
  -8   1   3 -0.0061 0.43216   4
   8   1  -3 -0.0078 0.28607   4
  -8   1   3 0.42607 0.51580   3
   8   1  -3 0.36873 0.39429   2
  -7  -1   3 0.48101 0.32046   1
   7  -1  -3 0.30722 0.47507   3
  -7  -1   3 0.84809 0.44466   2
  -7  -1   3 0.50847 0.30942   4
  -7  -1   3 0.06983 0.52441   3
   7   1  -3 -0.8893 0.24122   4
  -7   1   3 0.00274 0.35722   3
  -7   1   3 0.26497 0.41458   4
  -7   1   3 0.28297 0.31681   2
  -7   1   3 -0.1849 0.28283   1
   7   1  -3 0.49145 0.38437   2
  -6  -1   3 0.44966 0.26639   4
  -6  -1   3 -0.2820 0.18529   1
  -6  -1   3 0.12107 0.32398   2
  -6  -1   3 0.44195 0.43548   3
   6  -1  -3 -0.0984 0.29314   3
   6   1  -3 0.23804 0.31502   2
   6   1  -3 0.03267 0.19719   4
  -6   1   3 0.00363 0.32936   1
  -6   1   3 0.29198 0.34464   3
  -6   1   3 0.44270 0.26873   2
  -6   1   3 -0.6655 0.28725   4
   5  -1  -3 28.3111 1.98815   3
  -5  -1   3 29.0141 1.76201   4
  -5  -1   3 27.0431 1.97736   2
  -5  -1   3 24.9180 1.79447   1
  -5  -1   3 25.5001 2.02893   3
   5   1  -3 28.4942 1.96351   2
  -5   1   3 29.5035 1.99812   3
  -5   1   3 29.5142 2.01285   1
   5   1  -3 27.1000 1.71740   4
  -5   1   3 25.3278 1.95530   4
  -5   1   3 26.9903 1.89562   2
  -4  -1   3 5.89165 0.49618   4
  -4  -1   3 5.41523 0.76840   2
  -4  -1   3 5.29796 0.58300   1
  -4  -1   3 4.58646 0.75652   3
   4  -1  -3 6.53790 0.77248   3
   4   1  -3 5.86392 0.47078   4
  -4   1   3 4.78431 0.69736   3
  -4   1   3 4.58315 0.64151   2
  -4   1   3 7.49698 0.87544   4
  -4   1   3 5.51970 0.73654   1
   4   1  -3 7.34994 0.82779   2
  -3  -1   3 6403.75 348.443   1
  -3  -1   3 6233.80 349.060   2
  -3  -1   3 5958.79 349.200   3
   3  -1  -3 6117.54 349.083   3
  -3   1   3 6317.27 349.085   4
  -3   1   3 6242.04 349.084   2
   3   1  -3 6359.20 349.227   2
  -3   1   3 5916.66 348.490   1
   3   1  -3 6388.89 348.324   4
   2  -1  -3 55.4516 3.18139   3
  -2  -1   3 54.0556 3.26554   3
   2  -1  -3 58.0605 3.24055   1
  -2  -1   3 48.3204 3.04649   1
  -2   1   3 60.9852 3.27046   1
   2   1  -3 54.5444 3.09645   4
  -2   1   3 50.6122 3.26263   4
  -2   1   3 49.6246 3.21094   2
   2   1  -3 54.9654 3.26774   2
   1  -1  -3 2.14745 0.29759   1
  -1  -1   3 1.99554 0.15427   1
   1  -1  -3 1.89126 0.28353   3
  -1  -1   3 1.72652 0.33234   3
  -1   1   3 2.17278 0.33985   2
   1   1  -3 1.92951 0.24662   4
   1   1  -3 2.24697 0.16120   1
   1   1  -3 2.17778 0.35215   2
  -1   1   3 2.15134 0.35438   4
  -1   1   3 2.56975 0.33262   1
   0  -1   3 1376.40 78.7601   3
   0  -1  -3 1422.16 78.9285   3
   0  -1  -3 1400.94 78.7978   1
   0   1  -3 1322.01 78.6985   1
   0   1   3 1476.26 78.7824   2
   0   1  -3 1439.31 78.7494   4
   0   1  -3 1453.95 78.7475   2
   0   1   3 1347.95 78.7223   4
   1  -1   3 49.1290 3.54503   3
  -1  -1  -3 63.3234 3.50852   1
  -1  -1  -3 70.7784 3.62106   3
  -1  -1  -3 70.4370 3.44791   4
  -1   1  -3 49.6529 3.55286   4
   1   1   3 69.9763 3.45503   4
  -1   1  -3 64.4663 3.58233   1
  -1   1  -3 50.6022 3.46462   2
   1   1   3 53.3541 3.54626   2
  -2  -1  -3 105.441 5.27187   3
   2  -1   3 79.8795 5.13703   3
  -2  -1  -3 81.5116 4.93866   4
  -2  -1  -3 97.5964 5.08822   1
  -2   1  -3 86.2530 5.00091   2
   2   1   3 86.9064 5.13003   2
  -2   1  -3 80.0258 5.16148   4
  -3  -1  -3 2.28413 0.23315   4
  -3  -1  -3 2.43145 0.37276   1
  -3  -1  -3 2.66526 0.54241   3
   3  -1   3 1.73968 0.42641   3
  -3   1  -3 1.99356 0.25975   2
  -3   1  -3 1.83882 0.43753   4
  -3   1  -3 1.50628 0.40641   1
   3   1   3 1.90139 0.40513   2
  -4  -1  -3 27.4057 1.78654   1
   4  -1   3 26.3807 1.88735   3
  -4  -1  -3 24.2828 1.60892   4
  -4  -1  -3 27.3164 1.97526   3
  -4   1  -3 26.7944 1.91311   3
  -4   1  -3 26.9974 1.89301   1
   4   1   3 24.1535 1.76616   2
  -4   1  -3 25.9367 1.87784   4
  -4   1  -3 28.8585 1.66444   2
  -5  -1  -3 3.55472 0.45103   4
  -5  -1  -3 3.78496 0.75618   3
  -5  -1  -3 3.53335 0.63677   1
   5  -1   3 4.42887 0.77423   3
  -5   1  -3 3.26078 0.66624   1
  -5   1  -3 3.45196 0.44926   2
  -5   1  -3 4.06389 0.71477   3
  -5   1  -3 2.97936 0.65890   4
   5   1   3 3.51118 0.55174   2
  -6  -1  -3 191.555 11.4167   1
  -6  -1  -3 204.180 11.2232   4
   6  -1   3 199.986 11.6323   3
  -6  -1  -3 181.994 11.6424   3
   6  -1   3 189.650 11.1954   2
  -6   1  -3 187.736 11.5370   1
   6   1   3 206.190 11.3861   2
  -6   1  -3 199.918 11.5279   4
  -6   1  -3 193.261 11.6103   3
  -6   1  -3 199.378 11.2373   2
   7  -1   3 -0.0403 0.44413   3
   7  -1   3 0.27055 0.25183   2
  -7  -1  -3 0.06531 0.48383   3
  -7  -1  -3 0.28504 0.31084   4
  -7  -1  -3 0.40280 0.38591   1
   7   1   3 0.17390 0.29802   2
  -7   1  -3 -0.0789 0.38996   4
  -7   1  -3 0.36625 0.46727   3
  -7   1  -3 -0.1866 0.23249   1
  -7   1  -3 -0.4125 0.19639   2
   8  -1   3 4.52569 0.65065   2
  -8  -1  -3 4.37387 0.69240   4
  -8  -1  -3 3.78332 0.83069   1
   8  -1   3 4.83229 1.06381   3
  -8  -1  -3 5.48157 1.14784   3
  -8   1  -3 4.98015 1.01687   1
   8   1   3 4.42013 0.77130   2
  -8   1  -3 4.94723 0.71929   2
  -8   1  -3 3.95920 0.87621   4
  -8   1  -3 6.01356 1.18732   3
   9  -1   3 4.47492 1.09011   3
  -9  -1  -3 3.62091 0.65772   4
  -9  -1  -3 3.61762 0.88415   1
   9  -1   3 3.81646 0.66084   2
  -9  -1  -3 3.44196 1.05911   3
   9   1   3 3.96312 0.78523   2
  -9   1  -3 4.60566 0.95157   4
  -9   1  -3 2.59404 0.86138   1
  -9   1  -3 4.29895 0.69069   2
  -9   1  -3 4.95733 1.16823   3
 -10  -1  -3 -0.0987 0.61862   3
  10  -1   3 0.07396 0.66195   3
 -10  -1  -3 1.98469 0.71549   1
 -10   1  -3 0.80251 0.70242   4
 -10   1  -3 0.31890 0.64348   1
 -10   1  -3 1.15018 0.80572   3
  10   1   3 0.72483 0.47591   2
 -11  -1  -3 -0.5284 0.59573   3
  11  -1   3 -0.0105 0.65449   3
 -11  -1  -3 0.58895 0.59864   1
 -11   1  -3 -0.6492 0.34684   1
 -11   1  -3 -0.8682 0.65701   4
 -11   1  -3 -0.6553 0.57261   3
  11   1   3 0.14563 0.42499   2
 -12  -1  -3 2.73001 1.24441   3
 -12  -1  -3 2.47365 0.91905   1
  12  -1   3 2.04126 1.06043   3
 -12   1  -3 1.84456 1.02840   3
 -12   1  -3 1.43244 0.93023   1
 -12   1  -3 0.22887 0.79039   4
  13  -1   3 -0.0471 0.74233   3
 -13  -1  -3 1.03612 1.07051   3
 -13  -1  -3 -0.0086 0.68259   1
 -13   1  -3 -0.3339 0.66309   1
 -13   1  -3 -0.6109 0.78564   4
  13   1   3 -0.4984 0.71826   3
 -13   1  -3 1.01862 0.97625   3
 -14  -1  -3 0.45577 0.73655   1
 -14  -1  -3 0.16631 1.07718   3
  14  -1   3 -0.1491 0.87987   3
 -14   1  -3 -0.4592 0.85426   3
  14   1   3 0.76451 1.00202   3
 -14   1  -3 -0.0190 0.86303   1
  15  -1   3 2.49904 1.34581   3
 -15  -1  -3 0.30094 1.16300   3
 -15   1  -3 0.11645 1.12413   3
  15   1   3 0.40590 1.04518   3
 -15   1  -3 2.42522 1.50241   1
  16  -1   3 0.33799 1.16182   3
 -16  -1  -3 1.62921 1.38247   3
  16   1   3 2.46396 1.45563   3
 -16   1  -3 0.37591 1.52523   3
 -16   1  -3 2.44411 1.22516   1
  16  -2  -3 0.33940 1.13532   3
 -16  -2   3 0.36002 1.37337   3
  16  -2  -3 -0.3619 0.87758   1
 -16   2   3 1.46097 1.13799   1
  15  -2  -3 0.31028 0.79940   1
  15  -2  -3 -0.5031 0.89036   3
 -15  -2   3 -0.5070 1.17430   3
 -15   2   3 0.24474 0.81607   1
 -15   2   3 -0.7123 1.06106   4
  14  -2  -3 -0.1819 0.57114   1
 -14  -2   3 0.59155 1.03546   3
  14  -2  -3 0.03719 0.97293   3
 -14   2   3 -0.6048 0.72990   1
  14   2  -3 0.10415 0.77702   2
 -14   2   3 -0.4424 0.80062   4
 -13  -2   3 2.47450 1.32351   3
  13  -2  -3 2.34271 1.05470   3
  13   2  -3 2.55647 0.81353   2
 -13   2   3 4.65458 1.28317   4
 -13   2   3 3.87520 1.23987   1
  12  -2  -3 3.10627 1.10315   3
 -12  -2   3 3.35490 1.38031   3
 -12   2   3 3.69890 1.20476   4
 -12   2   3 2.07608 0.99244   1
  12   2  -3 2.46546 0.87418   2
  11  -2  -3 1.46682 0.80102   3
 -11  -2   3 -0.3550 0.71397   3
  11   2  -3 1.22250 0.63469   2
 -11   2   3 -0.2179 0.69148   4
 -11   2   3 0.65042 0.64852   1
 -10  -2   3 1.54623 0.90656   3
  10  -2  -3 2.38594 0.90396   3
 -10  -2   3 3.72611 0.78387   1
 -10   2   3 6.63249 1.31274   4
 -10   2   3 2.91127 0.78804   2
 -10   2   3 5.10756 1.11144   1
  10   2  -3 4.90584 0.99473   2
   9  -2  -3 4.99528 1.07485   3
  -9  -2   3 4.54270 1.21872   3
  -9  -2   3 4.34375 0.77894   1
  -9   2   3 6.41698 1.20946   1
   9   2  -3 7.20006 1.18874   2
  -9   2   3 5.05975 1.12032   4
  -9   2   3 4.47098 0.93719   2
   8  -2  -3 0.05504 0.47014   3
  -8  -2   3 -0.4267 0.50000   3
  -8  -2   3 0.42216 0.31442   1
   8   2  -3 -0.0657 0.40126   2
  -8   2   3 0.25332 0.48294   4
  -8   2   3 -0.0070 0.33355   2
   8   2  -3 0.13623 0.22400   4
  -8   2   3 0.67174 0.45669   1
  -7  -2   3 1.35161 0.66575   3
   7  -2  -3 0.93565 0.51087   3
  -7  -2   3 1.07839 0.36891   1
   7   2  -3 1.08907 0.52467   2
  -7   2   3 0.71877 0.37096   2
  -7   2   3 0.65841 0.47998   1
   7   2  -3 0.80671 0.23254   4
  -7   2   3 0.15791 0.52202   4
   6  -2  -3 40.8950 2.68903   3
  -6  -2   3 41.2593 2.45963   1
  -6  -2   3 37.9625 2.87627   3
  -6   2   3 33.4694 2.70913   1
  -6   2   3 36.2454 2.78650   4
   6   2  -3 38.9074 2.73780   2
  -6   2   3 34.7163 2.57158   2
   6   2  -3 39.0295 2.27056   4
  -5  -2   3 0.04595 0.18779   1
   5  -2  -3 -0.3979 0.30973   1
   5  -2  -3 -0.2006 0.26813   3
  -5  -2   3 0.64369 0.45958   3
  -5   2   3 0.09626 0.26773   2
  -5   2   3 0.03512 0.37505   4
   5   2  -3 -0.1449 0.28708   2
  -5   2   3 0.56533 0.39029   1
   5   2  -3 0.20649 0.11633   4
   4  -2  -3 5.53074 0.73763   3
   4  -2  -3 5.65194 0.79991   1
  -4  -2   3 5.25783 0.45780   1
  -4  -2   3 4.82623 0.86690   3
   4   2  -3 5.56192 0.41322   4
  -4   2   3 6.32317 0.84730   1
   4   2  -3 5.59218 0.80906   2
  -4   2   3 5.51731 0.71562   2
  -4   2   3 2.81855 0.70839   4
  -3  -2   3 83.9303 5.06605   3
  -3  -2   3 86.2559 4.67762   1
   3  -2  -3 76.5551 4.93870   1
   3  -2  -3 79.6431 4.89767   3
   3   2  -3 85.6802 4.70993   4
  -3   2   3 76.5772 5.02375   4
  -3   2   3 76.9873 4.96398   1
   3   2  -3 80.3413 4.99114   2
  -3   2   3 85.3898 4.94682   2
   2  -2  -3 91.9536 5.41813   3
  -2  -2   3 97.8924 5.56018   3
  -2  -2   3 89.2065 5.21492   1
   2  -2  -3 100.291 5.47091   1
  -2   2   3 84.4115 5.43735   2
  -2   2   3 95.4615 5.55176   4
   2   2  -3 94.1087 5.30798   4
   2   2  -3 74.5750 5.44504   2
  -2   2   3 99.6118 5.49795   1
  -1  -2   3 14.2933 1.11609   3
   1  -2  -3 12.2873 0.97267   1
  -1  -2   3 13.0904 0.86268   1
   1  -2  -3 14.1773 1.04267   3
   1   2  -3 13.1755 0.97168   4
  -1   2   3 13.5071 1.01838   1
  -1   2   3 13.3093 1.06346   2
   1   2  -3 12.1760 1.04352   2
  -1   2   3 12.9099 1.06373   4
   0  -2  -3 148.178 8.69233   3
   0  -2   3 158.823 8.75140   3
   0  -2   3 140.696 8.57512   1
   0  -2  -3 149.390 8.60616   1
   0   2  -3 154.588 8.69071   2
   0   2  -3 148.780 8.68622   4
   0   2  -3 144.282 8.59605   1
   0   2   3 152.362 8.66811   4
   0   2   3 155.078 8.74327   2
  -1  -2  -3 43.3595 2.67358   3
  -1  -2  -3 36.7628 2.48142   1
   1  -2   3 44.7615 2.67716   3
  -1   2  -3 34.1789 2.52404   2
  -1   2  -3 47.2565 2.63195   1
  -1   2  -3 40.8378 2.65495   4
   1   2   3 46.3108 2.52695   4
   1   2   3 39.6662 2.64507   2
  -2  -2  -3 10.6734 0.81736   1
  -2  -2  -3 11.9211 1.03085   3
   2  -2   3 12.0734 1.01508   3
  -2   2  -3 11.4684 0.97503   1
  -2   2  -3 9.93524 0.85342   2
  -2   2  -3 10.3764 1.14461   4
   2   2   3 12.5461 0.75455   4
   2   2   3 10.2595 0.96618   2
  -3  -2  -3 0.03422 0.15003   1
   3  -2   3 0.03768 0.27673   3
  -3  -2  -3 0.09221 0.29072   3
  -3   2  -3 0.53007 0.39062   4
  -3   2  -3 0.04475 0.17768   2
  -3   2  -3 -0.1334 0.25005   1
   3   2   3 0.00969 0.25865   2
   4  -2   3 6.06773 0.88553   3
  -4  -2  -3 7.44107 0.73971   1
  -4  -2  -3 7.24307 1.05925   3
   4   2   3 5.72803 0.79699   2
  -4   2  -3 5.62782 0.63779   2
  -4   2  -3 4.03503 0.79164   1
  -4   2  -3 4.20606 0.86039   4
  -5  -2  -3 2.58406 0.74739   3
   5  -2   3 3.37628 0.69706   3
  -5  -2  -3 2.94976 0.53490   1
  -5   2  -3 3.57462 0.76441   4
  -5   2  -3 2.92559 0.47444   2
   5   2   3 2.83096 0.59325   2
  -5   2  -3 3.83778 0.75402   1
  -6  -2  -3 3.33848 0.90526   3
   6  -2   3 4.40947 0.83418   3
  -6  -2  -3 4.68674 0.69454   1
  -6   2  -3 2.61197 0.72732   4
   6   2   3 4.45334 0.80167   2
  -6   2  -3 4.15879 0.82782   1
  -6   2  -3 2.90591 0.50821   2
  -7  -2  -3 21.5105 1.99592   3
   7  -2   3 21.0481 1.83162   3
  -7  -2  -3 19.6479 1.62094   1
  -7   2  -3 20.1396 1.85814   4
   7   2   3 19.2713 1.67807   2
  -7   2  -3 20.0279 1.49396   2
  -7   2  -3 20.6957 1.86103   1
  -8  -2  -3 1.37519 0.51716   1
  -8  -2  -3 2.45023 0.85676   3
   8  -2   3 1.43813 0.69066   3
  -8   2  -3 1.16171 0.64003   1
  -8   2  -3 0.91241 0.63195   4
   8   2   3 0.59976 0.47621   2
  -8   2  -3 1.62472 0.44373   2
  -9  -2  -3 1.20023 0.56120   1
  -9  -2  -3 0.56188 0.65947   3
   9  -2   3 1.21102 0.61664   3
  -9   2  -3 0.32701 0.57334   4
  -9   2  -3 1.12730 0.62670   1
   9   2   3 0.39286 0.45878   2
  10  -2   3 2.70300 1.01035   3
 -10  -2  -3 4.25632 1.34012   3
 -10  -2  -3 6.46732 1.12935   1
 -10   2  -3 5.95272 1.31350   4
 -10   2  -3 2.85798 0.93335   1
  10   2   3 4.55045 0.93963   2
 -11  -2  -3 -0.0724 0.80606   3
  11  -2   3 -0.4070 0.73436   3
 -11  -2  -3 0.48389 0.52253   1
 -11   2  -3 -0.0117 0.65228   4
  11   2   3 0.60974 0.54432   2
 -11   2  -3 -0.0326 0.66504   1
  12  -2   3 -0.6540 0.74342   3
 -12  -2  -3 -0.1331 0.82935   3
  12   2   3 0.31937 0.54423   2
 -12   2  -3 -0.0775 0.67092   1
 -12   2  -3 0.70190 0.80545   4
  13  -2   3 2.23549 1.15914   3
 -13  -2  -3 0.75273 0.99050   3
 -13   2  -3 0.40133 0.84448   4
 -13   2  -3 0.15089 0.85054   1
  14  -2   3 -0.2722 0.92114   3
 -14  -2  -3 -0.1001 1.03856   3
 -14   2  -3 -0.7632 0.80966   4
 -14   2  -3 0.10908 0.86321   1
  15  -2   3 -0.0646 1.15641   3
 -15  -2  -3 0.50330 1.24219   3
 -15   2  -3 -0.5058 1.06811   4
 -15   2  -3 -0.4186 0.81805   1
  16  -2   3 -0.1635 1.25102   3
 -16  -2  -3 -0.5851 1.27735   3
  16   2   3 1.14808 1.18655   3
 -16   2  -3 0.13956 1.03920   1
  16  -3  -3 -0.6214 1.04799   1
 -16  -3   3 -1.4046 1.03827   3
  16  -3  -3 -0.8724 1.07697   3
 -16   3   3 -0.7637 1.05002   1
 -16   3   3 1.20575 1.31778   4
  15  -3  -3 -0.1479 0.89654   1
  15  -3  -3 -0.3682 0.88690   3
 -15  -3   3 0.68014 1.33230   3
 -15   3   3 -1.1196 0.79787   1
 -15   3   3 -0.0030 1.31546   4
  14  -3  -3 0.31742 0.91187   3
 -14  -3   3 0.08079 1.10554   3
  14  -3  -3 -0.1261 0.85582   1
  14   3  -3 -0.8201 0.80116   2
 -14   3   3 0.78938 0.98454   4
 -14   3   3 -1.0987 0.75406   1
  13  -3  -3 -0.4482 0.74216   3
  13  -3  -3 -0.7166 0.68976   1
 -13  -3   3 2.77622 1.44721   3
 -13   3   3 -0.1263 0.87335   4
  13   3  -3 -0.4948 0.54520   2
 -13   3   3 -0.1178 0.79670   1
  12  -3  -3 0.66485 0.87410   3
 -12  -3   3 1.08359 1.10392   3
  12  -3  -3 -0.5583 0.63816   1
 -12   3   3 0.28435 0.63915   1
  12   3  -3 0.58106 0.65943   2
 -12   3   3 -0.0334 0.88054   4
  11  -3  -3 0.50395 0.77931   1
 -11  -3   3 0.42058 1.00519   3
  11  -3  -3 0.66046 0.68709   3
 -11   3   3 -0.0524 0.76098   4
  11   3  -3 0.14851 0.55524   2
 -11   3   3 0.17876 0.67858   1
 -10  -3   3 -1.4999 0.58921   3
  10  -3  -3 -0.0298 0.60672   1
  10  -3  -3 -0.1079 0.58116   3
 -10   3   3 0.80380 0.72832   1
 -10   3   3 0.74936 0.80179   4
  10   3  -3 0.82321 0.59594   2
  -9  -3   3 2.09843 1.02082   3
   9  -3  -3 2.65643 0.90739   1
   9  -3  -3 4.18584 1.00916   3
  -9   3   3 4.63277 1.14218   1
   9   3  -3 4.63864 1.07112   2
  -9   3   3 1.86864 0.89980   4
  -9   3   3 4.09500 0.91741   2
   8  -3  -3 3.96899 1.01202   1
   8  -3  -3 2.45117 0.76923   3
  -8  -3   3 3.65672 1.15295   3
   8   3  -3 3.92941 0.91321   2
  -8   3   3 2.97062 0.91681   1
  -8   3   3 3.51232 0.99117   4
  -8   3   3 2.88225 0.73643   2
   7  -3  -3 2.83898 0.92664   1
   7  -3  -3 2.83971 0.82929   3
  -7  -3   3 5.16162 1.18109   3
  -7   3   3 5.10660 1.11627   4
  -7   3   3 5.48326 0.92533   2
  -7   3   3 5.24753 1.02585   1
   7   3  -3 3.38454 0.84351   2
   6  -3  -3 0.58501 0.46905   1
   6  -3  -3 0.75758 0.53566   3
  -6  -3   3 0.93042 0.64277   3
  -6  -3   3 0.95251 0.30677   1
   6   3  -3 0.66659 0.43714   2
  -6   3   3 1.11283 0.52182   1
  -6   3   3 0.53002 0.50154   4
  -6   3   3 0.94108 0.50267   2
   5  -3  -3 2.84241 0.71528   1
  -5  -3   3 5.26354 1.04094   3
   5  -3  -3 3.42900 0.76256   3
  -5  -3   3 5.40950 0.54331   1
   5   3  -3 5.46806 0.93814   2
   5   3  -3 4.13207 0.37384   4
  -5   3   3 4.69063 0.87379   1
  -5   3   3 5.41687 0.85950   2
  -5   3   3 5.08932 0.99855   4
   4  -3  -3 26.7943 1.94532   1
  -4  -3   3 27.2271 2.14461   3
   4  -3  -3 25.5889 1.92591   3
  -4  -3   3 23.7721 1.57319   1
   4   3  -3 26.7615 1.61184   4
  -4   3   3 26.4171 1.97405   1
  -4   3   3 20.8163 1.95948   4
   4   3  -3 26.5927 2.02942   2
  -4   3   3 24.3776 1.91040   2
  -3  -3   3 3.98357 0.42232   1
  -3  -3   3 2.45160 0.69706   3
   3  -3  -3 3.40973 0.66590   1
   3  -3  -3 4.24083 0.79408   3
  -3   3   3 4.11115 0.73746   1
   3   3  -3 3.57219 0.72870   2
  -3   3   3 1.39419 0.60990   4
   3   3  -3 4.03372 0.51560   4
  -3   3   3 4.92293 0.77842   2
   2  -3  -3 -0.4776 0.21338   1
   2  -3  -3 0.09992 0.40520   3
  -2  -3   3 -0.0525 0.33767   3
  -2  -3   3 -0.0947 0.13273   1
  -2   3   3 -0.0280 0.29304   1
   2   3  -3 -0.3191 0.27247   2
  -2   3   3 -0.1952 0.27934   2
   2   3  -3 -0.1890 0.18844   4
  -2   3   3 -0.3750 0.32296   4
  -1  -3   3 2.17188 0.35932   1
   1  -3  -3 1.54095 0.40302   1
  -1  -3   3 1.91772 0.60917   3
   1  -3  -3 1.94721 0.54746   3
   1   3  -3 1.91926 0.46862   4
  -1   3   3 2.51859 0.58536   2
  -1   3   3 1.94050 0.55121   4
   1   3  -3 2.22809 0.52086   2
   0  -3   3 54.4765 3.53145   3
   0  -3  -3 55.1774 3.32102   1
   0  -3  -3 53.3249 3.46934   3
   0  -3   3 53.1596 3.29462   1
   0   3  -3 52.9990 3.43173   4
   0   3  -3 48.7680 3.28985   1
   0   3   3 58.9166 3.54558   2
   0   3   3 52.5405 3.40513   4
   0   3  -3 56.6458 3.46678   2
  -1  -3  -3 41.5962 2.80910   3
   1  -3   3 38.9388 2.77738   3
   1  -3   3 39.3860 2.63699   1
  -1  -3  -3 41.7189 2.59354   1
  -1   3  -3 42.6931 2.73410   2
   1   3   3 43.7497 2.84504   2
  -1   3  -3 41.3801 2.79625   4
   1   3   3 40.9998 2.63006   4
  -1   3  -3 40.6014 2.67452   1
   2  -3   3 0.72390 0.52559   3
  -2  -3  -3 0.18501 0.26401   1
   2  -3   3 0.59632 0.34167   1
  -2  -3  -3 -0.1511 0.35436   3
  -2   3  -3 0.19526 0.41914   4
  -2   3  -3 0.53671 0.35648   1
  -2   3  -3 -0.1537 0.29465   2
   2   3   3 0.67826 0.43652   2
   2   3   3 0.81616 0.28711   4
   3  -3   3 84.0673 5.18018   3
  -3  -3  -3 81.5603 4.89374   1
  -3  -3  -3 79.6932 5.25449   3
  -3   3  -3 79.6992 5.14162   1
   3   3   3 92.0456 5.24686   2
  -3   3  -3 79.1025 5.23627   4
   3   3   3 79.1564 4.75412   4
  -3   3  -3 86.6860 5.02062   2
   4  -3   3 3.79257 0.82123   3
  -4  -3  -3 3.73788 0.87300   3
  -4  -3  -3 3.89148 0.55613   1
  -4   3  -3 2.96662 0.75233   4
   4   3   3 3.18322 0.73492   2
  -4   3  -3 3.01143 0.58418   2
  -4   3  -3 3.07060 0.67805   1
  -5  -3  -3 1.58005 0.70335   3
   5  -3   3 1.36100 0.63735   3
  -5  -3  -3 2.11502 0.44826   1
  -5   3  -3 1.40540 0.68525   4
   5   3   3 1.21120 0.51627   2
  -5   3  -3 1.93982 0.47143   2
  -5   3  -3 2.18178 0.66572   1
   6  -3   3 3.83229 0.88266   3
  -6  -3  -3 3.01025 0.58854   1
  -6  -3  -3 1.85530 0.80850   3
  -6   3  -3 2.75159 0.56695   2
   6   3   3 3.35689 0.79119   2
  -6   3  -3 2.83652 0.78113   4
  -6   3  -3 1.71492 0.67512   1
  -7  -3  -3 0.70354 0.79583   3
  -7  -3  -3 1.36705 0.47311   1
   7  -3   3 1.01137 0.68918   3
  -7   3  -3 0.39643 0.60733   4
   7   3   3 0.70728 0.54376   2
  -7   3  -3 1.60172 0.67623   1
  -7   3  -3 2.14631 0.53066   2
  -8  -3  -3 0.49975 0.45168   1
   8  -3   3 1.82848 0.78879   3
  -8  -3  -3 0.32202 0.73709   3
  -8   3  -3 0.50264 0.48781   1
   8   3   3 0.34663 0.48732   2
  -8   3  -3 1.06180 0.69071   4
  -9  -3  -3 4.22093 1.29071   3
   9  -3   3 4.46072 1.11563   3
  -9   3  -3 3.39185 1.10346   4
   9   3   3 2.30373 0.79094   2
  -9   3  -3 4.83522 1.18849   1
  10  -3   3 0.42851 0.73063   3
 -10  -3  -3 1.54963 0.97449   3
 -10   3  -3 0.03519 0.45130   1
 -10   3  -3 1.23507 0.90128   4
  10   3   3 0.89516 0.70303   2
 -11  -3  -3 -0.0250 0.74082   3
  11  -3   3 0.51832 0.74573   3
  11   3   3 0.03924 0.50997   2
 -11   3  -3 0.28219 0.79246   4
 -11   3  -3 0.57859 0.73056   1
  12  -3   3 0.89749 0.89011   3
 -12  -3  -3 0.13137 0.97686   3
 -12   3  -3 -0.2422 0.80190   4
  12   3   3 1.41979 0.72036   2
 -12   3  -3 0.27201 0.83629   1
  13  -3   3 -0.4923 0.76044   3
 -13  -3  -3 0.80959 1.20551   3
 -13   3  -3 0.30413 0.56491   1
 -13   3  -3 -0.3281 0.75069   4
  13   3   3 0.22517 0.61479   2
 -14  -3  -3 0.24613 1.22956   3
  14  -3   3 -0.0130 0.97776   3
 -14   3  -3 -0.3319 0.79630   1
 -14   3  -3 0.05746 1.57147   4
 -15  -3  -3 2.00448 1.41171   3
  15  -3   3 -0.9127 1.20090   3
 -15   3  -3 -0.0110 1.11110   4
 -15   3  -3 0.52747 1.01144   1
  15  -4  -3 -2.0143 0.81346   3
  15  -4  -3 0.00178 1.09181   1
 -15  -4   3 1.18587 1.70754   3
 -15   4   3 -1.5085 1.13075   4
  15   4  -3 1.34110 0.90288   2
 -14  -4   3 1.41403 1.43132   3
  14  -4  -3 -0.4670 0.84458   1
  14  -4  -3 -1.4827 0.92724   3
 -14   4   3 -0.8939 0.79017   1
  14   4  -3 -0.0785 0.82855   2
 -14   4   3 -0.6386 1.08525   4
 -13  -4   3 -0.0776 1.12088   3
  13  -4  -3 -0.2607 0.99701   3
  13  -4  -3 -0.1381 0.82220   1
  13   4  -3 0.64158 0.77476   2
 -13   4   3 1.36801 1.25392   4
 -13   4   3 -0.4440 0.71790   1
 -12  -4   3 -1.3539 0.92110   3
  12  -4  -3 0.27007 0.81494   1
  12  -4  -3 0.65965 0.82889   3
 -12   4   3 0.07877 0.96118   4
  12   4  -3 0.25374 0.65264   2
 -12   4   3 0.18083 0.92223   1
 -11  -4   3 0.53281 1.15033   3
  11  -4  -3 -0.8618 0.55991   1
  11  -4  -3 0.24078 0.82532   3
 -11   4   3 0.22117 0.88488   4
  11   4  -3 0.74240 0.73100   2
 -11   4   3 -0.3702 0.65775   1
 -10  -4   3 -0.3511 0.90062   3
  10  -4  -3 -0.6673 0.66470   3
  10  -4  -3 -0.6443 0.68368   1
  10   4  -3 -0.5347 0.42884   2
 -10   4   3 -0.9155 0.68833   4
 -10   4   3 -0.4152 0.58156   1
  -9  -4   3 1.42734 1.07115   3
   9  -4  -3 1.20357 0.79706   1
   9  -4  -3 2.86663 0.98936   3
  -9   4   3 2.68499 0.99081   4
  -9   4   3 2.47960 1.03966   1
   9   4  -3 2.09939 0.86725   2
  -8  -4   3 1.45807 0.84528   3
   8  -4  -3 -0.2592 0.63838   3
   8  -4  -3 0.92023 0.72721   1
   8   4  -3 1.32426 0.74920   2
  -8   4   3 0.37322 0.66291   1
  -8   4   3 0.47581 0.84680   4
  -8   4   3 1.35764 0.65119   2
   7  -4  -3 23.7372 2.34828   3
  -7  -4   3 31.4301 2.88424   3
   7  -4  -3 28.4213 2.46690   1
  -7   4   3 30.2213 2.56719   1
  -7   4   3 32.1147 2.43667   2
  -7   4   3 30.0803 2.70979   4
   7   4  -3 28.8652 2.50615   2
  -6  -4   3 80.1182 5.76980   3
   6  -4  -3 83.6555 5.49628   1
   6  -4  -3 86.9101 5.51366   3
  -6   4   3 88.7341 5.75427   4
  -6   4   3 78.9162 5.42692   2
   6   4  -3 87.6850 5.61050   2
  -6   4   3 83.4047 5.55938   1
  -5  -4   3 0.95078 0.78485   3
   5  -4  -3 1.84489 0.81813   3
   5  -4  -3 1.22268 0.58627   1
  -5   4   3 -0.3071 0.40164   2
  -5   4   3 0.02530 0.53086   1
   5   4  -3 1.37398 0.65214   2
  -5   4   3 1.21303 0.57657   4
   4  -4  -3 38.0876 2.81599   3
  -4  -4   3 34.0558 2.96035   3
   4  -4  -3 38.1301 2.76377   1
  -4   4   3 39.5537 2.83601   2
   4   4  -3 39.5354 2.59635   4
   4   4  -3 39.4106 2.88104   2
  -4   4   3 37.7555 2.80335   1
  -4   4   3 35.7431 2.91966   4
   3  -4  -3 20.5293 1.68075   1
  -3  -4   3 20.0547 1.37790   1
   3  -4  -3 21.4008 1.81898   3
  -3  -4   3 18.9800 1.87473   3
   3   4  -3 19.9653 1.78976   2
  -3   4   3 23.8263 2.35257   4
  -3   4   3 18.0008 1.67871   1
   3   4  -3 21.8967 1.52088   4
  -3   4   3 20.0469 1.78746   2
   2  -4  -3 0.11238 0.60554   3
  -2  -4   3 0.49040 0.25829   1
   2  -4  -3 0.04832 0.31621   1
  -2  -4   3 0.45263 0.51192   3
  -2   4   3 0.26365 0.53421   4
  -2   4   3 0.05307 0.41839   2
   2   4  -3 0.54756 0.34200   4
   2   4  -3 0.66118 0.46682   2
  -1  -4   3 -0.0568 0.47284   3
   1  -4  -3 1.43474 0.62994   3
   1  -4  -3 0.45287 0.33321   1
  -1  -4   3 1.30205 0.36552   1
  -1   4   3 0.47034 0.47237   4
   1   4  -3 0.81135 0.42880   4
  -1   4   3 0.89168 0.54622   2
   1   4  -3 0.51124 0.42410   2
   0  -4   3 2.31834 0.77641   3
   0  -4  -3 2.76595 0.53033   1
   0  -4   3 1.49724 0.44024   1
   0  -4  -3 1.83865 0.69733   3
   0   4  -3 1.78898 0.57069   2
   0   4   3 2.30732 0.68305   2
   0   4  -3 1.53478 0.53062   4
   0   4   3 3.32152 0.69805   4
   1  -4   3 3.69432 0.70433   1
  -1  -4  -3 3.19507 0.56576   1
   1  -4   3 5.03144 1.02829   3
  -1  -4  -3 3.90545 0.90214   3
   1   4   3 4.57478 0.74296   4
  -1   4  -3 4.32440 0.83280   4
  -1   4  -3 4.46112 0.78473   1
  -1   4  -3 4.11023 0.78910   2
   1   4   3 5.02236 0.90296   2
  -2  -4  -3 0.99303 0.37310   1
   2  -4   3 1.04788 0.72164   3
  -2  -4  -3 0.72012 0.57712   3
   2  -4   3 0.96017 0.43393   1
  -2   4  -3 1.01060 0.54600   4
  -2   4  -3 1.40582 0.57219   2
   2   4   3 1.36728 0.63628   2
   2   4   3 0.80982 0.38452   4
  -2   4  -3 1.38267 0.49726   1
  -3  -4  -3 58.7382 3.44015   1
   3  -4   3 55.8213 3.80552   3
   3  -4   3 54.5479 3.65098   1
  -3  -4  -3 52.3662 3.84828   3
  -3   4  -3 55.9312 3.84319   4
   3   4   3 57.0839 3.79571   2
  -3   4  -3 53.3372 3.56415   2
  -3   4  -3 46.8906 3.59687   1
   3   4   3 54.1377 3.33850   4
   4  -4   3 9.73892 1.30510   1
  -4  -4  -3 6.82900 1.30856   3
   4  -4   3 8.16607 1.31756   3
  -4  -4  -3 7.37969 0.87687   1
  -4   4  -3 8.78225 1.11433   2
  -4   4  -3 8.93509 1.25900   1
   4   4   3 9.05016 1.33794   2
  -4   4  -3 4.79313 1.08341   4
  -5  -4  -3 5.03697 0.71317   1
   5  -4   3 6.08699 1.20817   3
   5  -4   3 5.02014 1.02807   1
  -5  -4  -3 5.92004 1.31257   3
  -5   4  -3 4.54611 0.97893   1
   5   4   3 4.23218 0.97868   2
  -5   4  -3 2.55324 0.90464   4
  -5   4  -3 3.30029 0.73670   2
   6  -4   3 43.6292 3.23283   3
   6  -4   3 39.5477 3.11644   1
  -6  -4  -3 43.8789 3.54251   3
  -6   4  -3 44.8077 3.40791   4
  -6   4  -3 39.5574 3.16481   1
  -6   4  -3 39.4758 2.88106   2
   6   4   3 45.0479 3.23106   2
   7  -4   3 14.1487 1.83419   3
   7  -4   3 14.0115 1.83874   1
  -7  -4  -3 12.1288 2.07415   3
  -7   4  -3 11.4267 1.81920   4
  -7   4  -3 14.1317 1.85137   1
   7   4   3 11.0626 1.59335   2
   8  -4   3 -0.0729 0.49327   1
   8  -4   3 -0.3082 0.63985   3
  -8  -4  -3 0.48099 0.78329   3
  -8   4  -3 -1.2214 0.50985   4
  -8   4  -3 0.71579 0.55978   1
   8   4   3 -0.1746 0.53835   2
  -9  -4  -3 0.07316 0.82909   3
   9  -4   3 -0.5327 0.64336   3
  -9   4  -3 0.33291 0.83738   4
   9   4   3 1.25501 0.68375   2
  -9   4  -3 -0.3057 0.57413   1
  10  -4   3 -0.4285 0.42782   1
 -10  -4  -3 1.74817 1.12755   3
  10  -4   3 0.17836 0.87834   3
 -10   4  -3 -0.6903 0.73732   4
 -10   4  -3 -0.1622 0.50462   1
  10   4   3 -0.3559 0.53177   2
  11  -4   3 -0.3958 0.73890   1
 -11  -4  -3 -1.0932 0.77057   3
  11  -4   3 -0.2158 0.76743   3
 -11   4  -3 1.58746 0.95547   1
  11   4   3 -1.0799 0.46295   2
 -11   4  -3 -0.1070 0.96864   4
  12  -4   3 0.74796 0.80274   1
 -12  -4  -3 -0.0223 1.20207   3
  12  -4   3 -1.5609 0.78170   3
  12   4   3 0.36912 0.72438   2
 -12   4  -3 0.33682 0.93212   1
 -12   4  -3 -0.0461 1.02081   4
  13  -4   3 -0.4955 0.49198   1
  13  -4   3 -1.2543 0.85294   3
 -13  -4  -3 -0.7461 1.06469   3
 -13   4  -3 1.79093 1.07786   1
  13   4   3 0.10495 0.83243   2
 -13   4  -3 0.11259 1.18235   4
 -14  -4  -3 1.11899 1.44149   3
  14  -4   3 -1.0349 1.08392   3
  14  -4   3 -0.0207 0.71925   1
 -14   4  -3 1.24880 1.15782   1
 -14   4  -3 1.13787 1.31737   4
  14   4   3 0.69925 1.07762   2
 -13  -5   3 -0.1383 1.32601   3
  13  -5  -3 -1.7846 0.90597   3
  13  -5  -3 0.70022 0.93337   1
  13   5  -3 1.09602 0.96574   2
 -13   5   3 -0.3790 1.14859   4
 -13   5   3 -1.4335 0.79772   1
 -12  -5   3 2.14694 1.55044   3
  12  -5  -3 0.71120 0.86568   1
  12  -5  -3 -0.0885 1.04390   3
  12   5  -3 -0.3837 0.64674   2
 -12   5   3 0.62981 1.11883   4
 -12   5   3 -0.7967 0.88047   1
  11  -5  -3 0.26106 0.77576   1
  11  -5  -3 -0.7717 0.77181   3
 -11  -5   3 0.22908 1.28376   3
 -11   5   3 -0.9297 0.80418   1
  11   5  -3 1.04874 0.83620   2
 -11   5   3 0.18998 1.10683   4
  10  -5  -3 -0.7538 0.78032   3
 -10  -5   3 -0.0118 1.18470   3
  10  -5  -3 0.01853 0.67527   1
  10   5  -3 -0.2015 0.63481   2
 -10   5   3 -0.4775 0.97836   4
 -10   5   3 0.59184 0.89308   1
  -9  -5   3 0.73745 1.01088   3
   9  -5  -3 0.29954 0.76395   1
   9  -5  -3 -0.0477 0.79292   3
   9   5  -3 -0.4285 0.57696   2
  -9   5   3 0.52773 1.07943   4
  -9   5   3 -0.1521 0.70470   1
  -8  -5   3 2.88415 1.31776   3
   8  -5  -3 0.61259 0.73928   1
   8  -5  -3 1.06123 1.05033   3
  -8   5   3 1.06214 0.75847   1
  -8   5   3 1.93523 1.00106   4
   8   5  -3 1.23241 0.72184   2
   7  -5  -3 0.10393 0.90850   3
   7  -5  -3 0.13746 0.64410   1
  -7  -5   3 1.85552 1.11950   3
  -7   5   3 -0.1342 0.39079   2
  -7   5   3 0.21578 0.67554   1
  -7   5   3 -0.6445 0.71961   4
   7   5  -3 1.25403 0.75921   2
  -6  -5   3 6.84917 1.64671   3
   6  -5  -3 7.51854 1.36513   1
   6  -5  -3 8.07713 1.55057   3
  -6   5   3 6.79671 1.35204   1
   6   5  -3 6.91949 1.38319   2
  -6   5   3 8.50125 1.37872   2
  -6   5   3 10.0994 1.82086   4
   5  -5  -3 2.90494 0.86331   1
   5  -5  -3 3.60886 1.09323   3
  -5  -5   3 3.27423 1.09914   3
  -5   5   3 4.67868 1.22293   4
  -5   5   3 2.69444 0.83670   1
  -5   5   3 2.52606 0.82857   2
   5   5  -3 1.76805 0.77937   2
   4  -5  -3 36.9619 2.80527   1
   4  -5  -3 41.0334 3.14825   3
  -4  -5   3 35.8604 3.16480   3
  -4   5   3 38.4946 3.10545   4
   4   5  -3 39.6923 3.03359   2
  -4   5   3 33.6070 2.83818   2
  -4   5   3 34.7944 2.84597   1
  -3  -5   3 0.47017 0.73610   3
   3  -5  -3 0.62595 0.81449   3
   3  -5  -3 2.07425 0.72480   1
   3   5  -3 0.85215 0.63943   2
  -3   5   3 2.42550 0.94161   4
  -3   5   3 -0.6092 0.49834   2
   2  -5  -3 2.75439 0.71351   1
  -2  -5   3 1.10949 0.82046   3
   2  -5  -3 0.81553 0.94607   3
  -2   5   3 0.84938 0.70011   2
   2   5  -3 2.47220 0.80251   2
   2   5  -3 3.39182 0.73371   4
  -2   5   3 -0.4685 0.63723   4
  -1  -5   3 0.67986 0.75597   3
   1  -5  -3 0.74543 0.72539   3
   1  -5  -3 0.99398 0.52747   1
  -1  -5   3 0.29508 0.35724   1
  -1   5   3 0.21248 0.57212   2
   1   5  -3 -0.3828 0.47570   2
   1   5  -3 0.40052 0.49317   4
  -1   5   3 0.03180 0.62035   4
   0  -5  -3 7.08140 1.41421   3
   0  -5   3 12.4564 1.28052   1
   0  -5   3 7.37867 1.45737   3
   0  -5  -3 9.77593 1.26362   1
   0   5  -3 9.58519 1.35125   4
   0   5  -3 10.1343 1.42887   2
   0   5   3 9.50739 1.32836   4
   0   5   3 9.15412 1.49637   2
  -1  -5  -3 5.42104 1.00361   1
   1  -5   3 7.82398 1.12557   1
  -1  -5  -3 8.33044 1.48089   3
   1  -5   3 6.35887 1.35341   3
   1   5   3 7.47153 1.09525   4
  -1   5  -3 8.01255 1.25966   2
   1   5   3 8.50376 1.34516   2
  -1   5  -3 4.78574 1.05311   4
  -2  -5  -3 1.23848 0.52472   1
   2  -5   3 2.01944 0.93794   3
  -2  -5  -3 1.42321 0.89593   3
   2  -5   3 2.92672 0.69529   1
  -2   5  -3 1.18845 0.64825   2
   2   5   3 1.01972 0.79789   2
  -2   5  -3 3.16619 0.88748   4
  -2   5  -3 1.62161 0.66189   1
   3  -5   3 8.39504 1.53678   3
  -3  -5  -3 8.57552 1.60763   3
   3  -5   3 7.45441 1.20131   1
  -3   5  -3 6.89476 1.19373   1
   3   5   3 5.97082 1.22587   2
  -3   5  -3 7.95147 1.21737   2
  -3   5  -3 7.27431 1.42678   4
  -4  -5  -3 1.88016 0.99795   3
   4  -5   3 1.78706 0.77019   1
   4  -5   3 5.68924 1.30284   3
  -4   5  -3 3.28144 0.80472   2
  -4   5  -3 1.62513 0.77987   1
   4   5   3 2.34154 0.89114   2
  -4   5  -3 2.10291 0.93845   4
   5  -5   3 2.65620 0.88108   1
   5  -5   3 1.81315 0.95806   3
  -5  -5  -3 0.77172 0.90347   3
  -5   5  -3 0.90665 0.62491   2
  -5   5  -3 1.09009 0.73009   1
   5   5   3 0.05347 0.62950   2
  -5   5  -3 1.65672 0.88476   4
  -6  -5  -3 0.28019 0.82848   3
   6  -5   3 0.32311 0.84125   3
   6  -5   3 0.32872 0.61418   1
  -6   5  -3 -0.5217 0.52503   4
   6   5   3 -0.5630 0.49267   2
  -6   5  -3 1.51211 0.81807   1
   7  -5   3 -0.3909 0.78307   3
   7  -5   3 0.62207 0.80756   1
  -7  -5  -3 0.47798 0.89623   3
  -7   5  -3 0.20941 0.71210   1
  -7   5  -3 -0.0755 0.71772   4
   7   5   3 -0.3197 0.40658   2
   8  -5   3 -0.5425 1.03123   3
   8  -5   3 -0.4428 0.66102   1
  -8  -5  -3 -0.7933 0.71975   3
   8   5   3 0.95876 0.76170   2
  -8   5  -3 -0.0514 0.65252   4
  -8   5  -3 -0.6376 0.63343   1
   9  -5   3 -0.0235 0.81550   3
   9  -5   3 -0.7083 0.63680   1
  -9  -5  -3 -1.3321 0.77410   3
  -9   5  -3 -0.8540 0.60671   1
  -9   5  -3 0.43283 1.00600   4
   9   5   3 0.18348 0.67495   2
 -10  -5  -3 0.03142 1.10842   3
  10  -5   3 -1.1638 0.63909   1
  10  -5   3 -0.0217 1.15751   3
 -10   5  -3 0.31463 1.15783   4
 -10   5  -3 0.03657 0.80664   1
  10   5   3 -0.0334 0.68546   2
  11  -5   3 -1.3533 0.63477   1
  11  -5   3 -1.2319 0.90099   3
 -11  -5  -3 0.97412 1.38592   3
  11   5   3 1.39958 0.97184   2
 -11   5  -3 2.28077 1.40918   4
 -11   5  -3 0.31150 1.01182   1
  12  -5   3 -0.7645 0.74512   1
 -12  -5  -3 -0.0142 1.36235   3
  12  -5   3 -1.3007 1.05780   3
  12   5   3 -0.4229 0.95561   2
 -12   5  -3 -1.1067 0.99071   4
 -12   5  -3 -0.7875 0.94591   1
  13  -5   3 -2.3347 1.24746   3
 -13  -5  -3 2.55240 1.81811   3
  13  -5   3 0.90277 1.08882   1
  13   5   3 -0.3779 0.85497   2
 -13   5  -3 -0.6167 1.28383   4
 -13   5  -3 0.51483 1.08380   1
  12   6  -3 -0.3979 0.81411   2
  11  -6  -3 -0.5775 0.72210   1
  11  -6  -3 -2.1311 1.15054   3
 -11  -6   3 0.38404 1.42935   3
 -11   6   3 0.12109 1.57657   4
 -11   6   3 -0.6819 0.93416   1
  11   6  -3 -0.6939 0.78482   2
 -10  -6   3 2.23719 1.51510   3
  10  -6  -3 1.70208 1.08262   1
  10  -6  -3 0.18559 1.12988   3
  10   6  -3 3.22959 1.20940   2
 -10   6   3 2.23157 1.50543   4
 -10   6   3 -0.7733 0.84496   1
  -9  -6   3 0.85941 1.22699   3
   9  -6  -3 1.26402 0.91791   1
   9  -6  -3 -0.1983 1.02626   3
   9   6  -3 2.04936 1.01108   2
  -9   6   3 -0.1065 1.09698   4
  -9   6   3 1.95553 0.96853   1
   8  -6  -3 0.80306 0.82045   1
   8  -6  -3 -0.5628 1.06455   3
  -8  -6   3 0.59421 1.16956   3
  -8   6   3 0.87038 0.74032   1
  -8   6   3 0.55141 1.12158   4
   8   6  -3 0.97462 0.84178   2
  -7  -6   3 -0.4736 0.85003   3
   7  -6  -3 -0.2374 0.83951   3
   7  -6  -3 -0.3711 0.61091   1
  -7   6   3 -0.2523 0.68746   1
   7   6  -3 -0.5059 0.60357   2
  -7   6   3 -0.5015 0.87275   4
  -6  -6   3 1.31300 1.03506   3
   6  -6  -3 0.55045 0.64123   1
   6  -6  -3 1.30937 1.01108   3
  -6   6   3 0.73487 0.72133   2
  -6   6   3 -0.0945 0.69587   1
   6   6  -3 0.15997 0.75815   2
  -6   6   3 1.45573 1.07631   4
   5  -6  -3 0.89130 0.84677   3
   5  -6  -3 -0.3514 0.61589   1
  -5  -6   3 -0.2111 0.81555   3
   5   6  -3 -0.1434 0.63124   2
  -5   6   3 -0.7550 0.54685   2
  -5   6   3 -1.7073 0.72543   4
  -4  -6   3 -0.3403 0.53035   3
   4  -6  -3 0.48662 0.57692   1
   4  -6  -3 0.23254 0.82650   3
  -4   6   3 -0.1915 0.59373   2
   4   6  -3 -0.8210 0.48086   2
  -4   6   3 0.58358 0.81373   4
   3  -6  -3 1.18229 0.78611   1
   3  -6  -3 0.88092 0.70569   3
  -3  -6   3 0.56384 0.74493   3
   3   6  -3 -0.0701 0.64615   2
  -3   6   3 1.30564 0.93962   4
  -3   6   3 1.55916 0.80150   2
   2  -6  -3 -0.1678 0.48284   1
   2  -6  -3 0.05704 0.58615   3
  -2  -6   3 0.08969 0.67955   3
   2   6  -3 1.41501 0.91079   2
  -2   6   3 -0.0636 0.76389   2
  -2   6   3 0.05548 0.78652   4
  -1  -6   3 1.68178 0.91384   3
   1  -6  -3 0.29030 0.63137   3
   1  -6  -3 -0.1677 0.45945   1
  -1   6   3 -0.3425 0.64725   2
  -1   6   3 0.17378 0.77949   4
   1   6  -3 0.48689 0.82116   2
   0  -6   3 14.1107 2.10931   3
   0  -6  -3 15.3967 2.08267   3
   0  -6  -3 12.7966 1.51838   1
   0   6  -3 12.9589 1.79004   4
   0   6  -3 11.6892 1.82480   2
   0   6   3 12.5519 1.87783   2
  -1  -6  -3 23.2459 2.40263   3
   1  -6   3 21.8793 2.68750   3
  -1   6  -3 20.1969 2.40975   4
  -1   6  -3 27.3857 2.39204   2
   1   6   3 27.4773 2.48818   2
   2  -6   3 2.19996 0.81793   1
   2  -6   3 0.75864 0.84559   3
  -2  -6  -3 0.35486 0.69986   3
   2   6   3 0.73701 0.77582   2
  -2   6  -3 0.67353 0.70642   4
  -2   6  -3 -0.2476 0.63666   2
   3  -6   3 2.91834 1.11200   3
   3  -6   3 0.95146 0.79856   1
  -3  -6  -3 0.30166 0.79843   3
  -3   6  -3 1.66727 0.86775   1
   3   6   3 -0.2480 0.71464   2
  -3   6  -3 1.19842 0.76397   2
  -3   6  -3 0.96363 0.84530   4
  -4  -6  -3 -0.3881 0.75636   3
   4  -6   3 -0.0055 0.57017   1
   4  -6   3 -0.2612 0.78237   3
  -4   6  -3 0.40240 0.60645   1
   4   6   3 -0.0265 0.68556   2
  -4   6  -3 -0.3574 0.66260   4
  -4   6  -3 0.92268 0.65348   2
   5  -6   3 -0.3972 0.82625   3
   5  -6   3 -0.3031 0.70882   1
  -5  -6  -3 -0.0831 0.85658   3
  -5   6  -3 0.70639 0.79775   4
   5   6   3 -0.3555 0.71637   2
  -5   6  -3 -0.4922 0.63443   1
   6  -6   3 -0.4398 0.86658   3
  -6  -6  -3 -0.5035 0.84827   3
   6  -6   3 0.64106 0.85901   1
  -6   6  -3 -1.2539 0.50925   1
   6   6   3 -0.5623 0.67761   2
  -6   6  -3 0.77217 0.98782   4
   7  -6   3 -1.1390 0.83668   3
   7  -6   3 -0.1472 0.72771   1
  -7  -6  -3 0.95563 1.06564   3
   7   6   3 0.03876 0.61503   2
  -7   6  -3 1.24392 1.20198   4
  -7   6  -3 0.82704 0.81851   1
   8  -6   3 -1.3474 0.90503   3
  -8  -6  -3 -1.8702 0.86172   3
   8  -6   3 0.03036 0.84050   1
  -8   6  -3 -0.0826 1.14429   4
   8   6   3 -0.2194 0.78591   2
  -8   6  -3 0.26289 0.78159   1
   9  -6   3 1.24161 0.99587   1
   9  -6   3 -1.2277 0.91228   3
  -9  -6  -3 -0.0786 1.23882   3
   9   6   3 0.82355 0.88440   2
  -9   6  -3 -0.2296 1.21405   4
  -9   6  -3 0.60730 0.99167   1
  10  -6   3 1.52128 1.03019   1
  10  -6   3 -2.0273 1.07860   3
 -10  -6  -3 0.90612 1.34467   3
 -10   6  -3 1.92856 1.12586   1
  10   6   3 -0.2523 0.85539   2
 -10   6  -3 0.57415 1.34112   4
  11  -6   3 -2.1834 1.03930   3
  11  -6   3 -0.5135 0.79503   1
 -11  -6  -3 0.81047 1.67645   3
 -11   6  -3 0.03904 1.09943   1
  11   6   3 -1.1260 0.77250   2
 -11   6  -3 -2.4163 1.10428   4
  -9  -7   3 3.30578 1.87527   3
   9  -7  -3 -0.4425 1.33919   3
   9  -7  -3 0.84301 0.93345   1
   9   7  -3 0.04572 0.98006   2
  -9   7   3 0.03298 1.51808   4
  -9   7   3 -0.7025 0.95188   1
  -8  -7   3 0.05234 1.20753   3
   8  -7  -3 -0.8913 0.72952   1
   8  -7  -3 0.77647 1.38733   3
  -8   7   3 0.76203 1.23936   4
   8   7  -3 -0.9591 0.71285   2
   7  -7  -3 -0.5585 0.71561   1
   7  -7  -3 0.29458 1.06147   3
  -7  -7   3 -0.1258 1.10093   3
   7   7  -3 -0.6520 0.70200   2
  -7   7   3 -0.4835 1.13273   4
  -6  -7   3 1.04428 1.20291   3
   6  -7  -3 1.99000 1.20988   3
   6  -7  -3 0.79562 0.86507   1
  -6   7   3 -0.2802 1.15658   4
   6   7  -3 0.16548 0.94876   2
   5  -7  -3 0.57125 1.05198   3
  -5  -7   3 0.67260 1.14545   3
   5  -7  -3 -0.2170 0.61636   1
   5   7  -3 -0.2640 0.72297   2
  -5   7   3 1.64058 1.36682   4
   4  -7  -3 0.67012 0.70879   1
   4  -7  -3 1.46619 0.86407   3
  -4  -7   3 0.54479 0.96557   3
   4   7  -3 -0.1675 0.84865   2
  -4   7   3 1.26577 1.31296   4
  -4   7   3 -0.8694 0.65204   2
   3  -7  -3 0.20028 1.06202   1
  -3  -7   3 2.43069 1.12885   3
   3  -7  -3 0.83738 0.83774   3
   3   7  -3 -0.8755 0.72061   2
  -3   7   3 -0.5393 0.94435   4
  -3   7   3 1.06121 0.83353   2
   2  -7  -3 2.42084 1.03536   3
  -2  -7   3 2.09474 1.02291   3
  -2   7   3 0.30830 0.77954   2
   2   7  -3 -0.0570 0.89332   2
   1  -7  -3 1.17738 0.88585   3
  -1  -7   3 1.70402 0.92106   3
  -1   7   3 -0.2032 0.85502   2
   1   7  -3 -0.5500 0.72580   2
   0  -7  -3 0.04450 0.70051   3
   0  -7   3 0.81264 0.75748   3
   0   7  -3 -0.3404 0.72664   2
   0   7   3 -0.5472 0.70495   2
  -1  -7  -3 1.95093 1.00880   3
   1  -7   3 1.44680 0.91420   3
   1   7   3 1.06082 0.95712   2
  -1   7  -3 -1.1348 0.58744   2
   2  -7   3 2.26268 1.00446   3
  -2  -7  -3 2.09582 0.99800   3
   2   7   3 -0.5680 0.74836   2
  -2   7  -3 -0.3421 1.02724   4
  -2   7  -3 0.18200 0.73870   2
  -3  -7  -3 2.37013 1.16070   3
   3  -7   3 0.28583 0.74122   3
   3   7   3 -0.2153 0.76566   2
  -3   7  -3 -0.4193 1.09859   4
  -3   7  -3 -0.2797 0.61336   2
  -4  -7  -3 2.51054 1.29812   3
   4  -7   3 0.56189 0.89441   3
  -4   7  -3 1.15623 1.17115   4
   4   7   3 0.29688 0.92783   2
   5  -7   3 0.75034 1.14297   3
   5  -7   3 -1.6208 0.56826   1
  -5  -7  -3 0.42307 1.14576   3
  -5   7  -3 -0.3398 1.43572   4
   5   7   3 -0.4169 0.86733   2
   6  -7   3 1.52207 0.95043   1
   6  -7   3 1.11211 1.14827   3
  -6  -7  -3 1.95869 1.42801   3
   6   7   3 0.79032 1.04329   2
  -6   7  -3 1.39883 1.41245   4
  -6   7  -3 1.02657 0.83821   1
  -7  -7  -3 1.43657 1.38841   3
   7  -7   3 -0.4053 1.19331   3
   7  -7   3 1.48890 0.90316   1
  -7   7  -3 1.00102 1.38954   4
   7   7   3 1.05104 1.02121   2
  -7   7  -3 0.78947 0.94137   1
   8  -7   3 -0.3191 0.92527   1
   8  -7   3 0.56206 1.25825   3
  -8  -7  -3 2.28936 1.49963   3
  -8   7  -3 -1.6786 0.61863   1
  -8   7  -3 0.12638 1.31619   4
   8   7   3 -1.5929 0.75546   2
  -9  -7  -3 0.91900 1.63955   3
   9  -7   3 1.43511 1.40009   3
   9  -7   3 0.94665 1.05643   1
   9   7   3 1.33617 1.20948   2
  -9   7  -3 0.75448 1.09682   1
  -9   7  -3 -0.1021 1.67604   4
  -5  -8   3 1.78137 1.34806   3
   5  -8  -3 1.69183 0.96259   3
   5   8  -3 -1.1936 0.88707   2
  -4  -8   3 1.62204 1.43755   3
   4  -8  -3 2.00790 0.98955   3
   4   8  -3 -2.1643 0.93258   2
  -3  -8   3 3.28998 1.51790   3
   3  -8  -3 3.07909 1.19896   3
   3   8  -3 -2.0933 0.78683   2
  -3   8   3 0.00425 0.82143   2
   2  -8  -3 2.21527 0.98100   3
  -2  -8   3 2.40323 1.21793   3
  -2   8   3 -0.4035 0.81347   2
   2   8  -3 -1.1282 0.85655   2
  -1  -8   3 1.71553 1.09799   3
   1  -8  -3 1.70615 0.88602   3
   1   8  -3 1.70045 1.19965   2
  -1   8   3 0.60419 0.98442   2
   0  -8   3 3.28907 1.23250   3
   0  -8  -3 3.61347 1.31259   3
   0   8   3 0.50642 1.01721   2
   0   8  -3 0.59345 1.03938   2
  -1  -8  -3 2.27961 1.38119   3
   1  -8   3 2.96267 1.32973   3
   1   8   3 -1.0900 0.83770   2
  -1   8  -3 -0.8360 0.80272   2
   2  -8   3 2.39604 1.22679   3
  -2  -8  -3 1.23725 0.97037   3
   2   8   3 -0.3658 0.97836   2
  -3  -8  -3 2.22636 1.58941   3
   3  -8   3 2.73042 1.51188   3
   3   8   3 -1.4360 0.91245   2
  -4  -8  -3 0.41440 1.24644   3
   4  -8   3 2.71743 1.19286   3
   4   8   3 -1.7094 0.93597   2
   5  -8   3 1.81547 1.16684   3
  -5  -8  -3 0.25238 1.39217   3
  -5   8  -3 -1.8000 1.03287   4
   5   8   3 0.34972 1.25790   2
  17   0  -4 0.30358 1.21196   3
 -17   0   4 -0.4731 1.13324   3
  16   0  -4 0.51876 1.14588   3
 -16   0   4 1.15110 1.26842   3
 -15   0   4 -0.1724 0.64535   1
  15   0  -4 -0.4432 0.86656   3
 -15   0   4 -1.1739 0.79933   3
 -14   0   4 0.15526 0.93839   3
 -14   0   4 -0.0117 0.66550   1
  14   0  -4 0.25615 0.90893   3
 -13   0   4 0.06303 0.56944   1
 -13   0   4 0.03065 0.88227   3
  13   0  -4 0.71991 0.78213   3
 -12   0   4 9.81770 1.56550   1
 -12   0   4 14.8453 2.24906   3
 -12   0   4 8.95493 1.50373   2
 -12   0   4 8.66257 1.44761   4
  12   0  -4 7.74190 1.31572   2
  12   0  -4 10.9567 1.92498   3
 -11   0   4 8.88656 1.32931   4
  11   0  -4 8.72688 1.58576   3
 -11   0   4 8.82536 1.39364   1
  11   0  -4 7.52572 1.24155   2
 -11   0   4 9.67537 1.78011   3
 -11   0   4 8.31108 1.33221   2
 -10   0   4 5.73475 1.31672   3
  10   0  -4 4.71289 0.92889   2
 -10   0   4 5.67120 1.03519   2
  10   0  -4 6.47897 1.30932   3
 -10   0   4 6.84269 1.10705   4
 -10   0   4 6.28289 1.19216   1
   9   0  -4 3.11438 0.74050   2
  -9   0   4 2.35200 0.69790   4
  -9   0   4 3.65370 0.78514   1
  -9   0   4 3.12391 0.75156   2
  -9   0   4 3.03764 0.96321   3
  -8   0   4 -0.4041 0.38239   3
  -8   0   4 0.23520 0.40576   2
   8   0  -4 -0.1205 0.30266   2
  -8   0   4 -0.1012 0.30136   1
  -8   0   4 0.19434 0.36460   4
   7   0  -4 103.625 6.09028   2
  -7   0   4 94.3595 6.00251   4
  -7   0   4 95.3948 6.05293   1
  -7   0   4 102.656 6.11679   2
  -7   0   4 99.6648 6.26399   3
  -6   0   4 12.4665 1.28160   3
   6   0  -4 14.8768 1.19934   2
  -6   0   4 13.9266 1.14615   4
  -6   0   4 12.5114 1.14179   1
  -6   0   4 13.9013 1.20509   2
  -5   0   4 7.07288 0.82328   4
  -5   0   4 7.43482 0.85321   1
  -5   0   4 7.59624 0.98190   3
  -5   0   4 8.57473 0.95341   2
  -4   0   4 401.795 22.6082   2
  -4   0   4 401.669 22.6405   3
  -4   0   4 397.553 22.5275   4
  -4   0   4 389.248 22.5205   1
  -3   0   4 1176.05 66.6220   1
  -3   0   4 1167.44 66.6826   3
  -3   0   4 1224.18 66.7176   2
  -3   0   4 1181.30 66.6371   4
  -2   0   4 0.15958 0.14033   4
  -2   0   4 0.19026 0.14261   3
   2   0  -4 0.06800 0.11611   4
   2   0  -4 0.01714 0.10289   1
  -2   0   4 0.04190 0.12212   2
  -2   0   4 0.04756 0.12468   1
  -1   0   4 10.8170 0.69806   2
   1   0  -4 9.09869 0.61196   1
  -1   0   4 10.0698 0.66018   4
   1   0  -4 11.0379 0.65698   4
  -1   0   4 9.00567 0.60013   3
   0   0  -4 310.128 17.2196   1
   0   0   4 304.265 17.1987   3
   0   0  -4 308.422 17.2212   4
   0   0   4 302.576 17.2290   2
  -1   0  -4 0.65657 0.14371   4
  -1   0  -4 0.52506 0.15300   1
  -1   0  -4 0.85871 0.20296   3
   1   0   4 0.86917 0.19601   3
   1   0   4 0.75874 0.12142   2
  -2   0  -4 5.57107 0.61245   3
  -2   0  -4 4.94668 0.51436   1
   2   0   4 3.36159 0.29268   2
  -2   0  -4 3.98684 0.43074   4
  -3   0  -4 771.017 45.2487   3
  -3   0  -4 786.156 45.1744   1
  -3   0  -4 823.884 45.1147   4
   3   0   4 826.857 45.0152   2
  -4   0  -4 9.46970 1.06286   3
  -4   0  -4 6.57838 0.82149   1
   4   0   4 7.08435 0.58202   2
  -4   0  -4 6.53017 0.73926   4
  -5   0  -4 -0.3060 0.12341   1
  -5   0  -4 -0.1511 0.27975   3
  -5   0  -4 -0.2603 0.17847   4
   5   0   4 -0.0642 0.16782   2
  -6   0  -4 30.7976 2.24046   1
  -6   0  -4 30.8764 2.11861   4
   6   0   4 30.6414 1.99656   2
  -6   0  -4 29.4652 2.35716   3
  -7   0  -4 49.0834 3.32506   3
   7   0   4 37.9178 3.13060   3
  -7   0  -4 46.0087 2.99288   4
  -7   0  -4 42.3560 3.08832   1
   7   0   4 46.7224 2.85126   2
  -8   0  -4 -0.1211 0.35735   4
   8   0   4 0.14772 0.53229   3
  -8   0  -4 -0.5613 0.48548   3
   8   0   4 0.06339 0.30361   2
  -8   0  -4 -0.1624 0.37875   1
   9   0   4 0.70875 0.36288   2
  -9   0  -4 -0.3366 0.48052   3
  -9   0  -4 0.60770 0.49535   4
  -9   0  -4 -0.1388 0.38317   1
   9   0   4 0.96120 0.63971   3
 -10   0  -4 2.27947 0.80085   1
  10   0   4 3.35603 0.63889   2
  10   0   4 2.34024 0.94951   3
 -10   0  -4 2.54344 0.95354   3
 -10   0  -4 2.72777 0.75718   4
 -11   0  -4 -0.3057 0.52589   1
 -11   0  -4 -0.6644 0.46283   4
  11   0   4 0.60639 0.72076   3
 -11   0  -4 0.09410 0.74166   3
 -12   0  -4 2.57884 1.11155   3
  12   0   4 1.86216 0.99375   3
 -12   0  -4 2.44834 0.99077   1
 -13   0  -4 0.90176 0.82286   1
  13   0   4 -0.1096 0.80200   3
 -13   0  -4 1.40223 1.05504   3
 -14   0  -4 -0.6180 0.75680   1
 -14   0  -4 2.16310 1.34788   3
  14   0   4 -0.2454 0.98913   3
 -15   0  -4 0.50143 1.14143   3
 -15   0  -4 -0.3022 0.81824   1
  15   0   4 -1.3045 0.92748   3
 -16   0  -4 3.22698 1.23407   1
 -16   0  -4 4.16408 1.94760   3
  16   0   4 4.71173 1.94006   3
  17  -1  -4 -0.8301 0.79391   1
 -17  -1   4 0.06727 1.17625   3
  17  -1  -4 -0.1935 1.04545   3
 -17   1   4 0.17137 1.21617   1
  17   1  -4 2.18107 1.35609   3
 -17   1   4 -0.5071 1.45651   3
  16  -1  -4 0.50861 1.11134   3
  16  -1  -4 0.26160 0.85662   1
 -16  -1   4 1.77831 1.58228   3
  16   1  -4 0.16918 1.02412   3
 -16   1   4 0.06239 0.83203   1
 -16   1   4 1.24080 1.44182   3
  15  -1  -4 -0.3451 0.71677   1
  15  -1  -4 1.52660 1.02611   3
 -15  -1   4 0.63059 1.18326   3
 -15   1   4 1.47604 1.01876   1
  15   1  -4 1.56619 1.17440   3
 -15   1   4 0.12028 0.95524   3
  14  -1  -4 0.30227 0.96230   3
 -14  -1   4 1.14255 1.12334   3
 -14   1   4 0.38163 0.96812   3
 -14   1   4 -1.0333 0.53484   1
 -14   1   4 0.09482 0.72673   4
  14   1  -4 -0.0636 0.70574   3
  13  -1  -4 0.54433 0.84943   3
 -13  -1   4 0.12402 0.92217   3
  13   1  -4 -0.0482 0.65947   2
 -13   1   4 1.17468 0.83364   1
 -13   1   4 -0.3352 0.61090   4
 -13   1   4 -0.7149 0.74948   3
  12  -1  -4 2.16855 1.03323   3
 -12  -1   4 0.61894 0.81446   3
 -12  -1   4 3.01055 0.86092   1
 -12   1   4 2.03806 0.84553   1
 -12   1   4 2.03251 1.10460   3
  12   1  -4 0.46179 0.50070   2
 -12   1   4 2.15749 0.90487   4
  11  -1  -4 -0.4163 0.55344   3
  11  -1  -4 -0.2533 0.38376   2
 -11  -1   4 -0.2773 0.62573   3
 -11  -1   4 0.15604 0.45254   1
 -11   1   4 1.00875 0.63581   1
  11   1  -4 -0.1909 0.43518   2
 -11   1   4 0.68984 0.62103   4
 -11   1   4 -0.5191 0.59142   3
 -11   1   4 -0.1365 0.42950   2
 -10  -1   4 2.97625 0.99765   3
 -10  -1   4 1.32446 0.58150   1
  10  -1  -4 1.46950 0.74410   3
  10  -1  -4 0.95627 0.54254   2
 -10  -1   4 2.00399 0.59017   4
 -10   1   4 1.34826 0.74902   3
  10   1  -4 2.75747 0.71755   2
 -10   1   4 0.78156 0.62759   4
 -10   1   4 1.76908 0.68773   2
  10   1  -4 1.58763 0.57248   4
 -10   1   4 1.07953 0.63047   1
  -9  -1   4 0.67965 0.44740   1
   9  -1  -4 0.79187 0.61028   3
  -9  -1   4 0.48530 0.40286   4
  -9  -1   4 1.14501 0.72607   3
  -9  -1   4 0.58982 0.47281   2
   9   1  -4 -0.1050 0.37714   2
  -9   1   4 1.03931 0.57513   1
   9   1  -4 0.75821 0.40849   4
  -9   1   4 0.85465 0.61249   3
  -9   1   4 0.30699 0.47226   4
  -9   1   4 0.78304 0.51053   2
  -8  -1   4 0.15114 0.35586   2
   8  -1  -4 -0.1856 0.40356   3
  -8  -1   4 -0.8574 0.24432   1
  -8  -1   4 -0.0139 0.25500   4
  -8  -1   4 -0.1271 0.44194   3
   8   1  -4 -0.4711 0.27405   2
  -8   1   4 0.29290 0.44717   4
  -8   1   4 -0.1864 0.36923   3
   8   1  -4 -0.6409 0.21835   4
  -8   1   4 0.41380 0.44086   1
  -8   1   4 -0.0111 0.32443   2
  -7  -1   4 1.16298 0.36322   4
  -7  -1   4 0.14750 0.49298   3
  -7  -1   4 0.73734 0.44510   2
   7  -1  -4 0.67371 0.45539   3
  -7  -1   4 0.22669 0.32939   1
  -7   1   4 1.41754 0.45784   2
   7   1  -4 -0.0370 0.28154   4
  -7   1   4 0.78217 0.46803   4
   7   1  -4 1.04145 0.45288   2
  -7   1   4 0.65425 0.45359   3
  -7   1   4 0.16888 0.39702   1
   6  -1  -4 48.4679 3.15093   3
  -6  -1   4 45.7353 2.94320   1
  -6  -1   4 45.2172 2.87261   4
  -6  -1   4 46.0898 3.22772   3
  -6  -1   4 47.0490 3.14224   2
  -6   1   4 47.0571 3.14682   3
   6   1  -4 45.3425 2.84597   4
  -6   1   4 43.9349 3.10553   1
  -6   1   4 48.6448 3.16668   4
   6   1  -4 46.9015 3.10822   2
  -6   1   4 47.6314 3.08990   2
  -5  -1   4 11.8846 0.94498   1
  -5  -1   4 14.2282 1.22928   3
   5  -1  -4 11.7494 1.06206   3
  -5  -1   4 11.2429 1.10219   2
  -5  -1   4 13.0334 0.92402   4
  -5   1   4 15.9009 1.22582   4
  -5   1   4 10.8587 1.05429   1
   5   1  -4 12.6797 0.90335   4
   5   1  -4 12.8018 1.11743   2
  -5   1   4 12.1571 1.08107   3
  -5   1   4 11.2560 1.04058   2
  -4  -1   4 3.57100 0.64995   3
  -4  -1   4 3.21445 0.57989   2
   4  -1  -4 2.74190 0.50980   3
  -4  -1   4 2.36413 0.36272   1
   4   1  -4 2.11990 0.49130   2
  -4   1   4 2.90336 0.55340   4
  -4   1   4 2.73490 0.51032   3
  -4   1   4 2.79408 0.50561   1
  -4   1   4 3.41537 0.54514   2
   4   1  -4 2.77187 0.35281   4
   3  -1  -4 3486.35 197.019   1
  -3  -1   4 3481.46 197.084   2
  -3  -1   4 3506.39 197.223   1
   3  -1  -4 3527.84 197.610   3
  -3  -1   4 3444.71 197.516   3
  -3   1   4 3452.82 197.038   1
  -3   1   4 3588.62 197.661   2
  -3   1   4 3530.16 197.085   4
   3   1  -4 3588.96 197.098   4
   3   1  -4 3558.10 197.069   2
   2  -1  -4 4.15728 0.41095   3
  -2  -1   4 4.80283 0.58004   3
  -2  -1   4 3.49694 0.53229   2
   2  -1  -4 4.29772 0.51346   1
  -2   1   4 3.47218 0.49388   2
  -2   1   4 5.03870 0.57081   1
   2   1  -4 4.26405 0.35149   4
  -2   1   4 4.38204 0.57335   4
   2   1  -4 4.29340 0.55242   2
   1  -1  -4 29.7910 1.70853   1
   1  -1  -4 24.6761 1.64418   3
  -1  -1   4 25.7514 1.72551   3
   1   1  -4 24.7065 1.72352   2
  -1   1   4 23.4864 1.72190   2
   1   1  -4 26.7385 1.65547   4
   1   1  -4 31.9406 1.58444   1
  -1   1   4 31.3553 1.77138   4
   0  -1  -4 85.5632 5.14963   3
   0  -1   4 92.4248 5.20249   3
   0  -1  -4 89.3839 5.15035   1
   0   1  -4 91.7794 5.17510   2
   0   1   4 84.4039 5.14994   4
   0   1  -4 94.7388 5.18525   4
   0   1   4 91.7859 5.21863   2
   0   1  -4 87.8058 5.13862   1
  -1  -1  -4 90.0325 4.98051   4
   1  -1   4 86.5019 5.11943   3
  -1  -1  -4 99.9796 5.15187   3
  -1  -1  -4 85.9255 5.04652   1
  -1   1  -4 91.4688 5.11616   1
  -1   1  -4 87.6199 5.12470   4
  -1   1  -4 78.0810 4.99329   2
   1   1   4 95.6616 4.99606   4
   1   1   4 74.0801 5.08083   2
  -2  -1  -4 17.0179 1.02185   4
  -2  -1  -4 15.7204 1.12709   1
  -2  -1  -4 19.8277 1.30459   3
   2  -1   4 18.9060 1.24935   3
   2   1   4 15.8710 1.17823   2
  -2   1  -4 15.8816 1.04405   2
  -2   1  -4 19.1781 1.27117   4
  -2   1  -4 18.5167 1.25869   1
  -3  -1  -4 7.04447 0.91764   3
  -3  -1  -4 7.11901 0.50485   4
   3  -1   4 7.88787 0.74207   3
  -3  -1  -4 7.63878 0.63821   1
  -3   1  -4 7.80024 0.88314   4
  -3   1  -4 9.11483 0.92367   1
   3   1   4 6.71637 0.64008   2
  -3   1  -4 7.20508 0.50562   2
  -4  -1  -4 94.8558 5.89152   4
  -4  -1  -4 108.558 6.30604   3
   4  -1   4 105.545 6.21925   3
  -4  -1  -4 99.9178 6.06519   1
  -4   1  -4 112.752 5.90853   2
   4   1   4 94.6804 6.04304   2
  -4   1  -4 105.167 6.18536   4
  -4   1  -4 107.396 6.23223   3
  -4   1  -4 97.3765 6.17870   1
  -5  -1  -4 0.07735 0.20402   4
  -5  -1  -4 0.15036 0.30225   1
   5  -1   4 0.12288 0.35468   3
  -5  -1  -4 0.58777 0.42319   3
  -5   1  -4 0.26790 0.32161   1
  -5   1  -4 0.34001 0.39396   4
   5   1   4 0.66990 0.28893   2
  -5   1  -4 0.26754 0.18227   2
  -5   1  -4 0.61899 0.38638   3
  -6  -1  -4 201.066 12.6208   3
  -6  -1  -4 226.128 12.4290   1
   6  -1   4 211.357 12.1220   2
  -6  -1  -4 210.177 12.1658   4
   6  -1   4 208.403 12.5645   3
  -6   1  -4 217.297 12.4898   4
   6   1   4 220.246 12.3297   2
  -6   1  -4 210.623 12.1445   2
  -6   1  -4 207.249 12.5155   1
  -6   1  -4 213.719 12.5956   3
  -7  -1  -4 10.7584 1.53529   3
  -7  -1  -4 8.96526 1.16232   1
   7  -1   4 8.89310 0.76529   2
   7  -1   4 8.68546 1.32112   3
  -7  -1  -4 9.52078 0.97404   4
  -7   1  -4 10.0235 1.26590   4
  -7   1  -4 8.20757 1.22115   1
   7   1   4 8.79515 1.03645   2
  -7   1  -4 8.17831 1.27062   3
  -7   1  -4 8.26943 0.77533   2
  -8  -1  -4 0.02483 0.42229   1
  -8  -1  -4 -0.2525 0.26132   4
   8  -1   4 -0.2100 0.48122   3
   8  -1   4 -0.1773 0.21631   2
  -8  -1  -4 0.04530 0.49432   3
   8   1   4 0.17267 0.31164   2
  -8   1  -4 0.09323 0.25186   2
  -8   1  -4 0.73364 0.51240   4
  -8   1  -4 0.48573 0.45734   1
  -8   1  -4 0.39952 0.60303   3
   9  -1   4 1.06656 0.68619   3
  -9  -1  -4 0.35710 0.36684   4
   9  -1   4 0.86811 0.35874   2
  -9  -1  -4 0.90240 0.76087   3
  -9  -1  -4 0.16065 0.45726   1
  -9   1  -4 0.24365 0.47139   1
   9   1   4 0.70574 0.45606   2
  -9   1  -4 0.16295 0.63739   3
  -9   1  -4 0.73614 0.57987   4
 -10  -1  -4 6.39164 1.43612   3
 -10  -1  -4 6.04673 1.15457   1
  10  -1   4 7.06337 1.41623   3
 -10   1  -4 6.08849 1.19973   4
  10   1   4 5.98067 0.95182   2
 -10   1  -4 5.64452 1.35108   3
 -10   1  -4 6.64421 1.31068   1
  11  -1   4 -0.5498 0.55291   3
 -11  -1  -4 -0.2160 0.49468   1
 -11  -1  -4 -0.2203 0.69341   3
 -11   1  -4 -0.5298 0.55512   1
 -11   1  -4 -0.6478 0.60413   3
  11   1   4 -0.3685 0.38266   2
 -11   1  -4 -0.1527 0.61975   4
  12  -1   4 2.66918 1.07017   3
 -12  -1  -4 0.91208 0.99539   3
 -12  -1  -4 1.92691 0.85593   1
 -12   1  -4 0.49821 0.71975   4
 -12   1  -4 0.56403 0.90597   3
 -12   1  -4 -0.9856 0.61954   1
 -13  -1  -4 -0.3623 0.83729   3
 -13  -1  -4 1.92227 0.92073   1
  13  -1   4 1.24101 0.98961   3
  13   1   4 2.12609 1.20375   3
 -13   1  -4 -1.1480 0.68936   1
 -13   1  -4 0.10395 0.83508   4
 -13   1  -4 2.14852 1.16129   3
 -14  -1  -4 -0.0461 0.67706   1
 -14  -1  -4 0.66365 1.08918   3
  14  -1   4 0.17753 0.98237   3
 -14   1  -4 0.34903 1.16934   3
  14   1   4 -0.6472 0.76315   3
 -14   1  -4 0.51294 0.83386   1
  15  -1   4 0.28390 1.07430   3
 -15  -1  -4 0.83028 1.18240   3
 -15   1  -4 -0.3880 1.19990   3
  15   1   4 -0.2246 0.98673   3
 -15   1  -4 -0.3749 0.89476   1
  16  -1   4 0.75284 1.22459   3
 -16  -1  -4 0.90903 1.29733   3
  16   1   4 0.13677 1.05562   3
 -16   1  -4 -0.3312 0.90896   1
 -16   1  -4 -1.0019 1.22574   3
  16  -2  -4 -0.3681 1.21152   1
 -16  -2   4  0.0000 1.28716   3
  16  -2  -4 1.30745 1.25143   3
 -16   2   4 0.30996 0.97473   1
 -16   2   4 -0.0740 1.12065   4
  15  -2  -4 -0.0724 0.84577   3
  15  -2  -4 -0.1266 0.80786   1
 -15  -2   4 -0.5363 1.00960   3
 -15   2   4 0.52947 1.23195   4
 -15   2   4 -0.1764 0.80373   1
  14  -2  -4 -1.6360 0.63498   1
  14  -2  -4 0.30788 0.98131   3
 -14  -2   4 -0.4040 0.99664   3
 -14   2   4 -0.1848 0.76113   1
 -14   2   4 1.17586 0.98212   4
  14   2  -4 0.22723 0.62007   2
  13  -2  -4 1.87820 1.10342   3
 -13  -2   4 3.09724 1.34983   3
  13  -2  -4 1.14256 0.84949   1
  13   2  -4 2.31063 0.87207   2
 -13   2   4 2.15509 1.05439   4
 -13   2   4 2.40860 0.92683   1
  12  -2  -4 6.17402 1.46508   3
 -12  -2   4 7.53114 1.74369   3
  12  -2  -4 4.64219 1.16026   1
  12   2  -4 3.42247 1.08623   2
 -12   2   4 5.75024 1.34548   4
 -12   2   4 5.41319 1.33966   1
  11  -2  -4 0.14026 0.60617   3
 -11  -2   4 -0.8884 0.63911   3
 -11   2   4 0.04954 0.69295   4
 -11   2   4 0.12007 0.69427   1
  11   2  -4 0.77289 0.59814   2
  10  -2  -4 2.12374 0.89009   3
 -10  -2   4 2.19767 1.02363   3
 -10   2   4 3.43047 1.00036   4
  10   2  -4 1.61427 0.66703   2
 -10   2   4 1.20032 0.57907   2
 -10   2   4 3.21827 0.87375   1
   9  -2  -4 0.00559 0.52813   3
  -9  -2   4 0.87289 0.41807   1
  -9  -2   4 -0.4456 0.51113   3
  -9   2   4 -0.2173 0.48518   4
  -9   2   4 -0.2302 0.39048   2
   9   2  -4 0.18285 0.41959   2
  -9   2   4 1.37660 0.64509   1
   8  -2  -4 0.78787 0.49772   3
  -8  -2   4 0.96924 0.36861   1
  -8  -2   4 0.24688 0.60235   3
  -8   2   4 1.65668 0.63278   1
  -8   2   4 0.55644 0.58485   4
   8   2  -4 0.18700 0.21791   4
   8   2  -4 0.33594 0.48186   2
  -8   2   4 -0.1568 0.34699   2
  -7  -2   4 1.85899 0.73886   3
   7  -2  -4 3.39266 0.72827   3
  -7  -2   4 2.68541 0.50523   1
  -7   2   4 2.81200 0.81686   4
  -7   2   4 2.80206 0.62552   2
   7   2  -4 3.40458 0.76292   2
  -7   2   4 4.47082 0.89574   1
   7   2  -4 3.43285 0.40521   4
   6  -2  -4 4.27741 0.91464   1
  -6  -2   4 6.72289 1.18230   3
  -6  -2   4 6.43424 0.71958   1
   6  -2  -4 6.40226 0.94467   3
  -6   2   4 8.00717 1.16213   1
  -6   2   4 6.44225 0.90157   2
   6   2  -4 6.02007 0.50644   4
   6   2  -4 5.69755 1.01123   2
  -6   2   4 5.83364 1.04764   4
   5  -2  -4 28.6005 2.39122   1
  -5  -2   4 35.3825 2.62697   3
  -5  -2   4 33.9673 2.17077   1
   5  -2  -4 33.7394 2.38445   3
   5   2  -4 35.1821 2.11233   4
  -5   2   4 42.1389 2.60112   1
  -5   2   4 36.5136 2.43121   2
   5   2  -4 38.4332 2.56043   2
  -5   2   4 38.7560 2.62703   4
   4  -2  -4 0.20410 0.28185   3
   4  -2  -4 -0.0168 0.24696   1
  -4  -2   4 0.29763 0.28759   3
  -4  -2   4 0.03445 0.12285   1
  -4   2   4 0.58171 0.29259   2
   4   2  -4 0.34860 0.14638   4
  -4   2   4 0.44605 0.31728   1
  -4   2   4 0.42756 0.40061   4
   4   2  -4 0.20045 0.33730   2
   3  -2  -4 48.6997 2.87569   3
   3  -2  -4 42.7120 2.89106   1
  -3  -2   4 45.1515 2.99861   3
  -3  -2   4 46.7748 2.60382   1
   3   2  -4 44.4711 2.95481   2
   3   2  -4 45.5808 2.68169   4
  -3   2   4 45.0826 2.90608   2
  -3   2   4 43.9690 2.98984   4
  -3   2   4 41.5178 2.90579   1
   2  -2  -4 0.20221 0.29019   3
  -2  -2   4 -0.0179 0.09834   1
  -2  -2   4 -0.3016 0.24847   3
   2  -2  -4 -0.3169 0.19129   1
   2   2  -4 -0.0338 0.18517   2
   2   2  -4 0.02727 0.16920   4
  -2   2   4 0.21584 0.27344   2
  -2   2   4 0.79494 0.36246   4
  -2   2   4 -0.0814 0.25213   1
   1  -2  -4 17.4477 1.24414   1
  -1  -2   4 17.1434 1.34737   3
   1  -2  -4 17.2287 1.27056   3
  -1  -2   4 17.6751 1.11793   1
   1   2  -4 17.7401 1.23784   4
   1   2  -4 17.0903 1.31349   2
  -1   2   4 14.6117 1.28926   2
  -1   2   4 18.5932 1.33843   4
   1   2  -4 21.0717 1.15798   1
   0  -2  -4 988.660 57.0937   3
   0  -2   4 1011.44 57.1393   3
   0  -2  -4 1019.06 57.0193   1
   0   2  -4 1024.43 57.1026   4
   0   2  -4 981.757 57.0053   1
   0   2   4 954.675 57.0507   4
   0   2  -4 1088.86 57.1094   2
   0   2   4 1054.14 57.1575   2
   1  -2   4 112.273 6.59143   3
  -1  -2  -4 110.937 6.59135   3
  -1  -2  -4 114.431 6.46054   1
   1   2   4 102.554 6.57851   2
  -1   2  -4 109.318 6.59692   4
  -1   2  -4 119.078 6.55509   1
   1   2   4 116.788 6.43893   4
  -1   2  -4 106.251 6.47958   2
   2  -2   4 8.65663 0.82201   3
  -2  -2  -4 6.79798 0.51462   4
  -2  -2  -4 8.70077 0.82487   3
  -2  -2  -4 7.68795 0.63173   1
  -2   2  -4 7.90705 0.87663   1
   2   2   4 7.18425 0.52253   4
  -2   2  -4 6.81994 0.62578   2
   2   2   4 7.00593 0.84812   2
  -2   2  -4 6.71544 0.87050   4
   3  -2   4 68.3861 4.06369   3
  -3  -2  -4 59.8119 4.09327   3
  -3  -2  -4 64.7077 3.85729   1
  -3   2  -4 60.3815 4.02603   1
  -3   2  -4 60.0207 4.06892   4
   3   2   4 69.7126 4.04902   2
  -3   2  -4 66.9684 3.84072   2
  -4  -2  -4 2.22765 0.41242   1
  -4  -2  -4 3.03574 0.68296   3
   4  -2   4 1.97045 0.54306   3
  -4   2  -4 1.49620 0.33882   2
  -4   2  -4 2.79993 0.66436   4
   4   2   4 2.60242 0.55956   2
  -4   2  -4 2.25320 0.55823   1
  -5  -2  -4 4.06477 0.64204   1
  -5  -2  -4 4.56590 0.92050   3
   5  -2   4 4.30233 0.80399   3
  -5   2  -4 4.25359 0.52116   2
  -5   2  -4 1.56120 0.54882   4
   5   2   4 5.87593 0.81695   2
  -5   2  -4 4.87307 0.86943   1
  -6  -2  -4 0.88131 0.51634   3
  -6  -2  -4 1.51827 0.45823   1
   6  -2   4 2.04703 0.64402   3
  -6   2  -4 1.35368 0.58614   4
   6   2   4 1.13532 0.45849   2
  -6   2  -4 2.10877 0.38771   2
  -6   2  -4 2.40357 0.68693   1
  -7  -2  -4 33.6650 2.85949   3
   7  -2   4 33.0446 2.69907   3
  -7  -2  -4 37.2851 2.55917   1
   7   2   4 41.2004 2.65951   2
  -7   2  -4 37.1558 2.80064   1
  -7   2  -4 33.6334 2.35217   2
  -7   2  -4 41.4381 2.88671   4
   8  -2   4 2.26413 0.80251   3
  -8  -2  -4 2.28338 0.88911   3
  -8  -2  -4 3.82400 0.76818   1
   8   2   4 3.09700 0.77691   2
  -8   2  -4 2.62460 0.86394   4
  -8   2  -4 3.16709 0.91464   1
  -9  -2  -4 14.9164 2.11158   3
  -9  -2  -4 12.8819 1.61794   1
   9  -2   4 13.2109 1.82746   3
  -9   2  -4 14.0825 1.87587   4
  -9   2  -4 9.98587 1.65321   1
   9   2   4 11.4113 1.48608   2
 -10  -2  -4 1.71376 0.73176   1
 -10  -2  -4 1.80151 0.89512   3
  10  -2   4 2.02130 0.92721   3
  10   2   4 1.42120 0.56605   2
 -10   2  -4 1.44422 0.79739   1
 -10   2  -4 2.41944 0.96215   4
 -11  -2  -4 1.49399 1.01652   3
  11  -2   4 -0.8557 0.60645   3
 -11  -2  -4 1.65287 0.73669   1
  11   2   4 -0.1204 0.46896   2
 -11   2  -4 0.72622 0.79285   4
 -11   2  -4 0.45384 0.57019   1
  12  -2   4 1.28395 1.00655   3
 -12  -2  -4 -0.2350 0.73355   3
 -12   2  -4 0.63028 0.76677   4
  12   2   4 0.20111 0.50984   2
 -12   2  -4 -0.0830 0.69991   1
 -13  -2  -4 4.39945 1.54689   3
  13  -2   4 2.08875 1.09050   3
 -13   2  -4 1.44696 0.96517   4
 -13   2  -4 4.62168 1.32636   1
  14  -2   4 1.15108 1.18198   3
 -14  -2  -4 1.26966 1.28475   3
 -14   2  -4 0.66405 1.22700   4
 -14   2  -4 1.28204 1.01521   1
  15  -2   4 0.99184 1.21971   3
 -15  -2  -4 0.35866 1.08709   3
 -15   2  -4 1.07176 0.99229   1
  15   2   4 0.47726 1.16471   3
 -15   2  -4 -1.4768 1.12955   4
 -16  -2  -4 -1.3207 1.09688   3
  16  -2   4 -0.9365 1.27345   3
 -16   2  -4 0.95556 1.10395   1
  16   2   4 0.60927 1.30702   3
  16  -3  -4 -1.4123 0.99181   3
  16  -3  -4 -0.6153 0.89854   1
 -16  -3   4 1.92115 1.37739   3
 -16   3   4 -0.1577 1.25228   4
 -16   3   4 -0.0663 0.99540   1
 -15  -3   4 0.43013 1.40394   3
  15  -3  -4 -0.0371 0.91893   1
  15  -3  -4 0.27083 0.98715   3
 -15   3   4 -0.6720 1.25997   4
 -15   3   4 -1.9331 0.71122   1
  15   3  -4 0.49744 0.79792   2
 -14  -3   4 -0.4977 0.94381   3
  14  -3  -4 0.39035 1.02463   3
  14  -3  -4 0.43953 0.90261   1
 -14   3   4 -1.4888 0.70289   1
 -14   3   4 0.22415 0.89154   4
  14   3  -4 -0.4725 0.63576   2
  13  -3  -4 -0.5197 0.56590   1
  13  -3  -4 0.42588 0.91126   3
 -13  -3   4 -0.7219 0.87229   3
 -13   3   4 -0.7872 0.64134   1
  13   3  -4 0.32499 0.64508   2
 -13   3   4 0.58805 0.97019   4
 -12  -3   4 2.73442 1.34287   3
  12  -3  -4 2.32200 0.97877   3
  12  -3  -4 0.64326 0.88487   1
 -12   3   4 1.79225 1.12865   4
  12   3  -4 2.00980 0.90451   2
 -12   3   4 1.67679 1.02010   1
  11  -3  -4 -0.1803 0.60474   3
 -11  -3   4 0.18171 0.86641   3
  11  -3  -4 -0.8643 0.40467   1
  11   3  -4 -0.0338 0.50523   2
 -11   3   4 0.40933 0.81348   4
 -11   3   4 0.39748 0.77141   1
 -10  -3   4 1.09253 1.04591   3
  10  -3  -4 0.51731 0.74819   3
  10  -3  -4 0.28076 0.68573   1
 -10   3   4 1.05824 0.66806   4
  10   3  -4 -0.2526 0.54783   2
 -10   3   4 1.13445 0.77830   1
   9  -3  -4 2.45066 0.89165   3
   9  -3  -4 3.15639 0.93350   1
  -9  -3   4 3.52141 1.24766   3
  -9   3   4 3.83495 0.87116   2
  -9   3   4 2.27627 0.91111   4
   9   3  -4 3.79639 1.00780   2
  -9   3   4 2.95305 0.92672   1
  -8  -3   4 -0.2367 0.50348   3
   8  -3  -4 2.18726 0.79126   1
   8  -3  -4 0.21931 0.54643   3
  -8   3   4 -0.1503 0.53202   4
  -8   3   4 -0.5512 0.47310   1
   8   3  -4 -0.1498 0.52622   2
  -8   3   4 0.45121 0.48025   2
   7  -3  -4 13.7008 1.57494   3
  -7  -3   4 9.89053 1.65091   3
   7  -3  -4 8.09053 1.33663   1
  -7   3   4 10.9775 1.36328   2
  -7   3   4 11.9065 1.55270   1
  -7   3   4 10.5912 1.54635   4
   7   3  -4 10.7347 1.46777   2
   6  -3  -4 2.01001 0.70936   3
  -6  -3   4 2.12485 0.82088   3
   6  -3  -4 1.07639 0.53519   1
  -6  -3   4 1.62242 0.33651   1
  -6   3   4 1.72627 0.62699   1
  -6   3   4 1.07057 0.49059   2
  -6   3   4 0.88401 0.62285   4
   6   3  -4 0.98029 0.55612   2
  -5  -3   4 0.60016 0.21425   1
   5  -3  -4 1.59940 0.60439   3
  -5  -3   4 0.81261 0.55068   3
   5  -3  -4 1.94194 0.60020   1
   5   3  -4 0.26596 0.48772   2
   5   3  -4 0.88843 0.23772   4
  -5   3   4 0.98225 0.42960   2
  -5   3   4 0.61373 0.51831   4
  -5   3   4 1.41941 0.56283   1
  -4  -3   4 0.21055 0.13625   1
   4  -3  -4 0.69771 0.48150   3
   4  -3  -4 0.19419 0.37698   1
  -4  -3   4 -0.2226 0.24122   3
  -4   3   4 -0.2180 0.32899   2
   4   3  -4 0.52051 0.41032   2
  -4   3   4 -0.0351 0.33766   1
  -4   3   4 0.13216 0.44805   4
   4   3  -4 0.13258 0.21707   4
   3  -3  -4 81.0970 5.21806   1
   3  -3  -4 87.2515 5.23469   3
  -3  -3   4 88.9540 4.90216   1
  -3  -3   4 86.2171 5.42715   3
  -3   3   4 80.6600 5.25834   1
  -3   3   4 74.6211 5.32119   4
  -3   3   4 86.5186 5.28494   2
   3   3  -4 91.1060 5.37447   2
   3   3  -4 86.4470 5.02877   4
  -2  -3   4 0.36350 0.16882   1
   2  -3  -4 1.16050 0.46764   3
  -2  -3   4 0.00764 0.30325   3
   2  -3  -4 0.25207 0.28606   1
  -2   3   4 -0.4508 0.33219   4
  -2   3   4 0.20744 0.31615   1
  -2   3   4 0.48953 0.38238   2
   2   3  -4 0.41309 0.27711   4
   2   3  -4 0.33955 0.33851   2
   1  -3  -4 0.78613 0.33039   1
   1  -3  -4 0.84729 0.42122   3
  -1  -3   4 0.11305 0.19215   1
  -1  -3   4 0.13610 0.42022   3
   1   3  -4 0.58492 0.32605   4
  -1   3   4 1.50139 0.49161   2
  -1   3   4 0.46298 0.36744   4
   1   3  -4 0.33061 0.32593   2
   0  -3   4 19.6617 1.61765   3
   0  -3  -4 17.5700 1.50761   3
   0  -3   4 19.2338 1.36864   1
   0  -3  -4 19.7524 1.40876   1
   0   3  -4 18.4246 1.38146   1
   0   3   4 19.1216 1.47859   4
   0   3   4 22.2473 1.63596   2
   0   3  -4 19.1508 1.49447   4
   0   3  -4 21.1676 1.53235   2
  -1  -3  -4 39.5807 2.57208   3
   1  -3   4 36.6678 2.39595   1
  -1  -3  -4 35.9980 2.32873   1
   1  -3   4 35.0688 2.51282   3
  -1   3  -4 35.6796 2.51530   4
   1   3   4 37.9682 2.36524   4
  -1   3  -4 34.5788 2.39741   1
  -1   3  -4 35.1580 2.42371   2
   1   3   4 36.5841 2.56864   2
  -2  -3  -4 17.1498 1.46601   3
  -2  -3  -4 16.3559 1.19404   1
   2  -3   4 16.8070 1.40529   3
   2   3   4 15.7944 1.13371   4
   2   3   4 17.3577 1.44754   2
  -2   3  -4 13.4594 1.23046   2
  -2   3  -4 17.3953 1.36074   1
  -2   3  -4 13.4976 1.55080   4
   3  -3   4 49.8356 3.34726   3
  -3  -3  -4 45.8460 3.42238   3
  -3  -3  -4 50.4427 3.10510   1
  -3  -3  -4 51.6230 2.93613   4
   3   3   4 51.8255 3.38638   2
  -3   3  -4 50.3749 3.34397   1
  -3   3  -4 49.0858 3.42988   4
  -3   3  -4 50.8933 3.17946   2
   3   3   4 49.4363 2.94374   4
   4  -3   4 12.9804 1.26073   3
  -4  -3  -4 10.5783 0.93150   1
  -4  -3  -4 11.7837 1.52048   3
   4   3   4 10.3686 1.32653   2
  -4   3  -4 11.1193 1.42453   4
  -4   3  -4 11.2894 1.36012   1
  -4   3  -4 11.2065 1.00773   2
  -5  -3  -4 5.04743 1.08081   3
   5  -3   4 4.97138 0.95847   3
  -5  -3  -4 6.23650 0.77183   1
  -5   3  -4 6.17476 1.11682   4
  -5   3  -4 4.01131 0.63975   2
   5   3   4 4.23339 0.84227   2
  -5   3  -4 5.16833 0.98868   1
   6  -3   4 19.0919 1.74220   3
  -6  -3  -4 18.1891 1.48726   1
  -6  -3  -4 19.0992 2.27578   3
   6   3   4 20.2402 1.66560   2
  -6   3  -4 17.1938 1.40479   2
  -6   3  -4 18.8983 2.07879   1
  -6   3  -4 19.1083 2.14509   4
  -7  -3  -4 9.69603 1.14638   1
  -7  -3  -4 8.93257 1.59571   3
   7  -3   4 8.14549 1.31578   3
   7   3   4 6.59405 1.11373   2
  -7   3  -4 9.04224 1.39750   1
  -7   3  -4 9.64622 1.48915   4
  -8  -3  -4 0.10398 0.39020   1
   8  -3   4 1.02636 0.69784   3
  -8  -3  -4 0.39431 0.74414   3
   8   3   4 1.43204 0.61211   2
  -8   3  -4 0.09153 0.62212   4
  -8   3  -4 0.73494 0.73761   1
  -9  -3  -4 1.75829 0.83635   1
  -9  -3  -4 0.48588 0.78429   3
   9  -3   4 0.12442 0.59207   3
  -9   3  -4 3.30927 1.06140   4
  -9   3  -4 0.79562 0.67268   1
   9   3   4 1.14533 0.62782   2
  10  -3   4 0.40420 0.74611   3
 -10  -3  -4 0.97054 0.88983   3
 -10   3  -4 1.06545 0.88049   1
  10   3   4 1.08289 0.67473   2
 -10   3  -4 0.46594 0.76979   4
  11  -3   4 -0.1386 0.71403   3
 -11  -3  -4 1.37904 1.07795   3
 -11   3  -4 0.28800 0.80403   4
  11   3   4 1.15458 0.66680   2
 -11   3  -4 0.10769 0.73307   1
 -12  -3  -4 0.46849 0.82864   3
  12  -3   4 0.48678 0.77872   3
  12   3   4 0.50538 0.67630   2
 -12   3  -4 0.34972 0.97528   4
 -12   3  -4 0.91705 0.87345   1
  13  -3   4 -0.9336 0.78525   3
 -13  -3  -4 0.41039 1.01697   3
 -13   3  -4 -0.0302 0.93453   4
 -13   3  -4 -0.4437 0.76882   1
  13   3   4 0.86905 0.76341   2
 -14  -3  -4 1.68447 1.48169   3
  14  -3   4 -0.4822 0.91423   3
 -14   3  -4 -1.4930 0.91384   4
 -14   3  -4 0.16094 0.92013   1
  15  -3   4 -0.7055 1.07571   3
 -15  -3  -4 1.28904 1.34253   3
 -15   3  -4 -0.8733 0.91992   1
 -15   3  -4 -1.7981 0.93629   4
  15  -4  -4 0.03412 1.13171   1
 -15  -4   4 0.83659 1.45519   3
  15   4  -4 -0.8711 0.67806   2
 -15   4   4 -0.5336 1.03595   1
 -15   4   4 -0.6470 1.12361   4
 -14  -4   4 -1.8576 0.92169   3
  14  -4  -4 -0.8003 0.98337   3
  14  -4  -4 -0.0771 0.84198   1
 -14   4   4 0.90196 1.25722   4
  14   4  -4 -0.2407 0.72922   2
 -14   4   4 -1.4298 0.70580   1
  13  -4  -4 -0.6443 0.80438   3
  13  -4  -4 -0.0953 0.80728   1
 -13  -4   4 1.24511 1.25670   3
 -13   4   4 1.19994 1.18048   4
 -13   4   4 -1.4314 0.74312   1
  13   4  -4 0.36500 0.86227   2
  12  -4  -4 -0.4882 0.69307   1
 -12  -4   4 1.38753 1.23139   3
  12  -4  -4 0.42505 0.94527   3
 -12   4   4 -0.5351 0.76517   1
 -12   4   4 -0.2114 0.87482   4
  12   4  -4 0.65473 0.79306   2
  11  -4  -4 -0.1172 0.84265   3
  11  -4  -4 -0.5724 0.56583   1
 -11  -4   4 -0.6838 0.84643   3
 -11   4   4 -0.7144 0.77859   4
  11   4  -4 0.01093 0.64765   2
 -11   4   4 -0.1315 0.70476   1
 -10  -4   4 -1.1116 0.74440   3
  10  -4  -4 -0.5858 0.57704   1
  10  -4  -4 0.11551 0.72357   3
  10   4  -4 0.17584 0.52333   2
 -10   4   4 -0.5111 0.61788   1
 -10   4   4 0.07880 0.59741   4
   9  -4  -4 1.99492 0.94534   3
   9  -4  -4 0.94614 0.73035   1
  -9  -4   4 0.97096 1.04383   3
  -9   4   4 -0.4892 0.69178   4
   9   4  -4 0.65825 0.65872   2
  -9   4   4 1.89031 0.92609   1
  -8  -4   4 2.29865 1.14959   3
   8  -4  -4 -0.7851 0.63959   3
   8  -4  -4 2.46216 0.82571   1
  -8   4   4 1.74786 0.85262   4
  -8   4   4 1.48668 0.66691   2
  -8   4   4 1.76673 0.73772   1
   8   4  -4 1.48225 0.68369   2
  -7  -4   4 28.9057 2.70617   3
   7  -4  -4 24.2572 2.24931   3
   7  -4  -4 26.1271 2.31438   1
  -7   4   4 24.8971 2.20560   2
  -7   4   4 31.4531 2.66355   4
   7   4  -4 24.6352 2.33732   2
  -7   4   4 28.1494 2.42705   1
   6  -4  -4 3.77779 0.93979   1
   6  -4  -4 5.52746 1.13669   3
  -6  -4   4 4.92887 1.29343   3
  -6   4   4 6.00145 1.16277   1
  -6   4   4 3.49117 0.84367   2
  -6   4   4 4.60426 1.12145   4
   6   4  -4 3.93948 0.98276   2
  -5  -4   4 1.33110 0.76363   3
   5  -4  -4 2.22006 0.81734   3
   5  -4  -4 0.87096 0.58317   1
  -5   4   4 1.06345 0.60706   2
  -5   4   4 1.54265 0.80817   4
  -5   4   4 2.57615 0.75944   1
   5   4  -4 1.64687 0.67312   2
  -4  -4   4 6.64783 1.29627   3
   4  -4  -4 8.70714 1.27070   3
   4  -4  -4 6.79430 1.06468   1
  -4   4   4 5.88202 1.11412   2
  -4   4   4 6.35862 1.08730   1
  -4   4   4 6.42246 1.20627   4
   4   4  -4 5.68350 0.71777   4
   4   4  -4 5.88808 1.07597   2
  -3  -4   4 18.2327 2.05697   3
   3  -4  -4 15.7597 1.62943   1
   3  -4  -4 15.1114 1.71819   3
  -3  -4   4 13.9726 1.06006   1
  -3   4   4 13.8581 1.78919   4
   3   4  -4 16.9617 1.78795   2
  -3   4   4 17.5861 1.80120   2
  -3   4   4 15.7091 1.70112   1
   3   4  -4 14.8407 1.22293   4
  -2  -4   4 6.77692 1.19088   3
  -2  -4   4 6.78044 0.68805   1
   2  -4  -4 7.14926 0.95393   1
   2  -4  -4 7.80726 1.15531   3
   2   4  -4 6.83821 1.04840   2
  -2   4   4 3.77576 0.87927   2
   2   4  -4 5.09521 0.78634   4
  -2   4   4 6.32960 1.06808   4
  -1  -4   4 1.26195 0.66112   3
   1  -4  -4 0.41562 0.34336   1
   1  -4  -4 0.66337 0.54362   3
  -1  -4   4 0.72006 0.29310   1
  -1   4   4 1.06129 0.53700   2
  -1   4   4 0.84792 0.48733   4
   1   4  -4 0.44794 0.46591   2
   1   4  -4 0.59218 0.42954   4
   0  -4  -4 3.36249 0.83551   3
   0  -4  -4 4.58340 0.72172   1
   0  -4   4 5.82463 0.73764   1
   0  -4   4 3.08572 0.88135   3
   0   4  -4 3.27044 0.63009   1
   0   4  -4 2.71535 0.71975   2
   0   4  -4 3.32037 0.73901   4
   0   4   4 4.16624 0.86440   2
   0   4   4 5.22376 0.83888   4
   1  -4   4 -0.3059 0.26663   1
  -1  -4  -4 0.80588 0.34739   1
   1  -4   4 0.11659 0.56178   3
  -1  -4  -4 -0.0410 0.46465   3
  -1   4  -4 0.15786 0.31512   1
   1   4   4 0.18598 0.48274   2
   1   4   4 0.85731 0.38837   4
  -1   4  -4 0.50591 0.46221   4
  -1   4  -4 1.29654 0.53159   2
   2  -4   4 21.9919 1.68881   1
  -2  -4  -4 20.2863 1.80801   3
   2  -4   4 22.0659 1.88524   3
  -2  -4  -4 20.0555 1.51711   1
  -2   4  -4 20.1009 1.79905   4
   2   4   4 18.0695 1.46230   4
   2   4   4 21.3552 1.86613   2
  -2   4  -4 20.4872 1.69577   1
  -2   4  -4 19.6918 1.65666   2
  -3  -4  -4 16.0487 2.03373   3
   3  -4   4 16.7152 1.61729   3
  -3  -4  -4 20.4103 1.40966   1
   3  -4   4 17.3430 1.58678   1
  -3   4  -4 18.7888 1.87639   1
  -3   4  -4 20.5339 2.13415   4
   3   4   4 16.0938 1.25303   4
   3   4   4 17.5838 1.63187   2
  -3   4  -4 16.1864 1.45054   2
  -4  -4  -4 10.3700 0.95344   1
   4  -4   4 10.6152 1.53364   3
   4  -4   4 8.63975 1.31001   1
  -4  -4  -4 12.8096 1.78792   3
  -4   4  -4 7.41239 1.31586   4
  -4   4  -4 9.93940 1.39656   1
   4   4   4 14.3323 1.60739   2
  -4   4  -4 11.9314 1.31865   2
   5  -4   4 2.52547 0.80156   1
  -5  -4  -4 4.77047 0.71936   1
   5  -4   4 5.41810 1.15431   3
  -5  -4  -4 6.36543 1.31799   3
  -5   4  -4 2.66511 0.79476   1
  -5   4  -4 3.86225 0.96320   4
   5   4   4 4.58603 1.02264   2
  -5   4  -4 6.31523 0.92409   2
  -6  -4  -4 -0.1699 0.70944   3
   6  -4   4 0.79871 0.78965   3
   6   4   4 0.46610 0.59616   2
  -6   4  -4 1.40249 0.77620   4
  -6   4  -4 0.34615 0.39715   2
  -6   4  -4 0.74783 0.62918   1
   7  -4   4 2.39304 0.94648   3
  -7  -4  -4 1.98019 0.99085   3
   7   4   4 1.55740 0.77756   2
  -7   4  -4 1.41802 0.68580   1
  -7   4  -4 3.81933 1.05801   4
  -8  -4  -4 -0.4163 0.60060   3
   8  -4   4 -0.7014 0.62327   3
  -8   4  -4 -0.2260 0.63494   4
   8   4   4 -0.8294 0.49281   2
  -8   4  -4 -0.6905 0.47852   1
  -9  -4  -4 -1.2355 0.60743   3
   9  -4   4 -0.2869 0.72888   3
  -9   4  -4 0.76084 0.92050   4
  -9   4  -4 0.29504 0.64762   1
   9   4   4 -0.5119 0.50442   2
  10  -4   4 0.84074 0.90536   3
 -10  -4  -4 1.38985 1.12640   3
 -10   4  -4 0.99781 0.99248   4
  10   4   4 1.66135 0.79614   2
 -10   4  -4 1.12071 0.76610   1
  11  -4   4 -0.2003 0.82357   3
 -11  -4  -4 -1.0474 0.83041   3
 -11   4  -4 -1.9157 0.63170   4
 -11   4  -4 0.00124 0.71372   1
  11   4   4 0.04656 0.63171   2
  12  -4   4 0.56509 0.87460   1
  12  -4   4 3.19100 1.33168   3
 -12  -4  -4 1.23590 1.21359   3
  12   4   4 0.81004 0.79877   2
 -12   4  -4 1.32859 0.86612   1
 -12   4  -4 0.18825 1.10114   4
  13  -4   4 0.08301 1.15026   3
  13  -4   4 1.35418 0.91458   1
 -13  -4  -4 1.69403 1.46797   3
 -13   4  -4 0.71501 0.78051   1
 -13   4  -4 0.76378 1.29768   4
  13   4   4 0.90858 0.79565   2
 -14  -4  -4 1.02554 1.47817   3
  14  -4   4 -1.9350 1.08176   3
  14  -4   4 0.19785 0.71365   1
 -14   4  -4 -1.0345 1.19246   4
 -14   4  -4 -0.5243 0.55428   1
 -13  -5   4 -0.7921 1.17042   3
  13  -5  -4 -0.0160 0.94577   1
 -13   5   4 0.53128 1.15166   1
 -13   5   4 -1.7724 1.02695   4
  13   5  -4 0.21474 0.79118   2
  12  -5  -4 -0.6621 1.02095   3
 -12  -5   4 -1.7034 1.06543   3
  12  -5  -4 -1.4045 0.69270   1
 -12   5   4 -0.6014 0.77213   4
  12   5  -4 1.18310 0.92001   2
 -12   5   4 0.35710 1.00051   1
  11  -5  -4 -0.1209 0.79886   1
 -11  -5   4 -0.6187 1.02714   3
  11  -5  -4 -0.6157 0.84171   3
  11   5  -4 -0.5395 0.61899   2
 -11   5   4 0.20692 0.93911   1
 -11   5   4 -0.2911 0.96901   4
 -10  -5   4 1.00155 1.04621   3
  10  -5  -4 -0.7615 0.65389   1
  10  -5  -4 0.92132 1.10750   3
 -10   5   4 -0.6258 0.65392   4
 -10   5   4 -1.0628 0.57656   1
  10   5  -4 -0.6619 0.54062   2
   9  -5  -4 1.04542 1.06240   3
   9  -5  -4 0.09271 0.77974   1
  -9  -5   4 0.82152 0.98869   3
  -9   5   4 -1.0526 0.84400   4
  -9   5   4 -1.0580 0.57288   1
   9   5  -4 0.50570 0.63811   2
  -8  -5   4 4.57564 1.54428   3
   8  -5  -4 2.61671 1.00469   1
   8  -5  -4 2.06137 1.06860   3
  -8   5   4 0.90069 0.79410   1
  -8   5   4 1.50808 0.98700   4
   8   5  -4 1.99111 0.84103   2
  -7  -5   4 -0.0466 0.78651   3
   7  -5  -4 1.85296 0.95337   3
   7  -5  -4 0.94382 0.74012   1
  -7   5   4 2.02517 1.01022   4
  -7   5   4 1.71111 0.80665   1
   7   5  -4 0.92545 0.67950   2
  -7   5   4 0.71882 0.59039   2
  -6  -5   4 13.2172 2.16211   3
   6  -5  -4 10.1810 1.55781   1
   6  -5  -4 14.4700 1.99483   3
  -6   5   4 10.7650 1.87343   4
   6   5  -4 8.87252 1.51960   2
  -6   5   4 11.3205 1.68802   1
  -6   5   4 10.6822 1.55003   2
  -5  -5   4 0.93074 0.79469   3
   5  -5  -4 -0.2621 0.77202   3
   5  -5  -4 0.92567 0.50223   1
  -5   5   4 1.02554 0.62698   1
  -5   5   4 0.08776 0.74292   4
   5   5  -4 1.73503 0.76104   2
  -5   5   4 0.46268 0.52994   2
  -4  -5   4 24.3289 2.52931   3
   4  -5  -4 27.4894 2.52588   3
   4  -5  -4 29.0996 2.28089   1
   4   5  -4 30.3956 2.45953   2
  -4   5   4 29.1871 2.54977   4
  -4   5   4 26.8167 2.31097   1
  -4   5   4 22.4612 2.25341   2
   3  -5  -4 0.12635 0.53793   1
  -3  -5   4 0.28418 0.59236   3
   3  -5  -4 0.12450 0.89788   3
  -3   5   4 1.22389 0.69903   2
  -3   5   4 2.29992 0.86463   4
   3   5  -4 1.38742 0.59897   2
   2  -5  -4 1.93501 0.89180   3
   2  -5  -4 1.91271 0.64741   1
  -2  -5   4 2.02378 0.97024   3
  -2   5   4 2.90334 0.91747   4
  -2   5   4 2.82954 0.88605   2
   2   5  -4 2.14976 0.73763   2
   2   5  -4 1.71202 0.61868   4
   1  -5  -4 0.68327 0.70700   3
  -1  -5   4 -0.4107 0.63760   3
  -1  -5   4 0.77913 0.39093   1
   1  -5  -4 0.42621 0.48172   1
  -1   5   4 0.71967 0.64462   2
  -1   5   4 0.90845 0.61401   4
   1   5  -4 0.86847 0.61428   2
   1   5  -4 0.26348 0.53615   4
   0  -5  -4 7.70696 1.42208   3
   0  -5  -4 9.17824 1.13739   1
   0  -5   4 8.47029 1.51620   3
   0  -5   4 9.59700 1.15678   1
   0   5   4 6.95734 1.15089   4
   0   5   4 6.87815 1.30082   2
   0   5  -4 6.80444 1.26056   2
   0   5  -4 7.71496 1.28928   4
   1  -5   4 28.9946 2.30356   1
  -1  -5  -4 29.7176 2.28069   1
  -1  -5  -4 32.9709 2.71368   3
   1  -5   4 31.1059 2.72397   3
  -1   5  -4 32.1652 2.57092   2
  -1   5  -4 32.4657 2.43076   1
   1   5   4 29.1832 2.31260   4
  -1   5  -4 31.8492 2.55825   4
   1   5   4 35.6766 2.71989   2
   2  -5   4 5.91360 1.34933   3
  -2  -5  -4 6.55034 1.40120   3
  -2  -5  -4 6.31441 0.95139   1
   2  -5   4 5.57752 0.97902   1
  -2   5  -4 5.89977 1.08883   1
  -2   5  -4 6.07936 1.09296   2
  -2   5  -4 5.40884 1.11263   4
   2   5   4 5.20107 1.20172   2
   3  -5   4 3.83148 0.93671   1
   3  -5   4 3.51647 1.15760   3
  -3  -5  -4 3.52120 1.13272   3
  -3  -5  -4 3.17209 0.67970   1
  -3   5  -4 3.42195 0.84291   2
   3   5   4 3.41603 1.02433   2
  -3   5  -4 4.63951 1.08229   4
  -3   5  -4 2.92514 0.86906   1
  -4  -5  -4 2.62009 1.04366   3
   4  -5   4 4.32446 1.18110   3
   4  -5   4 3.53478 0.89893   1
  -4   5  -4 4.48141 1.09562   4
  -4   5  -4 1.67642 0.82857   1
  -4   5  -4 3.69915 0.79120   2
   4   5   4 2.45599 0.84751   2
   5  -5   4 0.97641 0.71098   1
  -5  -5  -4 -0.3479 0.56633   3
   5  -5   4 -0.7070 0.71364   3
  -5   5  -4 0.25985 0.50642   2
  -5   5  -4 -0.1767 0.57686   1
  -5   5  -4 1.09568 0.77204   4
   5   5   4 1.82957 0.76902   2
   6  -5   4 6.29603 1.31736   1
  -6  -5  -4 7.85795 1.75662   3
   6  -5   4 9.40920 1.68360   3
   6   5   4 8.28673 1.42612   2
  -6   5  -4 5.79636 1.47528   4
  -6   5  -4 7.67220 1.40558   1
   7  -5   4 0.11843 0.77930   1
   7  -5   4 -0.0655 0.83551   3
  -7  -5  -4 0.61487 0.77137   3
  -7   5  -4 0.69717 0.74551   1
  -7   5  -4 1.05855 0.81744   4
   7   5   4 1.25924 0.71963   2
  -8  -5  -4 -0.6003 0.67450   3
   8  -5   4 -0.1093 0.92305   3
   8  -5   4 -0.7885 0.63550   1
  -8   5  -4 0.52453 0.73069   1
   8   5   4 0.25886 0.68826   2
  -8   5  -4 1.02092 0.84761   4
   9  -5   4 -0.7856 0.68121   1
  -9  -5  -4 -0.0306 0.91391   3
   9  -5   4 0.64371 0.94781   3
  -9   5  -4 1.25957 0.90947   1
   9   5   4 0.18006 0.65052   2
  -9   5  -4 -0.6340 0.90883   4
 -10  -5  -4 -0.6040 1.00610   3
  10  -5   4 -1.0207 0.88364   3
  10  -5   4 -0.5242 0.72031   1
 -10   5  -4 1.46508 1.33111   4
  10   5   4 -0.4972 0.62928   2
 -10   5  -4 -1.5927 0.63978   1
  11  -5   4 -1.3179 0.68300   1
  11  -5   4 0.18269 1.21279   3
 -11  -5  -4 2.53307 1.48115   3
  11   5   4 -0.6383 0.70176   2
 -11   5  -4 -0.1255 0.92525   1
 -11   5  -4 0.05649 1.20963   4
  12  -5   4 -0.0562 0.79202   1
 -12  -5  -4 2.13157 1.62849   3
  12  -5   4 -0.8212 1.13118   3
 -12   5  -4 3.24961 1.59313   4
 -12   5  -4 -1.4220 0.86125   1
  12   5   4 -1.0974 0.67312   2
  13  -5   4 -0.8265 0.91882   1
 -13  -5  -4 1.03222 1.50115   3
  13  -5   4 -1.3930 1.18380   3
 -13   5  -4 -0.6044 1.24468   4
  13   5   4 0.28296 0.92002   2
 -13   5  -4 -1.1333 1.00887   1
  12   6  -4 -0.4206 0.86473   2
  11  -6  -4 -0.2869 0.78954   1
 -11  -6   4 0.26971 1.34039   3
  11   6  -4 -0.2457 0.80136   2
 -11   6   4 1.65542 1.58293   4
 -11   6   4 -0.0254 1.01323   1
  10  -6  -4 0.94678 0.90919   1
  10  -6  -4 -0.7582 1.13410   3
 -10  -6   4 0.11628 1.21528   3
 -10   6   4 0.83768 1.30086   4
  10   6  -4 0.38886 0.74846   2
 -10   6   4 -0.8557 0.71845   1
   9  -6  -4 0.55532 1.13199   3
  -9  -6   4 2.01514 1.56005   3
   9  -6  -4 1.34197 0.78719   1
  -9   6   4 2.23046 1.48113   4
   9   6  -4 0.57164 0.84218   2
  -9   6   4 1.45569 0.96016   1
   8  -6  -4 0.25106 1.01810   3
  -8  -6   4 0.33861 1.10653   3
   8  -6  -4 0.21588 0.61296   1
  -8   6   4 0.96154 1.21862   4
   8   6  -4 1.34400 0.88779   2
  -8   6   4 0.43189 0.74624   1
   7  -6  -4 -0.3805 0.85809   3
   7  -6  -4 -0.1895 0.64258   1
  -7  -6   4 0.33993 0.98287   3
  -7   6   4 2.45737 0.91051   1
  -7   6   4 1.66743 1.13358   4
   7   6  -4 0.85602 0.80749   2
   6  -6  -4 1.87494 1.03892   3
  -6  -6   4 -0.0127 0.84170   3
   6  -6  -4 1.28354 0.76924   1
  -6   6   4 1.17952 0.76352   2
  -6   6   4 2.78021 1.16646   4
  -6   6   4 1.22645 0.87298   1
   6   6  -4 1.76766 0.88001   2
  -5  -6   4 0.97815 0.96714   3
   5  -6  -4 0.72128 0.87054   3
   5  -6  -4 -0.0331 0.58679   1
   5   6  -4 0.36004 0.65155   2
  -5   6   4 0.38587 1.11629   4
  -5   6   4 0.55376 0.60447   2
  -4  -6   4 1.21443 0.92967   3
   4  -6  -4 0.35220 0.58691   1
   4  -6  -4 0.88726 0.95620   3
  -4   6   4 0.32974 0.65101   2
   4   6  -4 -0.5008 0.56752   2
  -4   6   4 0.58636 0.79386   4
   3  -6  -4 4.22995 1.00432   1
  -3  -6   4 2.36511 1.09907   3
   3  -6  -4 5.95009 1.41028   3
  -3   6   4 2.34858 0.99019   4
   3   6  -4 1.87955 0.80655   2
  -3   6   4 2.00653 0.94498   2
  -2  -6   4 6.25073 1.45505   3
   2  -6  -4 4.41880 1.13336   3
   2  -6  -4 5.02135 0.96440   1
   2   6  -4 5.69582 1.31208   2
  -2   6   4 7.55763 1.49178   4
  -2   6   4 4.04247 1.14888   2
  -1  -6   4 1.25488 0.86319   3
   1  -6  -4 2.06667 0.86954   3
   1  -6  -4 4.19783 0.94528   1
  -1   6   4 -0.3212 0.72620   2
   1   6  -4 1.53933 0.89622   2
  -1   6   4 0.76168 0.82963   4
   0  -6  -4 7.78252 1.52926   3
   0  -6  -4 8.46455 1.29169   1
   0  -6   4 10.2249 1.75114   3
   0   6  -4 8.52102 1.44292   4
   0   6   4 8.04665 1.53729   2
   0   6  -4 7.98567 1.47684   2
  -1  -6  -4 2.79877 0.98156   3
   1  -6   4 4.32899 1.22883   3
  -1   6  -4 6.33679 1.27411   2
   1   6   4 4.88775 1.21168   2
  -1   6  -4 4.06490 1.05415   4
   2  -6   4 0.21599 0.79249   3
  -2  -6  -4 -0.2539 0.68672   3
   2  -6   4 0.02967 0.57147   1
  -2   6  -4 0.20478 0.57948   4
   2   6   4 1.09506 0.72267   2
  -2   6  -4 1.07171 0.81187   2
  -3  -6  -4 1.43853 1.00221   3
   3  -6   4 0.67593 0.88231   3
   3  -6   4 2.31335 0.78885   1
  -3   6  -4 1.76789 0.86359   2
  -3   6  -4 0.74036 0.76159   4
  -3   6  -4 1.29077 0.64889   1
   3   6   4 1.17905 0.90231   2
  -4  -6  -4 0.90701 0.84691   3
   4  -6   4 0.16932 0.60588   1
   4  -6   4 0.73436 0.92543   3
  -4   6  -4 0.51786 0.66330   2
   4   6   4 1.18421 0.85123   2
  -4   6  -4 0.41983 0.64673   1
  -4   6  -4 0.92594 0.81152   4
  -5  -6  -4 -0.3029 0.77281   3
   5  -6   4 -0.5341 0.80545   3
   5  -6   4 -0.8534 0.60019   1
  -5   6  -4 0.29344 0.77432   4
  -5   6  -4 -0.6587 0.70655   1
   5   6   4 -0.1824 0.69216   2
   6  -6   4 0.34465 0.96302   3
  -6  -6  -4 1.38906 1.01336   3
   6  -6   4 -0.6032 0.62995   1
  -6   6  -4 0.17472 0.79110   4
  -6   6  -4 -0.6513 0.61530   1
   6   6   4 -0.5754 0.70310   2
  -7  -6  -4 1.52727 1.20313   3
   7  -6   4 -0.8012 0.94165   3
   7  -6   4 -0.7171 0.67431   1
  -7   6  -4 0.07017 1.03531   4
   7   6   4 -0.1890 0.73092   2
  -7   6  -4 -1.4889 0.59627   1
   8  -6   4 -0.0039 0.75173   1
   8  -6   4 -0.5982 0.96105   3
  -8  -6  -4 0.14050 1.09350   3
   8   6   4 -0.6539 0.67400   2
  -8   6  -4 -1.4105 0.99564   4
  -8   6  -4 0.51964 0.83933   1
  -9  -6  -4 -0.8951 1.24552   3
   9  -6   4 -1.2282 1.00119   3
   9  -6   4 0.43776 0.88965   1
  -9   6  -4 0.03395 0.90639   1
  -9   6  -4 -0.1190 1.25378   4
   9   6   4 1.66301 0.98542   2
  10  -6   4 0.07827 1.37376   3
  10  -6   4 0.27703 0.85644   1
 -10  -6  -4 0.67183 1.46978   3
  10   6   4 -0.4201 0.88031   2
 -10   6  -4 0.96677 1.19313   1
 -10   6  -4 -0.6133 1.29830   4
 -11  -6  -4 0.03519 1.55190   3
  11  -6   4 -0.0565 0.94726   1
  11  -6   4 -2.7795 1.29336   3
 -11   6  -4 0.18772 1.42739   4
 -11   6  -4 -1.0229 0.94222   1
  11   6   4 0.44615 0.95761   2
   9  -7  -4 -0.4822 0.82974   1
  -9  -7   4 1.05941 1.44911   3
   9   7  -4 -0.7192 0.73194   2
  -9   7   4 -0.6511 1.34029   4
  -8  -7   4 1.32403 1.42860   3
   8  -7  -4 0.45483 0.93647   1
   8  -7  -4 0.52193 0.99544   3
  -8   7   4 -0.4922 1.22563   4
   8   7  -4 0.68022 1.02544   2
  -7  -7   4 -0.2333 1.16023   3
   7  -7  -4 1.33647 1.20321   3
   7  -7  -4 0.60428 0.85272   1
   7   7  -4 0.96471 1.01624   2
  -7   7   4 0.82048 1.53892   4
   6  -7  -4 0.03128 0.72823   1
  -6  -7   4 1.24337 1.35766   3
   6  -7  -4 0.90322 1.19724   3
   6   7  -4 0.07495 0.80852   2
  -6   7   4 0.98171 1.15806   4
   5  -7  -4 3.34434 1.24464   3
   5  -7  -4 0.98913 0.74249   1
  -5  -7   4 0.68321 1.12356   3
  -5   7   4 1.10517 1.14236   4
  -5   7   4 0.91194 0.71385   2
   5   7  -4 0.08605 0.78010   2
   4  -7  -4 0.21242 0.69514   1
   4  -7  -4 1.43656 0.83908   3
  -4  -7   4 1.61871 1.14763   3
  -4   7   4 0.52812 0.80539   2
  -4   7   4 -0.0667 1.01185   4
   4   7  -4 0.01623 0.87365   2
  -3  -7   4 0.49011 0.80154   3
   3  -7  -4 0.79496 0.84838   3
   3  -7  -4 -0.2391 0.52276   1
   3   7  -4 1.62341 1.07121   2
  -3   7   4 0.63336 0.71704   2
  -3   7   4 0.20768 0.98824   4
  -2  -7   4 1.96677 0.92129   3
   2  -7  -4 2.80128 1.00227   3
  -2   7   4 0.92709 0.88689   2
   2   7  -4 0.24941 0.99200   2
   1  -7  -4 1.91485 0.97457   3
  -1  -7   4 1.01349 0.83273   3
  -1   7   4 -0.1071 0.74438   2
   1   7  -4 -1.4130 0.64160   2
   0  -7  -4 2.05458 0.96007   3
   0  -7   4 1.50911 0.89843   3
   0   7  -4 0.01100 0.89739   2
   0   7   4 0.26116 0.81057   2
   1  -7   4 2.24018 1.05462   3
  -1  -7  -4 0.62115 0.90493   3
  -1   7  -4 -1.1440 0.59854   2
   1   7   4 -0.4007 0.78272   2
  -2  -7  -4 3.58966 1.20682   3
   2  -7   4 2.83115 1.11447   3
  -2   7  -4 1.85279 0.93335   2
  -2   7  -4 0.82040 1.03511   4
   2   7   4 0.98402 0.84579   2
  -3  -7  -4 2.56047 1.17476   3
   3  -7   4 1.55165 1.05076   3
   3   7   4 -0.0173 0.95247   2
  -3   7  -4 -0.2511 0.96636   4
  -4  -7  -4 0.15928 1.03220   3
   4  -7   4 0.78627 1.05134   3
  -4   7  -4 -0.1303 1.36939   4
   4   7   4 -0.0436 0.91066   2
  -5  -7  -4 0.89985 1.20878   3
   5  -7   4 0.44583 0.77313   1
   5  -7   4 1.40493 1.16449   3
  -5   7  -4 0.27819 0.80671   1
   5   7   4 -0.3607 0.90490   2
  -5   7  -4 -1.6458 1.11089   4
   6  -7   4 0.84059 1.13323   3
   6  -7   4 0.94032 0.93966   1
  -6  -7  -4 0.98152 1.29663   3
  -6   7  -4 1.44260 0.85582   1
   6   7   4 2.51721 1.22888   2
  -6   7  -4 -0.3236 1.31509   4
  -7  -7  -4  0.0000 1.10774   3
   7  -7   4 0.12515 0.83532   1
   7  -7   4 -0.6040 1.16064   3
  -7   7  -4 0.84974 0.91695   1
   7   7   4 1.56005 1.16472   2
  -7   7  -4 -0.1567 1.30926   4
   8  -7   4 -0.1880 1.21347   3
  -8  -7  -4 1.70253 1.43225   3
   8  -7   4 0.08688 0.84048   1
  -8   7  -4 -0.6380 0.90924   1
  -8   7  -4 0.62261 1.53249   4
   8   7   4 -0.5548 0.72875   2
   9  -7   4 -0.4355 0.84677   1
   9  -7   4 -1.2414 1.23770   3
  -9  -7  -4 0.77542 1.51247   3
  -9   7  -4 0.01846 1.73462   4
   9   7   4 -0.1892 1.00667   2
  -9   7  -4 0.37925 1.06593   1
   5  -8  -4 1.16784 0.99627   3
  -5  -8   4 1.16525 1.32790   3
   5   8  -4 -1.6654 0.84602   2
  -4  -8   4 2.53473 1.26574   3
   4  -8  -4 2.36849 1.17730   3
   4   8  -4 -0.6729 1.08782   2
  -3  -8   4 3.19696 1.35367   3
   3  -8  -4 2.92263 1.35195   3
  -3   8   4 -0.2883 0.93309   2
   3   8  -4 -0.9790 0.95229   2
   2  -8  -4 3.40137 1.32887   3
  -2  -8   4 -0.0467 1.01186   3
  -2   8   4 0.88184 0.89254   2
   2   8  -4 -0.4597 0.92462   2
   1  -8  -4 3.28296 1.06738   3
  -1  -8   4 3.21769 1.44177   3
  -1   8   4 -0.2766 0.84843   2
   1   8  -4 0.18852 0.95996   2
   0  -8  -4 3.95124 1.23170   3
   0  -8   4 2.45219 1.10991   3
   0   8  -4 0.19804 0.96644   2
   0   8   4 0.04978 0.96751   2
  -1  -8  -4 3.97014 1.48460   3
   1  -8   4 2.66180 1.06442   3
  -1   8  -4 0.06836 1.05425   2
   1   8   4 -1.8559 0.75972   2
   2  -8   4 2.34552 1.21959   3
  -2  -8  -4 5.23895 1.51754   3
   2   8   4 -0.0273 0.98809   2
  -3  -8  -4 1.34501 1.23069   3
   3  -8   4 1.49772 1.18449   3
   3   8   4 -1.9688 0.84967   2
  -4  -8  -4 -0.1313 1.14420   3
   4  -8   4 0.92267 1.06154   3
   4   8   4 -1.0918 1.11349   2
   5  -8   4 3.38299 1.56105   3
  -5  -8  -4 1.40221 1.48403   3
 -17   0   5 1.45822 1.58316   3
  17   0  -5 0.18985 1.13059   3
 -16   0   5 1.72478 1.35567   3
  16   0  -5 -0.7208 0.96930   3
 -15   0   5 -0.5854 0.68289   1
 -15   0   5 -0.2220 1.01427   3
  15   0  -5 0.34938 0.87159   3
 -14   0   5 0.00716 0.71666   1
  14   0  -5 -0.2017 0.74117   3
 -14   0   5 -0.2964 0.80871   3
 -13   0   5 -0.8422 0.81016   3
  13   0  -5 1.02087 0.78374   3
 -13   0   5 -0.3684 0.45710   1
  12   0  -5 1.01143 0.63287   4
  12   0  -5 0.22598 0.72684   3
 -12   0   5 0.93930 0.86746   3
 -12   0   5 -0.1441 0.48387   4
 -12   0   5 0.74485 0.61362   1
 -12   0   5 0.92463 0.67262   2
  12   0  -5 1.10145 0.58291   2
 -11   0   5 0.22666 0.47173   1
 -11   0   5 -0.2801 0.42688   2
 -11   0   5 -0.0395 0.47574   4
  11   0  -5 -0.1133 0.51002   3
  11   0  -5 0.34168 0.50508   2
 -11   0   5 -0.2465 0.61957   3
 -10   0   5 0.52441 0.64752   3
  10   0  -5 -0.0977 0.48037   3
 -10   0   5 0.84197 0.52844   1
  10   0  -5 -0.6422 0.39142   2
 -10   0   5 0.40650 0.50958   2
 -10   0   5 0.39307 0.43201   4
  -9   0   5 0.55200 0.46271   1
  -9   0   5 0.27887 0.37254   2
  -9   0   5 -0.0892 0.40387   4
   9   0  -5 -0.0836 0.33064   2
  -9   0   5 0.21894 0.53343   3
  -8   0   5 -0.3502 0.25765   1
  -8   0   5 0.54070 0.48724   3
  -8   0   5 -0.0435 0.33540   4
   8   0  -5 -0.1856 0.26687   2
  -8   0   5 0.50268 0.46795   2
  -7   0   5 -0.1642 0.31634   2
  -7   0   5 0.09889 0.34179   1
   7   0  -5 0.07732 0.29270   2
  -7   0   5 -0.3785 0.40549   3
  -7   0   5 0.75947 0.36826   4
  -6   0   5 -0.1794 0.28919   3
  -6   0   5 0.39861 0.32849   4
  -6   0   5 0.54614 0.39181   2
  -6   0   5 -0.1537 0.24283   1
   6   0  -5 1.02376 0.38814   2
  -5   0   5 0.04709 0.24015   1
  -5   0   5 0.46215 0.27343   4
  -5   0   5 0.48693 0.35077   2
  -5   0   5 -0.3582 0.24338   3
  -4   0   5 0.21274 0.30461   2
  -4   0   5 -0.2652 0.24057   3
  -4   0   5 0.11983 0.21576   1
  -4   0   5 0.27106 0.25231   4
   2   0  -5 -0.0569 0.11397   1
  -2   0   5 0.01369 0.11720   3
  -2   0   5 -0.2130 0.11596   1
  -2   0   5 -0.0554 0.12093   4
  -2   0   5 0.03237 0.17711   2
   2   0  -5 0.01410 0.12404   4
   1   0  -5 0.03451 0.06686   1
  -1   0   5 -0.1072 0.04732   3
   1   0  -5 -0.0986 0.07811   4
  -1   0   5 -0.0211 0.08983   2
   0   0   5 0.74360 0.13058   3
   0   0   5 1.21724 0.18577   2
   1   0   5 -0.0530 0.07060   2
  -1   0  -5 0.02273 0.11309   3
  -1   0  -5 0.03995 0.08808   1
  -1   0  -5 0.00094 0.08771   4
   1   0   5 0.16331 0.12036   3
   2   0   5 0.16554 0.20707   3
   2   0   5 0.08571 0.08581   2
  -2   0  -5 -0.0454 0.13185   4
  -2   0  -5 0.34339 0.21910   3
  -2   0  -5 -0.2256 0.13506   1
  -3   0  -5 0.44935 0.26050   1
  -3   0  -5 -0.3210 0.16508   4
   3   0   5 -0.0873 0.11783   2
  -3   0  -5 0.23361 0.23750   3
  -4   0  -5 0.17509 0.19727   4
  -4   0  -5 0.18277 0.30749   3
   4   0   5 0.33452 0.15659   2
  -4   0  -5 -0.1761 0.19468   1
  -5   0  -5 -0.0722 0.17108   4
  -5   0  -5 0.00907 0.25667   3
   5   0   5 -0.1202 0.14330   2
  -5   0  -5 -0.1815 0.23599   1
   5   0   5 -0.3474 0.23726   3
   6   0   5 0.11570 0.21693   2
  -6   0  -5 -0.5696 0.21739   1
  -6   0  -5 0.14783 0.35532   3
   6   0   5 0.17475 0.41031   3
  -6   0  -5 -0.0577 0.26127   4
   7   0   5 0.13715 0.23549   2
  -7   0  -5 0.32789 0.34985   4
  -7   0  -5 0.17395 0.43819   1
  -7   0  -5 0.63303 0.47257   3
   7   0   5 0.05595 0.42981   3
   8   0   5 -0.5151 0.39925   3
   8   0   5 0.40165 0.30130   2
  -8   0  -5 0.25761 0.35518   4
  -8   0  -5 -0.2252 0.51334   3
  -8   0  -5 0.91312 0.51529   1
   9   0   5 0.30495 0.29573   2
   9   0   5 0.05895 0.57469   3
  -9   0  -5 0.41014 0.47951   1
  -9   0  -5 -0.0983 0.32295   4
  -9   0  -5 0.83113 0.66561   3
 -10   0  -5 0.50903 0.62742   1
  10   0   5 -0.1092 0.36007   2
 -10   0  -5 -0.2268 0.37657   4
  10   0   5 1.30760 0.75561   3
 -10   0  -5 -0.1584 0.60044   3
 -11   0  -5 0.18542 0.52309   1
 -11   0  -5 -0.1552 0.73799   3
 -11   0  -5 -0.8837 0.44215   4
  11   0   5 -0.1140 0.61238   3
 -12   0  -5 0.84106 0.74873   1
  12   0   5 1.10885 0.89108   3
 -12   0  -5 0.43091 0.81242   3
 -13   0  -5 -0.3585 0.71038   1
 -13   0  -5 0.95161 1.03694   3
  13   0   5 -1.6487 0.64116   3
 -14   0  -5 0.03877 1.11346   1
  14   0   5 0.68453 1.02429   3
 -14   0  -5 -0.6494 0.89168   3
 -15   0  -5 -0.0309 1.13088   3
  15   0   5 0.42226 1.24317   3
 -15   0  -5 -1.1674 0.77982   1
 -16   0  -5 0.07327 0.87235   1
 -16   0  -5 1.20503 1.39984   3
  16   0   5 0.29962 1.31508   3
  17  -1  -5 -0.3683 0.84783   1
  17  -1  -5 1.19133 1.25393   3
 -17  -1   5 1.15288 1.35516   3
  17   1  -5 1.15333 1.29677   3
 -17   1   5 -0.2794 0.92027   1
 -17   1   5 -0.3700 1.37858   3
 -16  -1   5 -0.0305 1.08038   3
  16  -1  -5 0.83918 1.02372   1
  16  -1  -5 0.58153 1.13009   3
  16   1  -5 1.32577 1.13253   3
 -16   1   5 -0.1251 1.11580   3
 -16   1   5 0.30784 0.89274   1
  15  -1  -5 1.03929 1.00504   3
 -15  -1   5 0.14711 1.16261   3
  15  -1  -5 0.10548 0.86218   1
 -15   1   5 0.09354 0.81127   1
 -15   1   5 1.46595 1.13989   3
  15   1  -5 0.39190 0.91656   3
 -14  -1   5 0.34948 1.03404   3
  14  -1  -5 0.55723 0.84425   3
  14  -1  -5 -0.6188 0.64742   1
 -14   1   5 0.67999 0.88851   4
 -14   1   5 -0.8754 0.67856   1
  14   1  -5 0.14946 0.82929   3
 -14   1   5 0.22298 0.86153   3
 -13  -1   5 0.82171 1.04012   3
  13  -1  -5 0.84647 0.85037   3
 -13   1   5 0.24775 0.68449   1
 -13   1   5 -0.4759 0.77907   4
 -13   1   5 0.59948 0.93535   3
  13   1  -5 0.89851 0.59307   2
 -12  -1   5 0.07683 0.69457   3
 -12  -1   5 1.14758 0.61299   1
  12  -1  -5 -0.2923 0.67310   3
 -12   1   5 0.79930 0.69353   4
  12   1  -5 1.05728 0.76179   2
 -12   1   5 0.41085 0.65125   1
 -12   1   5 -0.0301 0.81446   3
 -11  -1   5 0.26093 0.42446   1
  11  -1  -5 -0.1036 0.60876   3
 -11  -1   5 -0.2746 0.59592   3
  11  -1  -5 -0.6808 0.38064   2
  11   1  -5 -0.0073 0.44398   2
 -11   1   5 0.34698 0.75262   3
 -11   1   5 -0.0423 0.47816   1
 -11   1   5 -0.0987 0.48227   2
 -11   1   5 1.40981 0.77140   4
  10  -1  -5 0.07677 0.54518   3
  10  -1  -5 0.32031 0.45116   2
 -10  -1   5 0.11830 0.41814   1
 -10  -1   5 0.84595 0.71131   3
 -10  -1   5 0.10727 0.37071   4
 -10  -1   5 0.34228 0.49815   2
 -10   1   5 -0.0330 0.49819   3
 -10   1   5 0.34044 0.48658   2
 -10   1   5 1.02813 0.61949   1
  10   1  -5 -0.5779 0.37192   4
 -10   1   5 -0.8970 0.33993   4
  10   1  -5 0.02590 0.44625   2
  -9  -1   5 21.2180 1.73554   1
  -9  -1   5 22.5267 1.94503   2
   9  -1  -5 22.2439 2.00697   3
  -9  -1   5 19.5329 1.67259   4
  -9  -1   5 20.4136 2.07022   3
  -9   1   5 21.3043 1.92141   1
  -9   1   5 22.3456 2.01800   3
  -9   1   5 19.8375 1.88199   4
   9   1  -5 22.6540 1.89061   2
  -9   1   5 23.0897 1.91181   2
   9   1  -5 21.6085 1.61666   4
  -8  -1   5 0.21919 0.41449   2
  -8  -1   5 -0.3664 0.29082   1
  -8  -1   5 -0.1231 0.28257   4
  -8  -1   5 -0.7181 0.38173   3
   8  -1  -5 -0.3010 0.34578   3
  -8   1   5 0.08586 0.38096   1
   8   1  -5 0.25474 0.35281   2
  -8   1   5 0.20269 0.40786   3
   8   1  -5 -0.2048 0.26227   4
  -8   1   5 -0.0240 0.35758   4
  -8   1   5 0.33385 0.44241   2
  -7  -1   5 1.54305 0.66039   3
  -7  -1   5 2.39265 0.47487   4
   7  -1  -5 2.33059 0.65796   3
  -7  -1   5 2.44424 0.54502   1
  -7  -1   5 2.30561 0.65179   2
  -7   1   5 1.22239 0.54224   4
  -7   1   5 1.61371 0.59486   2
   7   1  -5 1.94878 0.43993   4
   7   1  -5 2.02332 0.59833   2
  -7   1   5 1.19427 0.53500   3
  -7   1   5 2.71090 0.66533   1
  -6  -1   5 3.54882 0.56344   1
  -6  -1   5 3.21495 0.69173   2
   6  -1  -5 2.99406 0.66092   3
  -6  -1   5 2.57478 0.46413   4
  -6  -1   5 3.96065 0.86300   3
   6   1  -5 2.57219 0.44058   4
  -6   1   5 1.94668 0.59677   4
  -6   1   5 2.50091 0.58792   2
  -6   1   5 4.03297 0.74061   1
  -6   1   5 2.63801 0.61850   3
   6   1  -5 2.07491 0.58360   2
  -5  -1   5 0.95463 0.46791   3
  -5  -1   5 1.26423 0.30803   4
  -5  -1   5 1.21012 0.30714   1
  -5  -1   5 0.81729 0.40144   2
   5  -1  -5 1.18467 0.40100   3
  -5   1   5 0.78853 0.39032   4
  -5   1   5 1.81362 0.45156   3
   5   1  -5 1.01407 0.26632   4
   5   1  -5 0.97327 0.39978   2
  -5   1   5 2.08230 0.48310   2
  -5   1   5 1.44112 0.44219   1
  -4  -1   5 0.29757 0.27919   2
   4  -1  -5 -0.3077 0.16446   1
  -4  -1   5 -0.0008 0.27250   3
  -4  -1   5 -0.0641 0.13972   1
   4  -1  -5 0.31446 0.27402   3
  -4   1   5 -0.0774 0.23155   3
  -4   1   5 0.38163 0.23950   1
   4   1  -5 0.46889 0.18959   4
  -4   1   5 0.71645 0.33748   4
   4   1  -5 0.26621 0.23985   2
  -4   1   5 0.04706 0.22747   2
   3  -1  -5 126.181 7.08106   3
  -3  -1   5 123.986 7.23568   2
  -3  -1   5 118.660 7.19192   3
   3  -1  -5 126.573 7.15809   1
  -3  -1   5 115.030 6.94816   1
   3   1  -5 122.929 7.00442   4
  -3   1   5 117.697 7.16376   1
  -3   1   5 125.825 7.23315   4
   3   1  -5 125.095 7.22200   2
  -3   1   5 125.589 7.18106   2
  -2  -1   5 2.61133 0.45309   3
  -2  -1   5 4.01626 0.52849   2
   2  -1  -5 3.29602 0.37157   3
   2  -1  -5 2.45624 0.37621   1
  -2   1   5 3.38796 0.51079   4
  -2   1   5 2.80371 0.45660   2
   2   1  -5 2.67361 0.45640   2
   2   1  -5 2.96887 0.33948   4
  -2   1   5 3.34388 0.46485   1
   1  -1  -5 9.13474 0.61076   3
  -1  -1   5 7.49054 0.68154   2
   1  -1  -5 9.50892 0.65728   1
  -1  -1   5 8.43157 0.69410   3
  -1   1   5 10.0438 0.71450   4
  -1   1   5 7.94719 0.70392   2
   1   1  -5 7.62368 0.60594   4
   1   1  -5 8.43119 0.53978   1
   1   1  -5 8.11885 0.68311   2
   0  -1  -5 118.594 6.68906   1
   0  -1   5 118.455 6.73203   3
   0  -1  -5 117.345 6.67633   4
   0  -1  -5 111.870 6.67631   3
   0   1  -5 117.619 6.70222   2
   0   1   5 110.681 6.68069   4
   0   1  -5 119.290 6.71867   4
   0   1  -5 115.385 6.67262   1
   0   1   5 123.204 6.76139   2
  -1  -1  -5 110.309 5.79208   3
  -1  -1  -5 96.2712 5.70311   1
  -1  -1  -5 105.827 5.64085   4
   1  -1   5 94.8696 5.76115   3
  -1   1  -5 100.762 5.77633   4
  -1   1  -5 98.7592 5.75377   1
  -1   1  -5 87.4921 5.63408   2
   2  -1   5 0.22400 0.22713   3
  -2  -1  -5 0.78925 0.23036   1
  -2  -1  -5 0.25827 0.09570   4
  -2  -1  -5 0.30123 0.25565   3
  -2   1  -5 0.55359 0.12066   2
  -2   1  -5 0.44363 0.25259   1
  -2   1  -5 0.75223 0.25799   4
   2   1   5 0.24332 0.20145   2
  -3  -1  -5 0.30331 0.19489   1
   3  -1   5 1.03017 0.35594   3
  -3  -1  -5 0.25642 0.12957   4
  -3  -1  -5 0.39662 0.29834   3
  -3   1  -5 0.60915 0.28975   4
  -3   1  -5 0.34852 0.27683   1
   3   1   5 0.34639 0.22150   2
  -3   1  -5 0.53990 0.10545   2
  -4  -1  -5 0.20192 0.14185   4
  -4  -1  -5 -0.0213 0.22312   1
   4  -1   5 0.42517 0.32013   3
  -4  -1  -5 -0.0788 0.30706   3
  -4   1  -5 0.31328 0.32736   3
  -4   1  -5 0.18810 0.11452   2
  -4   1  -5 -0.0347 0.26174   4
   4   1   5 0.17222 0.22141   2
  -4   1  -5 -0.1116 0.19180   1
   5  -1   5 71.8865 4.37663   3
  -5  -1  -5 68.5830 4.43359   3
  -5  -1  -5 69.4484 4.01404   4
  -5  -1  -5 65.3779 4.19431   1
   5  -1   5 68.2773 3.92933   2
   5   1   5 64.5714 4.11836   2
  -5   1  -5 68.1485 4.37174   3
  -5   1  -5 69.7994 3.94767   2
  -5   1  -5 70.4554 4.30559   4
  -5   1  -5 57.9977 4.25072   1
  -6  -1  -5 41.0911 2.72613   1
  -6  -1  -5 38.9902 2.48845   4
   6  -1   5 40.7135 2.89131   3
   6  -1   5 39.4012 2.40498   2
  -6  -1  -5 37.0033 2.89763   3
  -6   1  -5 40.3684 2.82354   1
  -6   1  -5 39.8729 2.42588   2
  -6   1  -5 39.3423 2.77053   4
   6   1   5 39.9551 2.61671   2
  -6   1  -5 37.6475 2.85119   3
  -7  -1  -5 36.1619 2.78185   3
  -7  -1  -5 30.4210 2.42848   1
   7  -1   5 32.4467 2.13701   2
  -7  -1  -5 34.7408 2.25500   4
   7  -1   5 36.0315 2.68756   3
  -7   1  -5 35.8458 2.56000   4
  -7   1  -5 35.6036 2.71931   3
  -7   1  -5 29.8035 2.50723   1
   7   1   5 34.8579 2.35954   2
  -7   1  -5 34.8945 2.17293   2
   8  -1   5 -0.1191 0.45633   3
  -8  -1  -5 0.72870 0.64060   3
   8  -1   5 0.25246 0.23781   2
  -8  -1  -5 -0.8919 0.32006   1
  -8  -1  -5 -0.4064 0.26834   4
   8   1   5 -0.1891 0.25479   2
  -8   1  -5 -0.1014 0.49015   3
  -8   1  -5 -0.2187 0.20721   2
  -8   1  -5 0.02764 0.41605   4
  -8   1  -5 0.02835 0.29254   1
   9  -1   5 -0.0275 0.42971   3
  -9  -1  -5 -0.1930 0.59415   3
  -9  -1  -5 0.77886 0.58035   1
  -9  -1  -5 -0.0731 0.32117   4
   9   1   5 -0.1187 0.33729   2
  -9   1  -5 -0.0736 0.45024   4
  -9   1  -5 0.89765 0.58221   1
  -9   1  -5 0.20933 0.62020   3
 -10  -1  -5 -0.2101 0.57423   3
  10  -1   5 0.27356 0.68672   3
 -10  -1  -5 -0.1915 0.47447   1
 -10   1  -5 0.68009 0.66908   4
 -10   1  -5 -0.4270 0.62063   3
 -10   1  -5 -1.2608 0.39273   1
  10   1   5 0.12672 0.34159   2
 -11  -1  -5 1.90825 0.99702   3
  11  -1   5 -0.6475 0.39556   3
 -11  -1  -5 -0.0188 0.46874   1
  11   1   5 1.41456 0.55742   2
 -11   1  -5 1.06161 0.75874   3
 -11   1  -5 0.59809 0.76551   1
 -11   1  -5 -1.1613 0.47286   4
 -12  -1  -5 0.60196 0.68182   1
  12  -1   5 0.82308 0.89767   3
 -12  -1  -5 0.85400 0.97945   3
 -12   1  -5 -0.8718 0.64972   1
 -12   1  -5 0.55694 0.96466   3
 -12   1  -5 0.85987 0.94712   4
  12   1   5 1.45814 0.99045   3
  13  -1   5 -0.0382 0.86365   3
 -13  -1  -5 1.10678 0.80241   1
 -13  -1  -5 -0.8538 0.78947   3
 -13   1  -5 0.05506 0.71608   4
 -13   1  -5 -0.3174 0.89800   3
 -13   1  -5 0.33110 0.84900   1
  13   1   5 -0.1849 0.80612   3
  14  -1   5 0.72500 1.05031   3
 -14  -1  -5 1.10770 1.09867   1
 -14  -1  -5 1.51767 1.23786   3
  14   1   5 1.25389 1.06508   3
 -14   1  -5 1.08949 0.94797   1
 -14   1  -5 -0.9404 0.94525   3
 -15  -1  -5 2.94098 1.47353   3
  15  -1   5 0.94976 1.24124   3
 -15   1  -5 3.27592 1.36760   1
  15   1   5 2.47820 1.36884   3
 -15   1  -5 1.58489 1.37267   3
 -16  -1  -5 2.32045 1.37687   3
  16  -1   5 2.20437 1.53922   3
 -16   1  -5 -0.8292 1.43641   3
  16   1   5 2.66351 1.49196   3
 -16   1  -5 -0.2155 0.96269   1
  16  -2  -5 -0.6294 0.87641   1
  16  -2  -5 -0.4964 1.05440   3
 -16  -2   5 -1.1278 1.05089   3
 -16   2   5 0.43995 1.39080   1
 -16   2   5 1.06817 1.19002   4
  15  -2  -5 -0.5370 0.83451   1
 -15  -2   5 2.60262 1.32842   3
  15  -2  -5 1.84152 1.17926   3
 -15   2   5 -0.8270 0.74696   1
 -15   2   5 1.71032 1.16937   4
  14  -2  -5 -0.4076 0.72915   1
 -14  -2   5 1.35476 1.03912   3
  14  -2  -5 0.41959 0.99487   3
  14   2  -5 -0.8946 0.47620   2
 -14   2   5 0.98997 1.12013   4
 -14   2   5 -0.8160 0.64275   1
 -13  -2   5 1.41173 1.17898   3
  13  -2  -5 0.61700 0.83896   3
  13  -2  -5 -0.7949 0.56739   1
 -13   2   5 0.69949 0.83489   1
 -13   2   5 0.29844 0.89176   4
  13   2  -5 0.50939 0.65392   2
 -12  -2   5 3.59999 1.37891   3
  12  -2  -5 2.22102 0.94145   1
  12  -2  -5 2.48706 1.07354   3
 -12   2   5 1.15659 0.83200   1
 -12   2   5 3.04322 1.07774   4
  12   2  -5 1.95715 0.76594   2
  11  -2  -5 1.62536 0.81704   3
  11  -2  -5 1.14435 0.66726   1
 -11  -2   5 2.20671 1.06681   3
 -11   2   5 1.77698 0.96560   4
  11   2  -5 2.76249 0.89915   2
 -11   2   5 1.56945 0.76136   1
  10  -2  -5 1.11969 0.70979   3
  10  -2  -5 0.97168 0.70830   1
 -10  -2   5 0.99296 0.78280   3
 -10   2   5 0.11907 0.51557   2
 -10   2   5 1.31552 0.74677   1
 -10   2   5 0.36517 0.65455   4
  10   2  -5 1.34269 0.68816   2
  -9  -2   5 1.35309 0.50601   1
  -9  -2   5 1.55342 0.84094   3
   9  -2  -5 1.20972 0.68418   1
   9  -2  -5 1.16105 0.67448   3
   9   2  -5 0.96468 0.58358   2
  -9   2   5 1.37529 0.56631   2
  -9   2   5 1.97584 0.80364   4
  -9   2   5 3.02902 0.85922   1
  -8  -2   5 0.83191 0.37404   1
  -8  -2   5 1.73320 0.80923   3
   8  -2  -5 0.70466 0.47985   1
   8  -2  -5 1.01813 0.51895   3
   8   2  -5 0.54888 0.26824   4
  -8   2   5 1.40488 0.52400   2
  -8   2   5 -0.0473 0.46840   1
  -8   2   5 1.00195 0.61468   4
   8   2  -5 1.71856 0.63296   2
   7  -2  -5 6.87711 1.02600   3
   7  -2  -5 7.71515 1.16294   1
  -7  -2   5 8.11749 1.37407   3
  -7  -2   5 8.58971 0.86922   1
  -7   2   5 9.29945 1.27801   1
  -7   2   5 7.88180 1.24946   4
   7   2  -5 5.47249 1.00841   2
  -7   2   5 8.33639 1.07981   2
   7   2  -5 6.56020 0.59846   4
  -6  -2   5 11.8033 1.01708   1
  -6  -2   5 15.9796 1.55296   3
   6  -2  -5 15.8885 1.60581   1
   6  -2  -5 14.8903 1.31409   3
  -6   2   5 15.0427 1.64749   4
   6   2  -5 13.7381 0.97039   4
  -6   2   5 12.6557 1.24436   2
   6   2  -5 17.6914 1.51598   2
  -6   2   5 14.7533 1.58750   1
  -5  -2   5 0.65553 0.43705   3
  -5  -2   5 0.47891 0.18665   1
   5  -2  -5 1.28134 0.44242   3
   5  -2  -5 0.64378 0.45728   1
  -5   2   5 0.60277 0.34850   2
   5   2  -5 0.61675 0.46538   2
  -5   2   5 0.54398 0.39404   4
   5   2  -5 0.89434 0.22052   4
  -5   2   5 0.60331 0.42349   1
  -4  -2   5 0.07874 0.09774   1
  -4  -2   5 0.05176 0.33522   3
   4  -2  -5 -0.0548 0.23792   1
   4  -2  -5 -0.0985 0.23795   3
   4   2  -5 0.11596 0.15062   4
   4   2  -5 -0.3247 0.27200   2
  -4   2   5 0.01283 0.34068   4
  -4   2   5 0.45605 0.31833   1
  -4   2   5 0.65397 0.31183   2
  -3  -2   5 89.8665 5.66091   3
   3  -2  -5 92.4297 5.50691   3
   3  -2  -5 89.7916 5.56879   1
  -3   2   5 95.2582 5.62138   2
  -3   2   5 89.3883 5.59705   1
   3   2  -5 93.4330 5.65728   2
   3   2  -5 97.7904 5.39016   4
  -3   2   5 95.5984 5.69581   4
  -2  -2   5 32.4227 2.36714   3
   2  -2  -5 38.5558 2.34475   1
   2  -2  -5 38.3228 2.30832   3
  -2  -2   5 33.2293 2.06662   1
  -2   2   5 41.2637 2.40178   1
  -2   2   5 36.4907 2.39021   2
   2   2  -5 33.8324 2.37652   2
   2   2  -5 36.3541 2.21796   4
  -2   2   5 37.6402 2.43359   4
  -1  -2   5 47.1026 2.89310   3
   1  -2  -5 46.1460 2.78274   3
   1  -2  -5 46.2105 2.77222   1
  -1  -2   5 43.0121 2.62522   1
  -1   2   5 45.2291 2.86592   2
   1   2  -5 40.7186 2.73623   4
   1   2  -5 44.5672 2.84867   2
  -1   2   5 44.4746 2.84282   4
   1   2  -5 45.9632 2.64376   1
   0  -2  -5 386.590 22.4364   3
   0  -2  -5 400.485 22.3780   1
   0  -2   5 397.197 22.5049   3
   0   2   5 411.465 22.5205   2
   0   2  -5 376.367 22.3539   1
   0   2  -5 410.209 22.4480   2
   0   2   5 376.177 22.4007   4
   0   2  -5 409.412 22.4613   4
   1  -2   5 15.9253 1.24475   3
  -1  -2  -5 15.4731 1.09844   1
  -1  -2  -5 15.8664 1.22547   3
   1   2   5 14.1801 1.21923   2
   1   2   5 17.3532 1.08320   4
  -1   2  -5 18.7674 1.20964   1
  -1   2  -5 14.8513 1.21545   4
  -1   2  -5 13.0253 1.08422   2
  -2  -2  -5 -0.0363 0.09421   4
  -2  -2  -5 0.08973 0.26923   3
  -2  -2  -5 0.26207 0.17868   1
   2  -2   5 0.33132 0.28668   3
  -2   2  -5 0.30069 0.28124   4
  -2   2  -5 0.04733 0.16710   2
  -2   2  -5 0.15686 0.22661   1
   2   2   5 -0.3336 0.22007   2
   2   2   5 -0.0537 0.10610   4
   3  -2   5 8.12210 0.97017   3
  -3  -2  -5 7.19728 0.44162   4
  -3  -2  -5 7.25904 1.00830   3
  -3  -2  -5 6.70168 0.73489   1
  -3   2  -5 7.53407 0.99032   4
  -3   2  -5 8.15785 0.99380   1
  -3   2  -5 6.14189 0.60454   2
   3   2   5 7.88852 0.91017   2
   4  -2   5 76.9246 4.82279   3
  -4  -2  -5 79.1026 4.66625   1
  -4  -2  -5 79.1256 4.97455   3
  -4   2  -5 76.5182 4.86783   1
  -4   2  -5 72.8196 4.53148   2
  -4   2  -5 78.9600 4.90665   4
   4   2   5 79.9689 4.79074   2
  -5  -2  -5 2.94970 0.80243   3
   5  -2   5 3.33722 0.73069   3
  -5  -2  -5 4.39771 0.65582   1
   5   2   5 2.95622 0.61420   2
  -5   2  -5 1.97262 0.63543   1
  -5   2  -5 3.56351 0.77684   4
  -5   2  -5 3.27335 0.43475   2
   6  -2   5 28.4673 2.22128   3
  -6  -2  -5 29.7479 2.40011   3
  -6  -2  -5 28.4502 2.03566   1
  -6   2  -5 27.7653 2.22478   1
  -6   2  -5 33.6633 2.38167   4
  -6   2  -5 27.0528 1.84021   2
   6   2   5 26.8722 2.07735   2
  -7  -2  -5 5.90315 0.89618   1
  -7  -2  -5 5.24032 1.17056   3
   7  -2   5 6.01275 1.06026   3
  -7   2  -5 5.66975 1.13012   4
  -7   2  -5 5.41593 1.07732   1
   7   2   5 5.88332 0.90893   2
  -7   2  -5 4.03774 0.57971   2
   8  -2   5 0.16432 0.51018   3
  -8  -2  -5 0.77030 0.43286   1
  -8  -2  -5 0.51153 0.64827   3
  -8   2  -5 1.07492 0.62872   1
  -8   2  -5 -0.1500 0.45350   4
   8   2   5 0.87584 0.41138   2
   9  -2   5 31.8251 2.64648   3
  -9  -2  -5 24.7494 2.67697   3
  -9  -2  -5 31.2446 2.41872   1
  -9   2  -5 27.7281 2.51687   1
   9   2   5 31.3826 2.35710   2
  -9   2  -5 32.5666 2.66425   4
 -10  -2  -5 -0.1669 0.54151   1
 -10  -2  -5 -1.0295 0.54328   3
  10  -2   5 1.21682 0.79129   3
  10   2   5 0.99078 0.49183   2
 -10   2  -5 0.64069 0.72751   1
 -10   2  -5 -0.0182 0.59281   4
  11  -2   5 -0.2975 0.65814   3
 -11  -2  -5 -0.6240 0.51225   1
 -11  -2  -5 0.74492 0.86945   3
  11   2   5 0.35459 0.50811   2
 -11   2  -5 -0.0488 0.67477   4
 -11   2  -5 -0.5166 0.66768   1
  12  -2   5 2.48105 1.16377   3
 -12  -2  -5 1.33388 0.80409   1
 -12  -2  -5 0.14039 1.02175   3
 -12   2  -5 0.48488 0.82318   1
  12   2   5 2.38376 0.81152   2
 -12   2  -5 0.48194 0.87998   4
 -13  -2  -5 1.31000 1.08687   3
  13  -2   5 1.22206 1.03049   3
 -13   2  -5 0.18290 1.01305   4
 -13   2  -5 1.05733 0.77441   1
 -14  -2  -5 -0.8658 1.06270   3
  14  -2   5 -0.0858 0.94169   3
 -14   2  -5 -0.0790 1.22637   4
 -14   2  -5 -1.1978 0.69346   1
  15  -2   5 1.97255 1.39066   3
 -15  -2  -5 2.34603 1.73510   3
 -15   2  -5 -0.3512 1.16001   4
 -15   2  -5 -0.9991 0.89481   1
  15   2   5 0.16747 1.10785   3
 -16  -2  -5 -0.8719 1.31538   3
  16  -2   5 1.70687 1.40504   3
 -16   2  -5 2.02923 1.40238   1
  16   2   5 0.99866 1.19180   3
  16  -3  -5 0.15060 1.03025   1
 -16  -3   5 0.67605 1.46135   3
 -16   3   5 -0.3930 1.04137   1
 -16   3   5 0.38633 1.26729   4
 -15  -3   5 0.25152 1.28108   3
  15  -3  -5 0.59951 1.02379   3
  15  -3  -5 0.71609 1.00136   1
 -15   3   5 -1.7728 0.85158   4
 -15   3   5 -1.1383 0.82014   1
  15   3  -5 0.80034 1.04404   2
  14  -3  -5 -0.4795 0.77156   3
  14  -3  -5 -0.1904 0.85322   1
 -14  -3   5 -0.0835 1.03089   3
 -14   3   5 -0.5049 1.05800   4
  14   3  -5 1.58465 0.82071   2
 -14   3   5 -0.7630 0.72363   1
  13  -3  -5 -0.0714 0.80423   3
  13  -3  -5 -1.0099 0.73272   1
 -13  -3   5 1.05097 1.20727   3
 -13   3   5 1.08569 0.96867   4
  13   3  -5 -0.0034 0.69259   2
 -13   3   5 -0.5550 0.69932   1
  12  -3  -5 -0.4909 0.65775   3
 -12  -3   5 0.06974 0.94146   3
  12  -3  -5 0.90005 0.78680   1
 -12   3   5 0.18621 0.81015   1
  12   3  -5 0.77009 0.75348   2
 -12   3   5 0.53955 0.92301   4
  11  -3  -5 -1.4857 0.48327   1
  11  -3  -5 0.30570 0.74948   3
 -11  -3   5 0.89613 1.00583   3
 -11   3   5 0.58323 0.82642   4
 -11   3   5 0.74604 0.88823   1
  11   3  -5 -0.2477 0.51201   2
  10  -3  -5 4.27139 1.07513   1
 -10  -3   5 5.03516 1.50758   3
  10  -3  -5 5.32706 1.12158   3
 -10   3   5 4.15797 1.27511   4
  10   3  -5 6.04783 1.23183   2
 -10   3   5 4.38666 1.22102   1
   9  -3  -5 3.20169 0.97801   1
  -9  -3   5 3.96906 1.25308   3
   9  -3  -5 1.13527 0.74639   3
  -9   3   5 0.81211 0.74929   1
  -9   3   5 1.80627 0.70608   2
  -9   3   5 2.06915 0.84096   4
   9   3  -5 0.97087 0.68714   2
  -8  -3   5 0.50665 0.55382   3
   8  -3  -5 -0.6852 0.40892   3
   8  -3  -5 0.25700 0.56073   1
  -8   3   5 -0.1959 0.32699   2
  -8   3   5 0.63585 0.67790   4
  -8   3   5 0.27665 0.46490   1
   8   3  -5 -0.8082 0.33761   2
   7  -3  -5 18.9009 2.06684   1
  -7  -3   5 21.3400 2.07976   3
   7  -3  -5 19.2563 1.72744   3
  -7   3   5 20.7431 1.90022   1
   7   3  -5 19.4058 1.79816   2
  -7   3   5 20.4052 1.76134   2
  -7   3   5 20.9855 2.30936   4
   6  -3  -5 -0.4051 0.24557   1
   6  -3  -5 0.16575 0.47869   3
  -6  -3   5 0.01649 0.47651   3
   6   3  -5 -0.2556 0.40513   2
  -6   3   5 0.02459 0.33079   2
  -6   3   5 0.02799 0.45037   4
  -6   3   5 -0.1638 0.31163   1
   5  -3  -5 4.38175 0.84065   1
  -5  -3   5 4.02561 0.36927   1
   5  -3  -5 4.56996 0.84821   3
  -5  -3   5 5.02561 1.04003   3
  -5   3   5 5.37151 0.86339   2
  -5   3   5 6.10726 1.01334   1
  -5   3   5 3.88572 0.89663   4
   5   3  -5 4.07349 0.84307   2
   5   3  -5 4.48148 0.50769   4
   4  -3  -5 11.5270 1.28357   3
  -4  -3   5 14.0831 1.33584   3
   4  -3  -5 9.39986 1.19371   1
  -4  -3   5 9.78942 0.70587   1
   4   3  -5 10.9833 0.85509   4
  -4   3   5 14.8655 1.24581   2
  -4   3   5 10.5894 1.40880   4
  -4   3   5 12.4050 1.37537   1
   4   3  -5 10.7829 1.33317   2
   3  -3  -5 1.87471 0.58368   3
   3  -3  -5 0.71323 0.36012   1
  -3  -3   5 0.80643 0.41893   3
  -3  -3   5 1.00545 0.18972   1
  -3   3   5 1.26146 0.57177   4
  -3   3   5 0.83723 0.39192   1
   3   3  -5 0.56073 0.41624   2
   3   3  -5 0.54714 0.26172   4
  -3   3   5 1.52157 0.52520   2
   2  -3  -5 0.54261 0.35866   1
   2  -3  -5 1.85531 0.56651   3
  -2  -3   5 0.76652 0.51440   3
  -2  -3   5 1.16786 0.22075   1
  -2   3   5 1.53140 0.54358   4
  -2   3   5 1.13627 0.47408   1
  -2   3   5 0.70163 0.36921   2
   2   3  -5 0.87231 0.33202   4
   2   3  -5 1.07458 0.44645   2
  -1  -3   5 1.71392 0.57286   3
   1  -3  -5 0.76119 0.36187   1
   1  -3  -5 1.45230 0.49709   3
  -1  -3   5 0.71539 0.24753   1
   1   3  -5 2.06889 0.48014   4
   1   3  -5 1.09162 0.29961   1
   1   3  -5 1.79397 0.50171   2
  -1   3   5 2.14745 0.58294   2
  -1   3   5 0.93142 0.39070   4
   0  -3  -5 61.4706 3.72408   1
   0  -3   5 62.1045 3.69414   1
   0  -3   5 61.6840 3.94962   3
   0  -3  -5 53.7754 3.81702   3
   0   3  -5 60.2130 3.71125   1
   0   3   5 58.4964 3.78321   4
   0   3   5 65.5260 3.95585   2
   0   3  -5 64.1639 3.85372   2
   0   3  -5 61.5162 3.85143   4
   1  -3   5 6.57427 0.82470   1
  -1  -3  -5 7.43186 1.00324   3
  -1  -3  -5 8.07776 0.81892   1
   1  -3   5 8.16393 1.09110   3
  -1   3  -5 6.33885 0.92790   4
   1   3   5 7.65805 1.04633   2
   1   3   5 5.72674 0.74463   4
  -1   3  -5 7.52913 0.89006   1
  -1   3  -5 7.54568 0.89392   2
  -2  -3  -5 44.5724 2.92621   1
  -2  -3  -5 50.5819 3.23760   3
   2  -3   5 46.6411 3.16550   3
  -2   3  -5 41.9201 2.95560   2
  -2   3  -5 46.6469 3.17941   4
   2   3   5 49.9831 3.20351   2
  -2   3  -5 48.4781 3.09534   1
   2   3   5 47.4759 2.85423   4
  -3  -3  -5 146.656 9.17290   3
   3  -3   5 153.055 9.09320   3
  -3  -3  -5 157.390 8.63145   4
  -3  -3  -5 152.876 8.82191   1
  -3   3  -5 154.319 8.86275   2
   3   3   5 164.402 9.11509   2
  -3   3  -5 138.405 9.01165   1
   3   3   5 152.127 8.63759   4
  -3   3  -5 144.088 9.12415   4
  -4  -3  -5 0.21027 0.26967   1
   4  -3   5 0.50880 0.56430   3
  -4  -3  -5 0.02548 0.45839   3
  -4   3  -5 1.11724 0.52421   1
   4   3   5 -0.4729 0.41458   2
  -4   3  -5 0.23641 0.29768   2
  -4   3  -5 0.60406 0.44892   4
  -5  -3  -5 4.08082 0.67746   1
  -5  -3  -5 4.78125 1.06891   3
   5  -3   5 5.08211 0.96109   3
  -5   3  -5 3.93811 0.89418   1
   5   3   5 5.06434 0.89623   2
  -5   3  -5 4.44311 0.64167   2
  -5   3  -5 4.06937 0.95675   4
  -6  -3  -5 23.4877 2.21128   3
  -6  -3  -5 24.5516 1.79318   1
   6  -3   5 24.3236 2.05214   3
  -6   3  -5 22.5651 1.67386   2
   6   3   5 22.4230 1.90461   2
  -6   3  -5 25.0635 2.06659   1
  -6   3  -5 22.8761 2.11563   4
  -7  -3  -5 12.6503 1.97152   3
   7  -3   5 16.3904 1.88851   3
  -7  -3  -5 15.5229 1.35481   1
   7   3   5 14.6423 1.66112   2
  -7   3  -5 15.5202 1.97375   4
  -7   3  -5 12.8853 1.78795   1
   8  -3   5 0.86528 0.69125   3
  -8  -3  -5 0.40209 0.45695   1
  -8  -3  -5 -0.0196 0.80460   3
   8   3   5 1.69281 0.60252   2
  -8   3  -5 0.11897 0.71336   4
  -8   3  -5 -0.6124 0.42418   1
  -9  -3  -5 0.03077 0.43637   1
  -9  -3  -5 0.10026 0.78907   3
   9  -3   5 -0.2342 0.54853   3
  -9   3  -5 0.26790 0.71702   4
   9   3   5 0.13124 0.47257   2
  -9   3  -5 0.20103 0.65080   1
 -10  -3  -5 0.72903 0.81258   3
  10  -3   5 -0.3925 0.62632   3
 -10   3  -5 0.48910 0.71867   4
  10   3   5 -0.7219 0.39036   2
 -10   3  -5 1.26774 0.88071   1
  11  -3   5 0.04186 0.73220   3
 -11  -3  -5 0.29909 0.90073   3
  11   3   5 0.19534 0.60899   2
 -11   3  -5 -0.1897 0.68698   1
 -11   3  -5 -1.0577 0.60740   4
 -12  -3  -5 1.18421 1.17806   3
  12  -3   5 0.65385 0.87375   3
  12   3   5 0.33649 0.65239   2
 -12   3  -5 4.04270 1.25259   1
 -12   3  -5 0.94068 1.02156   4
  13  -3   5 -0.6740 0.80435   3
 -13  -3  -5 1.38243 1.30743   3
 -13   3  -5 0.44530 1.06971   4
  13   3   5 -0.0522 0.55085   2
 -13   3  -5 -0.7203 0.69143   1
  14  -3   5 0.95270 1.17492   3
 -14  -3  -5 -0.7793 1.14810   3
 -14   3  -5 1.65482 1.25093   4
 -14   3  -5 0.67755 0.96489   1
  15  -3   5 -0.2866 1.16525   3
 -15  -3  -5 1.10290 1.27711   3
 -15   3  -5 -0.6532 0.81406   1
 -15   3  -5 0.24073 1.30526   4
  15  -4  -5 -0.1399 0.94270   1
 -15  -4   5 2.14682 1.61681   3
 -15   4   5 0.20707 1.24398   4
 -15   4   5 0.59810 1.26427   1
  15   4  -5 -0.1343 0.75425   2
 -14  -4   5 0.78579 1.24901   3
  14  -4  -5 0.04847 0.78668   1
  14  -4  -5 -0.9552 0.95565   3
  14   4  -5 0.27117 0.93332   2
 -14   4   5 -0.2114 1.14381   4
 -14   4   5 -0.4652 0.82328   1
  13  -4  -5 0.28016 0.88800   3
 -13  -4   5 2.02993 1.30080   3
  13  -4  -5 0.21483 0.83621   1
  13   4  -5 -0.6725 0.54783   2
 -13   4   5 -0.8434 0.89775   4
 -13   4   5 -1.2968 0.72033   1
  12  -4  -5 0.10804 0.78368   3
 -12  -4   5 2.17863 1.29306   3
  12  -4  -5 -0.2646 0.59167   1
 -12   4   5 0.27653 1.05874   4
  12   4  -5 0.07729 0.62603   2
 -12   4   5 0.35450 0.63571   1
  11  -4  -5 0.59778 0.81744   3
 -11  -4   5 0.57221 1.09641   3
  11  -4  -5 -0.5217 0.42708   1
 -11   4   5 -0.6092 0.69113   4
  11   4  -5 0.82812 0.75855   2
 -11   4   5 0.15690 0.74764   1
 -10  -4   5 0.54147 0.98602   3
  10  -4  -5 -0.7016 0.73713   3
  10  -4  -5 -0.3053 0.60887   1
 -10   4   5 0.56235 0.86879   4
 -10   4   5 -0.3954 0.43254   1
  10   4  -5 0.15322 0.59741   2
  -9  -4   5 2.25590 1.11590   3
   9  -4  -5 1.11339 0.78469   1
   9  -4  -5 1.49868 0.87406   3
  -9   4   5 1.42277 0.83383   4
   9   4  -5 0.40037 0.73415   2
  -9   4   5 3.09537 0.92504   1
   8  -4  -5 0.66852 0.87926   3
   8  -4  -5 0.40122 0.67329   1
  -8  -4   5 1.77695 1.03609   3
   8   4  -5 0.15150 0.67620   2
  -8   4   5 0.22956 0.64574   1
  -8   4   5 0.68958 0.72649   4
  -8   4   5 0.19036 0.48714   2
   7  -4  -5 5.46937 1.10234   1
   7  -4  -5 4.14775 1.06910   3
  -7  -4   5 5.81993 1.40703   3
   7   4  -5 4.60047 1.10571   2
  -7   4   5 3.87215 1.05480   1
  -7   4   5 6.77969 1.33963   4
  -7   4   5 3.20232 0.88857   2
   6  -4  -5 19.6013 1.86071   3
  -6  -4   5 20.9502 2.62230   3
   6  -4  -5 21.3439 1.91878   1
   6   4  -5 19.1883 1.86316   2
  -6   4   5 21.2917 2.49633   4
  -6   4   5 19.4971 2.20350   1
  -6   4   5 20.1692 1.89982   2
   5  -4  -5 6.98294 1.22140   3
   5  -4  -5 9.03230 1.25250   1
  -5  -4   5 8.49402 1.52985   3
   5   4  -5 9.44107 1.35277   2
  -5   4   5 7.76245 1.42329   4
  -5   4   5 6.78483 1.18051   1
  -5   4   5 8.58505 1.28740   2
   4  -4  -5 16.0417 1.64780   1
  -4  -4   5 12.4484 1.78171   3
   4  -4  -5 17.0809 1.54796   3
  -4   4   5 16.3909 1.78529   2
  -4   4   5 16.6141 1.72606   1
  -4   4   5 12.7031 1.74205   4
   4   4  -5 11.9197 1.07637   4
   4   4  -5 12.6638 1.56989   2
  -3  -4   5 3.20217 0.95474   3
   3  -4  -5 4.54888 0.99465   3
   3  -4  -5 4.84941 0.85728   1
  -3  -4   5 5.53727 0.56206   1
  -3   4   5 5.03155 0.98389   2
   3   4  -5 5.16256 0.95587   2
  -3   4   5 4.82458 1.03904   4
  -3   4   5 5.52752 0.99578   1
   3   4  -5 4.68211 0.70390   4
  -2  -4   5 0.12329 0.59354   3
   2  -4  -5 0.64354 0.40991   1
   2  -4  -5 1.10703 0.63399   3
  -2  -4   5 0.71474 0.25317   1
   2   4  -5 1.32655 0.45865   4
  -2   4   5 0.79726 0.51510   4
  -2   4   5 1.79662 0.63533   2
   2   4  -5 0.88886 0.49539   2
  -1  -4   5 20.4529 1.47259   1
  -1  -4   5 18.2890 1.81815   3
   1  -4  -5 22.3233 1.64813   1
   1  -4  -5 20.3598 1.79362   3
   1   4  -5 20.1695 1.75037   2
   1   4  -5 24.2504 1.74491   4
  -1   4   5 21.6734 1.78931   4
  -1   4   5 22.5023 1.85576   2
   0  -4   5 1.02694 0.35812   1
   0  -4  -5 0.48685 0.57171   3
   0  -4   5 0.64840 0.62613   3
   0  -4  -5 0.79905 0.39113   1
   0   4  -5 0.22457 0.43314   4
   0   4  -5 0.30419 0.40984   2
   0   4   5 1.27843 0.59705   2
   0   4  -5 1.81765 0.46620   1
   0   4   5 0.30844 0.40931   4
   1  -4   5 2.57060 0.60658   1
  -1  -4  -5 4.56138 0.92654   3
  -1  -4  -5 4.04994 0.66096   1
   1  -4   5 3.27035 0.83209   3
   1   4   5 3.62353 0.65478   4
   1   4   5 3.80853 0.87714   2
  -1   4  -5 3.47609 0.79608   4
  -1   4  -5 3.56641 0.74713   2
  -1   4  -5 3.26990 0.68005   1
  -2  -4  -5 4.45332 0.97735   3
  -2  -4  -5 6.73638 0.86094   1
   2  -4   5 5.69985 0.88718   1
   2  -4   5 4.43444 1.02353   3
   2   4   5 4.76936 0.69380   4
   2   4   5 5.63388 1.02250   2
  -2   4  -5 6.49711 0.96834   2
  -2   4  -5 4.23413 0.80467   1
  -2   4  -5 5.49111 1.00494   4
  -3  -4  -5 0.24395 0.52630   3
  -3  -4  -5 0.10344 0.28299   1
   3  -4   5 -0.2121 0.45630   1
   3  -4   5 0.59249 0.71470   3
  -3   4  -5 0.12839 0.42286   2
  -3   4  -5 0.79480 0.53976   1
   3   4   5 0.61411 0.59320   2
  -3   4  -5 0.46273 0.50975   4
   3   4   5 -0.1446 0.26031   4
  -4  -4  -5 -0.2106 0.59271   3
   4  -4   5 1.42957 0.81303   3
  -4  -4  -5 0.13083 0.32836   1
   4  -4   5 -0.0839 0.43385   1
  -4   4  -5 1.02025 0.48762   2
   4   4   5 -0.3394 0.36772   2
  -4   4  -5 -0.1027 0.44899   1
  -4   4  -5 0.05602 0.48218   4
   5  -4   5 6.14914 1.14630   3
  -5  -4  -5 4.21499 1.15378   3
  -5  -4  -5 4.58397 0.72388   1
  -5   4  -5 5.75444 1.19736   4
  -5   4  -5 3.11428 0.88578   1
   5   4   5 3.13317 0.87544   2
  -5   4  -5 4.38076 0.77310   2
  -6  -4  -5 0.23071 0.75611   3
  -6  -4  -5 0.96298 0.44334   1
   6  -4   5 -0.8474 0.58407   3
  -6   4  -5 0.30810 0.60499   4
  -6   4  -5 -0.0722 0.56660   1
   6   4   5 0.16582 0.61076   2
   7  -4   5 0.45861 0.74529   3
  -7  -4  -5 -0.7084 0.59854   3
   7   4   5 -0.1450 0.53060   2
  -7   4  -5 -0.9620 0.47272   4
  -7   4  -5 0.44292 0.59987   1
  -8  -4  -5 0.26641 0.79242   3
   8  -4   5 0.19622 0.74809   3
  -8   4  -5 -0.9489 0.46284   1
   8   4   5 0.16324 0.48414   2
  -8   4  -5 0.00776 0.71905   4
  -9  -4  -5 0.22314 0.79826   3
   9  -4   5 0.87713 0.82255   3
  -9   4  -5 1.54616 0.80646   1
  -9   4  -5 -0.8469 0.42134   4
   9   4   5 -0.7554 0.41453   2
 -10  -4  -5 2.02113 1.18470   3
  10  -4   5 0.44597 0.80828   3
  10   4   5 0.46501 0.69535   2
 -10   4  -5 1.01514 0.78412   1
 -10   4  -5 2.02421 1.07662   4
  11  -4   5 0.13741 0.82796   3
 -11  -4  -5 -0.0322 0.94103   3
 -11   4  -5 0.28873 0.78390   1
  11   4   5 0.23352 0.62491   2
 -11   4  -5 -1.0793 0.83335   4
 -12  -4  -5 1.07494 1.25340   3
  12  -4   5 1.69482 1.20329   3
  12   4   5 0.79045 0.88644   2
 -12   4  -5 1.00945 1.23513   4
 -12   4  -5 2.08781 1.19228   1
  13  -4   5 1.03440 1.04849   1
  13  -4   5 0.29398 1.13896   3
 -13  -4  -5 -0.0304 1.17250   3
 -13   4  -5 1.79094 1.44229   4
 -13   4  -5 0.13558 0.72623   1
  13   4   5 0.89867 0.75718   2
  14  -4   5 -0.8474 1.28041   3
  14  -4   5 -0.3909 0.86455   1
 -14  -4  -5 0.40170 1.46973   3
 -14   4  -5 -0.5069 0.94871   1
 -14   4  -5 0.24747 1.73864   4
 -13  -5   5 -0.2590 1.20670   3
  13  -5  -5 -0.5336 0.77800   1
  13   5  -5 0.69632 0.87252   2
 -13   5   5 0.35842 1.09379   1
 -13   5   5 -1.7712 1.01374   4
 -12  -5   5 0.23015 1.19708   3
  12  -5  -5 0.10622 1.06821   3
  12  -5  -5 0.23796 0.97417   1
 -12   5   5 0.41707 0.99125   1
 -12   5   5 0.49605 1.20583   4
  12   5  -5 1.40916 0.97866   2
 -11  -5   5 -1.3591 1.05573   3
  11  -5  -5 -0.3357 0.77190   1
  11  -5  -5 -1.0839 0.97677   3
 -11   5   5 -1.3276 0.69063   1
  11   5  -5 -0.6601 0.63642   2
 -11   5   5 1.27073 1.20210   4
  10  -5  -5 0.11226 0.74401   1
 -10  -5   5 -0.6884 0.86785   3
  10  -5  -5 -1.9192 0.72148   3
  10   5  -5 -0.3297 0.65287   2
 -10   5   5 0.55049 0.84072   1
 -10   5   5 0.12306 0.87383   4
  -9  -5   5 6.00894 1.76181   3
   9  -5  -5 7.28190 1.46807   1
   9  -5  -5 7.02424 1.47206   3
  -9   5   5 4.11861 1.19350   1
   9   5  -5 3.81938 1.15005   2
  -9   5   5 5.03997 1.48229   4
  -8  -5   5 -0.0579 0.90824   3
   8  -5  -5 0.38358 0.67940   1
   8  -5  -5 -0.3813 0.79572   3
  -8   5   5 0.00736 0.72648   4
   8   5  -5 -0.7083 0.59106   2
  -8   5   5 0.66184 0.76400   1
   7  -5  -5 0.39183 0.66166   1
  -7  -5   5 -0.1245 0.88749   3
   7  -5  -5 1.05815 0.89396   3
   7   5  -5 0.06538 0.62375   2
  -7   5   5 0.48257 0.53041   2
  -7   5   5 0.93965 0.81689   4
  -7   5   5 1.56774 0.83375   1
   6  -5  -5 6.96501 1.43770   3
   6  -5  -5 8.01307 1.31794   1
  -6  -5   5 10.1239 1.87466   3
   6   5  -5 5.91131 1.21241   2
  -6   5   5 6.88850 1.53957   4
  -6   5   5 7.09349 1.34143   1
  -6   5   5 7.81991 1.38553   2
  -5  -5   5 4.72805 1.31860   3
   5  -5  -5 2.01148 0.73025   1
   5  -5  -5 2.52497 1.01364   3
  -5   5   5 5.15981 1.03409   1
  -5   5   5 4.06803 1.19921   4
   5   5  -5 3.13036 0.92348   2
  -5   5   5 2.68290 0.92028   2
  -4  -5   5 5.68989 1.34701   3
   4  -5  -5 9.98375 1.65947   3
   4  -5  -5 6.57462 1.15464   1
  -4   5   5 9.38112 1.49794   2
   4   5  -5 6.97874 1.26244   2
  -4   5   5 6.27216 1.38675   4
   3  -5  -5 10.1662 1.38609   1
   3  -5  -5 9.88422 1.58468   3
  -3  -5   5 10.3669 1.73727   3
   3   5  -5 11.3581 1.56780   2
  -3   5   5 8.77262 1.43767   2
  -3   5   5 6.97056 1.45397   4
   2  -5  -5 -0.3115 0.47463   1
  -2  -5   5 -0.1688 0.62233   3
   2  -5  -5 0.25524 0.72968   3
  -2   5   5 -0.5052 0.49929   2
  -2   5   5 -0.2437 0.56634   4
   2   5  -5 -0.0752 0.48458   2
   2   5  -5 0.36449 0.43495   4
   1  -5  -5 2.25753 0.89369   3
   1  -5  -5 3.41498 0.73361   1
  -1  -5   5 4.50205 1.13244   3
   1   5  -5 4.43064 0.87853   4
  -1   5   5 1.52390 0.78660   4
  -1   5   5 6.49465 1.19774   2
   1   5  -5 5.50080 1.04051   2
   0  -5  -5 -0.0370 0.60524   3
   0  -5   5 0.15298 0.38050   1
   0  -5   5 -0.4083 0.62225   3
   0  -5  -5 0.12377 0.44060   1
   0   5   5 0.51179 0.67609   2
   0   5   5 0.66389 0.54576   4
   0   5  -5 -0.0275 0.50039   2
   0   5  -5 -0.5409 0.39581   4
   1  -5   5 29.4768 2.34703   1
  -1  -5  -5 24.3457 2.70922   3
   1  -5   5 32.9726 2.76481   3
  -1  -5  -5 34.2568 2.35724   1
  -1   5  -5 37.6291 2.74214   2
  -1   5  -5 30.8775 2.58384   4
   1   5   5 35.0224 2.48456   4
  -1   5  -5 31.6812 2.39044   1
   1   5   5 37.4293 2.80198   2
   2  -5   5 3.46577 0.83521   1
   2  -5   5 2.93575 1.10653   3
  -2  -5  -5 2.15587 0.67906   1
  -2  -5  -5 3.69471 1.08609   3
  -2   5  -5 3.25120 0.80800   1
  -2   5  -5 1.84576 0.74435   4
   2   5   5 3.68709 1.04380   2
  -2   5  -5 2.87143 0.83447   2
   3  -5   5 8.48056 1.57328   3
  -3  -5  -5 10.7013 1.74691   3
  -3  -5  -5 9.52984 1.15955   1
   3  -5   5 11.6268 1.49676   1
  -3   5  -5 8.16683 1.34903   1
  -3   5  -5 5.96861 1.26366   4
  -3   5  -5 7.93248 1.22540   2
   3   5   5 10.2900 1.61662   2
   4  -5   5 2.35700 0.85083   1
   4  -5   5 2.89487 1.05771   3
  -4  -5  -5 2.18546 1.00964   3
   4   5   5 1.44770 0.83061   2
  -4   5  -5 1.83922 0.68704   2
  -4   5  -5 1.06015 0.72568   4
  -4   5  -5 1.48344 0.81817   1
   5  -5   5 -1.0105 0.46270   1
   5  -5   5 0.64794 0.88396   3
  -5  -5  -5 -0.6791 0.66588   3
  -5   5  -5 0.42001 0.63189   1
   5   5   5 -0.2829 0.55133   2
  -5   5  -5 0.03716 0.70020   4
   6  -5   5 -0.1932 0.62805   1
   6  -5   5 0.29812 0.87537   3
  -6  -5  -5 1.81090 0.94845   3
   6   5   5 1.82221 0.82334   2
  -6   5  -5 1.13967 0.78084   1
  -6   5  -5 -0.2036 0.65507   4
  -7  -5  -5 2.06513 1.04132   3
   7  -5   5 -0.5196 0.64007   1
   7  -5   5 -0.3265 0.78159   3
   7   5   5 -0.1170 0.66240   2
  -7   5  -5 0.25535 0.75454   1
  -7   5  -5 0.29445 0.78134   4
   8  -5   5 -1.0162 0.61365   1
   8  -5   5 1.50143 1.05877   3
  -8  -5  -5 0.59426 0.95203   3
   8   5   5 0.85188 0.81202   2
  -8   5  -5 0.57496 0.85101   1
  -8   5  -5 2.11006 1.06736   4
   9  -5   5 -0.1228 0.88601   3
   9  -5   5 0.34638 0.89196   1
  -9  -5  -5 -0.6427 0.79051   3
  -9   5  -5 -0.3242 0.66761   1
   9   5   5 -0.0224 0.66947   2
  -9   5  -5 -0.1748 0.88132   4
  10  -5   5 0.28220 0.97293   3
 -10  -5  -5 -0.6448 1.01132   3
  10  -5   5 -0.4393 0.76058   1
 -10   5  -5 -0.2351 1.12138   4
  10   5   5 -0.5150 0.68580   2
 -10   5  -5 0.59812 0.88006   1
  11  -5   5 -0.2355 0.81273   1
  11  -5   5 -0.4833 1.08532   3
 -11  -5  -5 1.28075 1.38618   3
 -11   5  -5 0.98855 1.02317   1
  11   5   5 -0.4186 0.70775   2
 -11   5  -5 -0.2975 1.16911   4
 -12  -5  -5 2.02941 1.56927   3
  12  -5   5 2.23960 1.21742   1
  12  -5   5 -2.1791 0.95257   3
  12   5   5 0.45520 0.88862   2
 -12   5  -5 -0.1122 0.94911   1
 -12   5  -5 2.48093 1.40165   4
 -13  -5  -5 2.36051 1.75779   3
  13  -5   5 -1.3129 1.17893   3
  13  -5   5 -1.0170 0.90081   1
 -13   5  -5 -0.9298 1.22455   4
 -13   5  -5 1.14730 1.28477   1
  13   5   5 0.25362 1.01716   2
  12   6  -5 -0.3748 0.94149   2
  11  -6  -5 -0.5160 0.74610   1
 -11  -6   5 0.37764 1.56598   3
 -11   6   5 -1.1822 1.26360   4
  11   6  -5 0.02317 0.89860   2
 -11   6   5 -0.6727 0.89238   1
  10  -6  -5 1.04130 0.87844   1
 -10  -6   5 -0.7639 1.01073   3
  10  -6  -5 -1.0669 1.11109   3
  10   6  -5 -0.2406 0.79299   2
 -10   6   5 -0.1227 0.85432   1
 -10   6   5 -1.0976 1.16162   4
   9  -6  -5 -0.6965 1.16465   3
  -9  -6   5 1.16302 1.23962   3
   9  -6  -5 0.90036 0.79860   1
  -9   6   5 0.96262 0.86790   1
   9   6  -5 0.13891 0.74799   2
  -9   6   5 0.04760 1.15711   4
  -8  -6   5 -0.9296 0.83044   3
   8  -6  -5 -1.1388 0.74674   3
   8  -6  -5 0.13107 0.68262   1
   8   6  -5 0.43847 0.73511   2
  -8   6   5 0.98089 0.81935   1
  -8   6   5 -1.3510 0.78311   4
   7  -6  -5 0.64309 0.73296   1
   7  -6  -5 -0.1806 0.84897   3
  -7  -6   5 0.77841 1.13974   3
  -7   6   5 1.36691 1.11496   4
  -7   6   5 0.51916 0.70705   1
   7   6  -5 -0.4094 0.61035   2
   6  -6  -5 0.58022 0.98288   3
  -6  -6   5 1.19951 1.07001   3
   6  -6  -5 1.15041 0.78780   1
  -6   6   5 1.04396 1.06213   4
  -6   6   5 2.40278 0.86937   2
   6   6  -5 1.31037 0.80763   2
   5  -6  -5 -0.1123 0.89513   3
   5  -6  -5 1.35720 0.68899   1
  -5  -6   5 -0.4418 0.74130   3
  -5   6   5 -1.0103 0.77469   4
   5   6  -5 -0.4163 0.61000   2
  -5   6   5 -0.0427 0.55040   2
   4  -6  -5 0.06614 0.45972   1
   4  -6  -5 -0.1587 0.82139   3
  -4  -6   5 0.35709 0.87959   3
   4   6  -5 0.66198 0.72799   2
  -4   6   5 1.55831 0.90306   4
  -4   6   5 -0.2761 0.63377   2
   3  -6  -5 1.70274 0.69673   1
   3  -6  -5 0.59746 0.80225   3
  -3  -6   5 1.43971 0.88700   3
  -3   6   5 -0.4859 0.82485   4
   3   6  -5 0.54712 0.51475   2
  -3   6   5 0.42289 0.74477   2
   2  -6  -5 8.15193 1.54741   3
  -2  -6   5 9.45210 1.78840   3
   2  -6  -5 12.2962 1.58240   1
  -2   6   5 9.34024 1.64590   4
   2   6  -5 8.30456 1.50762   2
  -2   6   5 9.08271 1.59154   2
  -1  -6   5 1.96169 0.98202   3
   1  -6  -5 2.71251 0.76826   1
   1  -6  -5 1.96098 0.86084   3
   1   6  -5 1.21564 0.86837   2
  -1   6   5 1.30367 0.80636   4
  -1   6   5 1.18364 0.87650   2
   0  -6  -5 19.6003 2.00025   1
   0  -6  -5 17.3395 2.27182   3
   0  -6   5 16.6542 2.32395   3
   0   6   5 15.6279 2.11015   2
   0   6  -5 13.9060 1.99300   4
   0   6  -5 17.1147 2.14753   2
  -1  -6  -5 1.19312 0.90984   3
   1  -6   5 0.54334 0.71633   3
  -1   6  -5 0.70895 0.71872   4
  -1   6  -5 0.00986 0.65346   2
   1   6   5 0.60504 0.65988   2
   2  -6   5 -0.2815 0.46392   1
   2  -6   5 -1.0711 0.53871   3
  -2  -6  -5 1.25313 0.83619   3
   2   6   5 -0.6580 0.61549   2
  -2   6  -5 0.02932 0.81160   4
  -2   6  -5 -0.1470 0.66922   2
   3  -6   5 1.96049 1.14897   3
   3  -6   5 1.63753 0.69730   1
  -3  -6  -5 0.20277 0.95904   3
  -3   6  -5 0.78988 0.59105   1
   3   6   5 -0.6893 0.66145   2
  -3   6  -5 0.54752 0.70815   4
  -3   6  -5 0.07342 0.57114   2
   4  -6   5 -1.2713 0.79199   3
  -4  -6  -5 -0.4500 0.73148   3
   4  -6   5 0.07667 0.70112   1
   4   6   5 -0.2565 0.67888   2
  -4   6  -5 -0.6301 0.51788   1
  -4   6  -5 0.19741 0.67053   4
   5  -6   5 -0.2721 0.67481   1
  -5  -6  -5 0.97181 0.99299   3
   5  -6   5 -0.6710 0.98652   3
  -5   6  -5 0.13217 0.63308   1
  -5   6  -5 0.06001 0.73062   4
   5   6   5 0.37528 0.83011   2
  -6  -6  -5 1.95856 1.13988   3
   6  -6   5 2.88746 1.23807   3
   6  -6   5 3.18746 1.07736   1
  -6   6  -5 3.01315 1.12502   4
  -6   6  -5 1.87713 0.91903   1
   6   6   5 2.46271 1.07719   2
   7  -6   5 0.46064 1.10719   3
   7  -6   5 -0.5049 0.67581   1
  -7  -6  -5 -0.6498 0.93909   3
   7   6   5 -0.2334 0.73185   2
  -7   6  -5 1.23596 0.98408   4
  -7   6  -5 0.06933 0.76984   1
   8  -6   5 0.00077 1.02167   3
  -8  -6  -5 1.30314 1.23384   3
   8  -6   5 -0.4604 0.68910   1
   8   6   5 -1.4579 0.64359   2
  -8   6  -5 -1.7562 0.95864   4
  -8   6  -5 -1.0446 0.71385   1
  -9  -6  -5 0.46050 1.24529   3
   9  -6   5 -1.1696 1.23690   3
   9  -6   5 -0.0655 0.89867   1
   9   6   5 0.95877 0.98987   2
  -9   6  -5 0.03050 0.93564   1
  -9   6  -5 -0.4342 1.18319   4
 -10  -6  -5 1.68674 1.58857   3
  10  -6   5 2.12517 1.13279   1
  10  -6   5 0.68585 1.29125   3
 -10   6  -5 0.30153 1.55943   4
 -10   6  -5 1.09187 1.12594   1
  10   6   5 0.40784 0.91865   2
  11  -6   5 -2.9324 1.12186   3
 -11  -6  -5 -0.2970 1.36315   3
  11  -6   5 -0.0547 0.93944   1
 -11   6  -5 0.21979 1.45068   4
 -11   6  -5 0.28346 1.11646   1
  11   6   5 -0.3200 0.95248   2
  -9  -7   5 0.06495 1.46815   3
   9  -7  -5 0.51940 0.95761   1
  -9   7   5 -0.1739 1.44914   4
   9   7  -5 -0.1862 0.86953   2
  -8  -7   5 0.65272 1.32824   3
   8  -7  -5 -0.4470 0.77367   1
   8   7  -5 0.44479 0.91177   2
  -8   7   5 0.17436 1.36691   4
  -7  -7   5 0.86708 1.20414   3
   7  -7  -5 2.59443 1.06547   1
   7  -7  -5 0.43873 1.10767   3
   7   7  -5 2.03723 1.09630   2
  -7   7   5 -0.1761 1.16728   4
   6  -7  -5 0.53827 1.07351   3
  -6  -7   5 0.37728 1.15040   3
   6  -7  -5 1.49967 0.86479   1
  -6   7   5 1.44315 1.52212   4
   6   7  -5 0.26801 0.90373   2
  -5  -7   5 0.51075 1.05955   3
   5  -7  -5 2.50717 1.15097   3
   5  -7  -5 0.22960 0.74585   1
   5   7  -5 0.21042 0.76593   2
  -5   7   5 1.45236 0.84439   2
  -5   7   5 1.59289 1.39156   4
   4  -7  -5 2.68337 1.17105   3
  -4  -7   5 1.74050 1.00297   3
   4  -7  -5 2.24546 0.83623   1
   4   7  -5 1.40756 1.00652   2
  -4   7   5 -0.0795 0.69471   2
  -4   7   5 1.61784 1.08112   4
  -3  -7   5 0.53683 0.92044   3
   3  -7  -5 1.44588 0.86294   3
   3  -7  -5 0.42315 0.63384   1
  -3   7   5 0.56602 0.87498   2
   3   7  -5 -0.7705 0.72458   2
  -3   7   5 0.21853 1.06276   4
   2  -7  -5 1.60046 0.86006   3
  -2  -7   5 1.14925 0.83659   3
   2   7  -5 -0.5101 0.71833   2
  -2   7   5 0.21437 0.79898   2
  -1  -7   5 1.82193 1.01160   3
   1  -7  -5 3.03149 1.14551   3
  -1   7   5 -0.1048 0.79316   2
   1   7  -5 -1.6367 0.80651   2
   0  -7  -5 2.39983 0.90967   3
   0  -7   5 3.83992 1.26143   3
   0   7  -5 1.00492 0.92343   2
   0   7   5 2.00574 1.08580   2
   1  -7   5 0.05678 0.89945   3
  -1  -7  -5 0.92056 0.91092   3
  -1   7  -5 0.93357 0.80518   2
   1   7   5 -1.3528 0.70804   2
   2  -7   5 0.51583 0.78965   3
  -2  -7  -5 1.03759 0.86529   3
  -2   7  -5 -0.3004 1.09402   4
   2   7   5 0.32186 0.87016   2
  -2   7  -5 0.63841 0.94022   2
   3  -7   5 1.56335 1.03330   3
  -3  -7  -5 1.56211 0.93648   3
   3   7   5 -0.4361 0.84339   2
  -3   7  -5 0.27997 1.03390   4
   4  -7   5 0.29183 0.96329   3
  -4  -7  -5 0.85723 1.04307   3
  -4   7  -5 0.49908 1.21295   4
   4   7   5 -1.9429 0.71313   2
  -5  -7  -5 1.67101 1.30039   3
   5  -7   5 3.74855 1.65167   3
  -5   7  -5 0.66718 1.30639   4
   5   7   5 -0.6167 0.87990   2
  -5   7  -5 1.24946 0.78680   1
  -6  -7  -5 0.75356 1.24178   3
   6  -7   5 0.12465 0.87030   1
   6  -7   5 0.83136 1.19058   3
  -6   7  -5 0.80637 0.78297   1
  -6   7  -5 -2.1439 1.03534   4
   6   7   5 0.03097 0.93973   2
  -7  -7  -5 0.73479 1.31206   3
   7  -7   5 -0.5399 1.24562   3
   7  -7   5 -0.7780 0.75234   1
   7   7   5 -0.9405 0.85162   2
  -7   7  -5 -0.2039 0.82577   1
  -7   7  -5 -1.1157 1.28554   4
   8  -7   5 -1.4256 1.10332   3
  -8  -7  -5 1.87144 1.68668   3
   8  -7   5 1.49890 0.99650   1
  -8   7  -5 0.89612 1.65571   4
  -8   7  -5 -0.5911 0.98129   1
   8   7   5 0.33983 0.93093   2
   9  -7   5 -0.3534 0.93436   1
  -9  -7  -5 0.29684 2.00279   3
   9  -7   5 -1.1363 1.36310   3
  -9   7  -5 -0.5833 0.94356   1
   9   7   5 -0.3431 1.28568   2
  -9   7  -5 -1.6480 1.46694   4
  -5  -8   5 3.42356 2.07786   3
   5  -8  -5 1.97278 1.30128   3
   5   8  -5 -1.0693 0.97797   2
  -4  -8   5 2.67053 1.37231   3
   4  -8  -5 1.98319 1.11109   3
   4   8  -5 -0.0031 1.03680   2
  -3  -8   5 1.98743 1.06962   3
   3  -8  -5 2.05011 0.91853   3
   3   8  -5 -1.0419 0.92065   2
  -3   8   5 0.22575 0.90511   2
  -2  -8   5 1.32393 1.14071   3
   2  -8  -5 3.56889 1.60727   3
  -2   8   5 0.32175 0.98971   2
   2   8  -5 -0.3465 0.99535   2
  -1  -8   5 2.63678 1.14546   3
   1  -8  -5 2.42844 1.24639   3
  -1   8   5 -0.2691 0.78754   2
   1   8  -5 -1.8929 0.88585   2
   0  -8   5 3.73422 1.29407   3
   0  -8  -5 1.42646 0.99772   3
   0   8   5 0.60625 1.01441   2
   0   8  -5 0.74759 1.10542   2
  -1  -8  -5 3.59850 1.20839   3
   1  -8   5 2.60479 1.10327   3
   1   8   5 0.00252 1.02697   2
  -1   8  -5 -0.6317 0.82202   2
   2  -8   5 3.46761 1.35530   3
  -2  -8  -5 4.13218 1.47286   3
   2   8   5 0.27007 0.92792   2
   3  -8   5 0.84620 1.02540   3
  -3  -8  -5 2.84110 1.46834   3
   3   8   5 -0.7770 0.91295   2
   4  -8   5 3.90999 1.48205   3
  -4  -8  -5 -0.7084 1.43446   3
   4   8   5 0.17637 1.13729   2
  17   0  -6 -0.8278 1.05049   3
 -17   0   6 0.35182 1.30208   3
 -16   0   6 0.13478 1.10906   3
  16   0  -6 1.36568 1.10145   3
  15   0  -6 1.02331 1.11381   3
  15   0  -6 0.37700 0.68781   1
 -15   0   6 0.49642 1.19114   3
 -14   0   6 -0.3882 0.78608   3
 -14   0   6 0.81579 0.68954   1
  14   0  -6 0.91953 0.93579   3
 -13   0   6 1.37853 0.98099   3
  13   0  -6 1.44938 0.77547   2
  13   0  -6 1.76005 0.92843   3
 -13   0   6 1.46357 0.88919   2
 -13   0   6 1.09910 0.78141   1
  13   0  -6 2.07632 0.72541   4
 -12   0   6 20.8500 2.25043   1
 -12   0   6 15.5149 1.97933   2
 -12   0   6 18.9533 2.58214   3
  12   0  -6 15.5532 2.27732   3
  12   0  -6 16.8795 2.02142   2
 -12   0   6 15.6690 1.95384   4
  12   0  -6 17.4842 1.93306   4
 -11   0   6 0.06078 0.65094   3
 -11   0   6 -0.3132 0.39076   4
  11   0  -6 0.48387 0.48196   4
  11   0  -6 -0.0641 0.40027   2
 -11   0   6 -0.8290 0.30857   2
  11   0  -6 0.30778 0.62379   3
 -11   0   6 0.42832 0.48016   1
  10   0  -6 0.60299 0.59524   3
  10   0  -6 0.37339 0.43453   2
 -10   0   6 0.71599 0.59689   3
 -10   0   6 0.21516 0.44070   4
 -10   0   6 1.79880 0.61631   1
 -10   0   6 0.49413 0.56857   2
  -9   0   6 28.7223 2.12060   4
  -9   0   6 27.0422 2.36484   3
  -9   0   6 27.2411 2.14446   1
   9   0  -6 24.7379 2.13667   2
  -9   0   6 26.6933 2.20032   2
  -8   0   6 10.4473 1.29150   1
   8   0  -6 12.1599 1.39195   2
  -8   0   6 10.1882 1.49743   3
  -8   0   6 13.8014 1.42794   4
  -8   0   6 12.2967 1.42609   2
   7   0  -6 10.3306 1.27030   2
  -7   0   6 12.8638 1.31595   1
  -7   0   6 9.47379 1.25432   2
  -7   0   6 12.4153 1.27195   4
  -7   0   6 10.4756 1.40593   3
  -6   0   6 93.3447 5.75891   4
  -6   0   6 93.5354 5.90193   3
  -6   0   6 100.007 5.92859   2
  -6   0   6 95.6942 5.77434   1
  -5   0   6 125.260 7.15187   4
  -5   0   6 118.802 7.23250   3
  -5   0   6 123.273 7.26429   2
   5   0  -6 116.273 7.09407   4
  -5   0   6 122.390 7.12567   1
  -4   0   6 69.4857 4.28111   2
   4   0  -6 64.3608 4.11152   1
  -4   0   6 71.8982 4.24809   3
  -4   0   6 73.4937 4.19385   4
  -4   0   6 70.6436 4.15221   1
   4   0  -6 66.3938 4.13998   4
   3   0  -6 9998.92 552.261   1
  -3   0   6 9776.61 552.412   3
  -3   0   6 9700.77 552.210   1
   3   0  -6 9821.19 552.336   4
  -3   0   6 9804.21 552.460   4
  -3   0   6 9999.99 552.919   2
  -2   0   6 49.2020 2.86540   3
  -2   0   6 50.0277 2.91851   4
   2   0  -6 47.5462 2.89539   4
  -2   0   6 47.3423 2.98274   2
   2   0  -6 49.3225 2.85253   1
   1   0  -6 81.8344 5.23789   4
   1   0  -6 89.9159 5.21166   1
  -1   0   6 108.058 5.34231   2
  -1   0   6 88.6293 5.16752   3
   0   0  -6 775.248 43.1052   4
   0   0   6 761.977 43.1167   2
   0   0   6 764.178 43.0680   3
   0   0  -6 771.462 43.0992   1
  -1   0  -6 0.37995 0.17962   1
   1   0   6 0.51898 0.19311   3
   1   0   6 0.72293 0.14696   2
  -1   0  -6 0.41611 0.18583   3
  -1   0  -6 0.41150 0.14985   4
  -2   0  -6 20.1149 1.28292   4
   2   0   6 17.2009 1.19065   2
  -2   0  -6 21.4566 1.40253   3
   2   0   6 21.5388 1.39661   3
  -2   0  -6 20.0463 1.34249   1
   3   0   6 202.419 10.8338   2
  -3   0  -6 185.185 11.1050   3
  -3   0  -6 192.951 11.0425   1
  -3   0  -6 195.622 10.9576   4
   3   0   6 179.438 11.0812   3
   4   0   6 2.42087 0.53936   3
  -4   0  -6 2.39542 0.49311   1
  -4   0  -6 3.77714 0.65052   3
   4   0   6 1.89365 0.28335   2
  -4   0  -6 1.79953 0.39691   4
   5   0   6 0.37287 0.19077   2
  -5   0  -6 0.29732 0.26899   4
  -5   0  -6 0.39952 0.35082   1
   5   0   6 0.48542 0.42484   3
  -5   0  -6 0.57258 0.39283   3
   6   0   6 42.2102 3.09520   3
  -6   0  -6 41.9109 3.10889   3
  -6   0  -6 42.9581 2.98922   1
   6   0   6 44.7082 2.69287   2
  -6   0  -6 43.7274 2.86058   4
   7   0   6 0.91996 0.61193   3
  -7   0  -6 1.14234 0.64592   3
  -7   0  -6 0.15622 0.43630   1
   7   0   6 1.08064 0.31026   2
  -7   0  -6 1.40113 0.48681   4
   8   0   6 9.61590 1.55478   3
   8   0   6 11.5464 1.01609   2
  -8   0  -6 15.3887 1.74480   1
  -8   0  -6 15.5951 1.55074   4
  -8   0  -6 13.1192 1.77177   3
   9   0   6 49.4956 3.78392   3
  -9   0  -6 49.1555 3.42598   4
   9   0   6 51.9491 3.20817   2
  -9   0  -6 48.2890 3.79566   3
  -9   0  -6 47.8704 3.60187   1
 -10   0  -6 1.95908 0.68595   4
 -10   0  -6 3.67776 0.92887   1
  10   0   6 4.98461 1.27524   3
 -10   0  -6 2.96489 1.04787   3
 -11   0  -6 0.45567 0.78662   3
  11   0   6 1.38741 0.85024   3
 -11   0  -6 0.63977 0.68195   1
 -11   0  -6 -0.2537 0.56800   4
 -12   0  -6 1.25171 0.81534   1
 -12   0  -6 2.36796 1.11904   3
  12   0   6 0.97991 0.96926   3
 -13   0  -6 5.59360 1.43503   1
 -13   0  -6 5.17745 1.60344   3
  13   0   6 2.98166 1.29128   3
 -14   0  -6 -0.2189 0.90336   3
 -14   0  -6 0.36229 0.89718   1
  14   0   6 0.68532 1.05101   3
  15   0   6 2.63210 1.59118   3
 -15   0  -6 2.86890 1.56441   3
 -15   0  -6 5.19119 1.49809   1
 -16   0  -6 0.00036 1.33667   3
 -16   0  -6 1.73588 1.13652   1
  16   0   6 0.19738 1.31773   3
 -17  -1   6 0.64915 1.36171   3
  17  -1  -6 -1.0063 0.84305   1
  17  -1  -6 -0.6585 0.95794   3
 -17   1   6 -0.3524 1.36252   3
  17   1  -6 2.05567 1.38935   3
  16  -1  -6 0.00434 0.98096   3
  16  -1  -6 -0.4333 1.03169   1
 -16  -1   6 0.38763 1.21032   3
 -16   1   6 0.33928 0.83677   1
 -16   1   6 -0.0741 1.15796   3
  16   1  -6 1.11056 1.20847   3
  15  -1  -6 -0.1491 0.87043   3
 -15  -1   6 -0.2874 1.06467   3
  15  -1  -6 -0.8823 0.69263   1
 -15   1   6 -0.1120 0.76503   1
  15   1  -6 0.84508 1.05312   3
 -15   1   6 -0.8815 0.99304   3
  14  -1  -6 0.17616 0.84802   3
 -14  -1   6 1.33917 1.08873   3
  14  -1  -6 -0.3726 0.70310   1
 -14   1   6 0.36508 0.82329   1
 -14   1   6 0.56171 0.91158   3
  14   1  -6 0.99705 0.90711   3
 -14   1   6 0.33040 0.70809   4
  14   1  -6 -0.1998 0.58501   2
  13  -1  -6 -0.2837 0.68529   3
 -13  -1   6 -0.4386 0.86342   3
  13  -1  -6 -0.1180 0.64273   1
  13   1  -6 0.14763 0.63179   2
 -13   1   6 0.08891 0.83173   3
 -13   1   6 -0.1670 0.69037   4
 -13   1   6 0.97797 0.83233   1
  12  -1  -6 3.94862 1.21479   3
  12  -1  -6 1.85760 0.75809   2
 -12  -1   6 3.88125 1.27309   3
 -12  -1   6 4.24113 0.93078   1
 -12   1   6 3.01950 0.98337   4
 -12   1   6 1.85737 1.13275   3
 -12   1   6 2.63500 0.96611   1
 -12   1   6 1.80371 0.94725   2
  12   1  -6 3.88864 0.94075   2
  11  -1  -6 0.54037 0.50951   2
 -11  -1   6 -0.2825 0.64125   3
  11  -1  -6 -0.2349 0.66457   3
 -11  -1   6 0.84158 0.55174   1
 -11   1   6 0.10827 0.59876   3
 -11   1   6 0.91263 0.68822   4
 -11   1   6 1.17446 0.65963   1
 -11   1   6 -0.0053 0.56635   2
  11   1  -6 -0.4933 0.44769   2
 -10  -1   6 0.68731 0.44473   1
  10  -1  -6 0.39562 0.65174   3
  10  -1  -6 0.40234 0.42473   2
 -10  -1   6 0.82836 0.61709   2
 -10  -1   6 0.17828 0.37414   4
 -10  -1   6 -0.1017 0.55517   3
 -10   1   6 0.98838 0.61833   1
 -10   1   6 0.25473 0.48984   4
  10   1  -6 -0.2681 0.35067   4
 -10   1   6 1.45265 0.72967   3
 -10   1   6 0.48907 0.48042   2
  10   1  -6 1.07292 0.53704   2
  -9  -1   6 2.89426 0.62834   4
  -9  -1   6 1.55473 0.51011   1
   9  -1  -6 1.46083 0.69630   3
  -9  -1   6 2.87752 0.88631   3
  -9  -1   6 2.43781 0.77241   2
  -9   1   6 2.26562 0.74462   1
  -9   1   6 1.28948 0.59652   2
  -9   1   6 2.01048 0.68484   4
   9   1  -6 2.25459 0.53000   4
   9   1  -6 2.90988 0.75148   2
  -9   1   6 1.86107 0.73168   3
  -8  -1   6 0.06340 0.30816   4
  -8  -1   6 0.40152 0.43295   2
  -8  -1   6 -0.5365 0.32532   3
  -8  -1   6 0.30527 0.28864   1
   8  -1  -6 -0.3616 0.36251   3
  -8   1   6 -0.1989 0.40032   4
   8   1  -6 -0.0141 0.25081   4
  -8   1   6 -0.1060 0.35964   1
   8   1  -6 0.05003 0.37149   2
  -8   1   6 -0.4909 0.28277   2
  -8   1   6 -0.0293 0.43314   3
   7  -1  -6 3.60441 0.78847   3
  -7  -1   6 3.08143 0.75145   2
  -7  -1   6 3.59487 0.61148   1
  -7  -1   6 2.35204 0.50004   4
  -7  -1   6 3.76308 0.91506   3
   7   1  -6 2.98902 0.51602   4
  -7   1   6 3.80833 0.75879   1
  -7   1   6 2.34407 0.67789   2
   7   1  -6 3.33079 0.73511   2
  -7   1   6 2.34726 0.69067   4
  -7   1   6 2.81850 0.69236   3
   6  -1  -6 9.27674 1.12674   1
   6  -1  -6 10.7879 1.20729   3
  -6  -1   6 8.13923 1.11436   2
  -6  -1   6 8.86065 0.82379   1
  -6  -1   6 11.0760 1.39571   3
  -6  -1   6 8.20296 0.89802   4
  -6   1   6 10.5473 1.19540   3
  -6   1   6 7.94138 1.06779   2
   6   1  -6 9.67077 1.18270   2
  -6   1   6 10.0875 1.21840   4
  -6   1   6 9.75501 1.18323   1
   6   1  -6 8.61329 0.79135   4
  -5  -1   6 0.67844 0.27876   4
  -5  -1   6 0.47924 0.36864   2
   5  -1  -6 0.47496 0.31024   3
   5  -1  -6 0.77066 0.33557   1
  -5  -1   6 0.66399 0.37763   3
  -5  -1   6 0.83995 0.26349   1
  -5   1   6 0.53684 0.35062   4
  -5   1   6 0.94636 0.36174   2
  -5   1   6 1.77290 0.45159   1
  -5   1   6 0.74966 0.33227   3
   5   1  -6 0.55088 0.35479   2
   5   1  -6 0.64034 0.24115   4
   4  -1  -6 4.96687 0.65506   1
  -4  -1   6 4.60085 0.72747   2
  -4  -1   6 4.30052 0.46047   1
  -4  -1   6 4.22816 0.67635   3
   4  -1  -6 3.80495 0.54595   3
  -4   1   6 4.30461 0.62077   1
  -4   1   6 4.63084 0.70357   4
   4   1  -6 4.04024 0.47539   4
  -4   1   6 4.22833 0.57869   3
   4   1  -6 4.62620 0.69367   2
  -4   1   6 5.46152 0.69681   2
  -3  -1   6 1016.62 56.2467   1
  -3  -1   6 977.215 56.4937   3
  -3  -1   6 989.096 56.5453   2
   3  -1  -6 1011.52 56.3637   3
   3  -1  -6 995.229 56.4484   1
  -3   1   6 1003.56 56.5075   2
   3   1  -6 1010.88 56.2403   1
   3   1  -6 1026.55 56.5366   2
  -3   1   6 997.842 56.4726   1
   3   1  -6 1010.68 56.3243   4
  -3   1   6 1002.59 56.5244   4
   2  -1  -6 0.67064 0.24625   1
   2  -1  -6 1.16380 0.22812   3
  -2  -1   6 0.05362 0.21169   3
  -2  -1   6 0.76588 0.26420   2
  -2   1   6 0.98060 0.29482   4
   2   1  -6 0.79369 0.09682   1
   2   1  -6 0.63041 0.25760   2
  -2   1   6 0.64134 0.28552   1
  -2   1   6 1.11150 0.32184   2
   2   1  -6 0.50328 0.17377   4
   1  -1  -6 0.98137 0.23865   1
   1  -1  -6 0.98475 0.23807   4
  -1  -1   6 0.83048 0.25730   2
  -1  -1   6 0.35815 0.26581   3
   1  -1  -6 0.87850 0.20154   3
   1   1  -6 0.83836 0.20337   4
  -1   1   6 0.69207 0.26017   2
  -1   1   6 1.17691 0.28323   4
   1   1  -6 0.48291 0.22374   2
   1   1  -6 0.80423 0.14249   1
   0  -1  -6 96.6024 5.64505   4
   0  -1   6 98.6562 5.68552   2
   0  -1  -6 100.622 5.66658   1
   0  -1  -6 95.5872 5.64465   3
   0  -1   6 103.636 5.71417   3
   0   1  -6 102.407 5.67785   2
   0   1   6 101.286 5.73663   2
   0   1   6 93.4985 5.65516   4
   0   1  -6 96.8328 5.68853   4
   0   1  -6 93.9734 5.64174   1
  -1  -1  -6 16.2985 1.10121   1
  -1  -1  -6 17.7410 1.04767   4
  -1  -1  -6 19.7207 1.20061   3
   1  -1   6 17.2434 1.18028   3
  -1   1  -6 14.3124 1.02677   2
  -1   1  -6 14.8097 1.14237   4
  -1   1  -6 18.3801 1.16693   1
   1   1   6 14.5845 1.14508   2
  -2  -1  -6 31.6813 1.91581   1
  -2  -1  -6 30.5071 1.78286   4
   2  -1   6 31.6780 1.99237   3
  -2  -1  -6 35.6682 2.06850   3
  -2   1  -6 26.0262 1.73355   2
   2   1   6 29.4816 1.91976   2
  -2   1  -6 27.6475 1.95041   4
  -2   1  -6 32.6261 2.00796   1
  -3  -1  -6 165.657 9.91636   1
  -3  -1  -6 159.057 10.0560   3
  -3  -1  -6 183.157 9.77412   4
   3  -1   6 172.938 10.0216   3
  -3   1  -6 166.223 10.0230   1
  -3   1  -6 175.991 10.0262   4
   3   1   6 181.069 9.92052   2
   4  -1   6 1.75920 0.18337   2
  -4  -1  -6 1.86098 0.31476   4
   4  -1   6 1.82476 0.51171   3
  -4  -1  -6 1.31627 0.38274   1
  -4  -1  -6 2.14943 0.56779   3
  -4   1  -6 1.34365 0.45626   1
  -4   1  -6 2.05798 0.49759   4
  -4   1  -6 2.69650 0.59422   3
  -4   1  -6 1.99628 0.18304   2
   4   1   6 2.18995 0.40690   2
  -5  -1  -6 26.5406 1.92224   1
   5  -1   6 26.2558 2.05597   3
  -5  -1  -6 26.5551 2.09773   3
  -5  -1  -6 26.1475 1.73403   4
   5  -1   6 26.4413 1.61515   2
   5   1   6 26.4817 1.83010   2
  -5   1  -6 27.8166 2.00202   4
  -5   1  -6 27.1651 1.62719   2
  -5   1  -6 25.4834 2.02068   1
  -5   1  -6 30.5977 2.13731   3
  -6  -1  -6 0.09553 0.45192   3
   6  -1   6 0.04486 0.13685   2
  -6  -1  -6 0.27047 0.24062   4
   6  -1   6 -0.2002 0.38252   3
  -6  -1  -6 -0.1922 0.26110   1
  -6   1  -6 0.39861 0.40282   4
  -6   1  -6 0.73542 0.49012   3
   6   1   6 -0.0326 0.24715   2
  -6   1  -6 0.16333 0.15992   2
  -6   1  -6 -0.0123 0.26921   1
   7  -1   6 2.08880 0.36097   2
  -7  -1  -6 2.68729 0.80289   3
  -7  -1  -6 2.31441 0.65320   1
   7  -1   6 0.95447 0.59913   3
  -7  -1  -6 1.94180 0.46841   4
  -7   1  -6 2.45615 0.77987   3
   7   1   6 2.51292 0.52653   2
  -7   1  -6 3.19561 0.79538   4
  -7   1  -6 3.16632 0.76229   1
  -8  -1  -6 -0.2276 0.46777   3
  -8  -1  -6 -0.0841 0.43380   1
  -8  -1  -6 -0.2301 0.31868   4
   8  -1   6 0.58337 0.27319   2
   8  -1   6 0.01631 0.54419   3
  -8   1  -6 -0.2784 0.50844   3
  -8   1  -6 0.72738 0.56121   1
   8   1   6 -0.1316 0.27857   2
  -8   1  -6 0.94503 0.47999   4
  -9  -1  -6 6.75504 0.88684   4
  -9  -1  -6 5.11384 1.21870   3
  -9  -1  -6 4.26219 0.97166   1
   9  -1   6 2.64120 0.94929   3
  -9   1  -6 2.69520 0.85774   1
  -9   1  -6 5.41439 1.10536   4
  -9   1  -6 4.55019 1.18964   3
   9   1   6 4.64697 0.81749   2
  10  -1   6 0.31748 0.70894   3
 -10  -1  -6 0.34658 0.55705   1
 -10  -1  -6 0.39787 0.67403   3
  10   1   6 -0.4072 0.30304   2
 -10   1  -6 0.21185 0.58854   4
 -10   1  -6 -0.1510 0.59390   3
 -10   1  -6 -0.8111 0.50231   1
 -11  -1  -6 -0.9396 0.56862   3
 -11  -1  -6 -0.0328 0.49744   1
  11  -1   6 0.87678 0.81525   3
 -11   1  -6 -0.0721 0.71193   4
 -11   1  -6 -0.4489 0.37629   1
 -11   1  -6 -0.0259 0.75669   3
 -12  -1  -6 -0.0041 0.82780   3
 -12  -1  -6 0.01179 0.65463   1
  12  -1   6 -1.1530 0.55213   3
  12   1   6 1.12876 0.82284   3
 -12   1  -6 0.04917 0.74226   4
 -12   1  -6 1.50858 1.11711   3
 -12   1  -6 0.82449 0.92195   1
 -13  -1  -6 -0.3264 0.52404   1
 -13  -1  -6 0.54675 1.06918   3
  13  -1   6 0.25961 0.83603   3
 -13   1  -6 1.42299 1.09941   3
  13   1   6 1.91841 1.11522   3
 -13   1  -6 -0.9706 0.73079   1
 -13   1  -6 0.27109 0.81523   4
 -14  -1  -6 -0.3813 1.01129   3
 -14  -1  -6 -0.4821 0.72264   1
  14  -1   6 0.61869 1.06422   3
 -14   1  -6 0.45808 0.94100   1
 -14   1  -6 -1.1537 0.88507   3
  14   1   6 0.86953 1.05577   3
 -15  -1  -6 0.95136 1.30307   3
  15  -1   6 1.94524 1.38954   3
 -15   1  -6 0.05404 1.38736   3
  15   1   6 1.96144 1.37791   3
 -15   1  -6 0.18137 1.15531   1
  16  -1   6 1.93920 1.40101   3
 -16  -1  -6 0.80781 1.35424   3
  16   1   6 0.80002 1.37991   3
 -16   1  -6 2.61173 1.35251   1
 -16   1  -6 1.12364 1.56257   3
 -16  -2   6 0.23555 1.26503   3
  16  -2  -6 -0.0489 0.86732   1
  16  -2  -6 0.07167 1.08984   3
 -16   2   6 -1.2332 0.87730   4
 -16   2   6 0.87574 1.04758   1
 -15  -2   6 1.32442 1.16241   3
  15  -2  -6 -1.2805 0.86061   1
  15  -2  -6 -0.7772 0.84705   3
 -15   2   6 -0.7754 0.85060   1
 -15   2   6 -0.3615 0.99880   4
  14  -2  -6 0.55576 0.95816   3
 -14  -2   6 -0.8618 0.87455   3
  14  -2  -6 0.32352 0.79977   1
  14   2  -6 -0.3524 0.68703   2
 -14   2   6 -0.7002 0.68529   1
 -14   2   6 -0.2499 0.77031   4
  13  -2  -6 -1.2321 0.54155   1
 -13  -2   6 0.06242 0.97741   3
  13  -2  -6 -0.3029 0.71152   3
 -13   2   6 0.16883 0.87801   4
  13   2  -6 0.14991 0.77091   2
 -13   2   6 0.48264 0.73906   1
  12  -2  -6 1.89681 0.95109   3
  12  -2  -6 0.06844 0.71457   1
 -12  -2   6 0.63933 0.94611   3
 -12   2   6 1.09979 0.90371   4
  12   2  -6 0.32351 0.59014   2
 -12   2   6 -0.0778 0.46078   1
 -11  -2   6 0.08348 0.85035   3
  11  -2  -6 2.06952 0.84826   1
  11  -2  -6 0.98896 0.81001   3
 -11   2   6 1.67570 0.76373   1
  11   2  -6 1.39233 0.71156   2
 -11   2   6 1.44192 0.76244   2
 -11   2   6 2.61979 0.97986   4
  10  -2  -6 0.28947 0.60332   1
 -10  -2   6 -0.2311 0.66076   3
  10  -2  -6 -0.3875 0.42761   3
 -10   2   6 0.07574 0.45826   4
 -10   2   6 -0.0286 0.55371   1
  10   2  -6 -0.0015 0.42882   2
 -10   2   6 0.15599 0.46687   2
   9  -2  -6 5.37586 1.08371   3
   9  -2  -6 4.89281 1.05976   1
  -9  -2   6 5.11267 1.24607   3
  -9  -2   6 5.45078 0.80372   1
  -9   2   6 3.21041 0.88241   1
  -9   2   6 4.07729 1.04978   4
   9   2  -6 3.38308 0.91748   2
  -9   2   6 3.60997 0.86645   2
   8  -2  -6 1.41284 0.57441   3
  -8  -2   6 0.85390 0.35221   1
   8  -2  -6 0.10539 0.35195   1
  -8  -2   6 0.55056 0.62699   3
  -8   2   6 1.63260 0.63915   2
  -8   2   6 1.52708 0.64082   1
   8   2  -6 1.36836 0.62635   2
  -8   2   6 1.97485 0.74653   4
   8   2  -6 1.20124 0.31941   4
   7  -2  -6 -0.0627 0.38694   1
  -7  -2   6 1.09733 0.63903   3
   7  -2  -6 0.01050 0.41651   3
  -7  -2   6 0.43023 0.26099   1
  -7   2   6 0.09922 0.34376   2
   7   2  -6 0.17583 0.20100   4
   7   2  -6 0.26749 0.48112   2
  -7   2   6 -0.2447 0.25876   1
  -7   2   6 0.54578 0.54815   4
  -6  -2   6 324.260 18.7868   1
  -6  -2   6 334.027 19.3789   3
   6  -2  -6 321.643 19.0441   3
   6  -2  -6 326.715 19.1613   1
   6   2  -6 334.965 19.2340   2
  -6   2   6 330.378 19.2855   4
  -6   2   6 347.523 19.1737   2
  -6   2   6 327.510 19.2065   1
   6   2  -6 340.330 18.7725   4
  -5  -2   6 0.97376 0.51291   3
   5  -2  -6 -0.0106 0.35487   3
   5  -2  -6 0.23787 0.40252   1
  -5  -2   6 0.39328 0.15882   1
   5   2  -6 -0.5420 0.32803   2
  -5   2   6 1.19773 0.44124   2
  -5   2   6 0.79708 0.45267   4
   5   2  -6 0.39942 0.18579   4
  -5   2   6 0.09831 0.38279   1
  -4  -2   6 0.80755 0.10688   1
   4  -2  -6 0.52294 0.31622   1
  -4  -2   6 0.94921 0.41716   3
   4  -2  -6 1.22310 0.38348   3
   4   2  -6 0.90103 0.45784   2
  -4   2   6 1.41426 0.42686   2
  -4   2   6 1.10604 0.44294   4
   4   2  -6 0.88458 0.22991   4
  -4   2   6 1.33666 0.40830   1
   3  -2  -6 43.3872 2.70219   1
  -3  -2   6 41.4726 2.78419   3
   3  -2  -6 42.9538 2.62363   3
  -3   2   6 37.3903 2.75750   4
   3   2  -6 44.0340 2.79946   2
  -3   2   6 42.5748 2.75603   2
  -3   2   6 38.9107 2.69803   1
   3   2  -6 40.8996 2.51590   4
   2  -2  -6 38.3834 2.44493   3
  -2  -2   6 41.1581 2.61567   3
  -2  -2   6 35.7323 2.22561   1
   2  -2  -6 41.5846 2.51522   1
   2   2  -6 39.9658 2.58821   2
   2   2  -6 39.2956 2.40768   4
  -2   2   6 40.7074 2.55064   1
  -2   2   6 40.7135 2.60617   4
  -2   2   6 38.5537 2.57598   2
  -1  -2   6 2.36191 0.53834   3
   1  -2  -6 1.34548 0.39929   3
   1  -2  -6 1.95823 0.38253   1
   1   2  -6 1.94807 0.28235   1
   1   2  -6 1.79244 0.41021   2
  -1   2   6 1.38585 0.38490   2
  -1   2   6 1.41800 0.38411   4
   1   2  -6 1.72542 0.36098   4
   0  -2  -6 52.0542 3.23669   3
   0  -2  -6 52.1677 3.18635   1
   0  -2   6 55.3830 3.31873   3
   0   2  -6 52.9161 3.26152   4
   0   2   6 48.7035 3.19322   4
   0   2  -6 57.1524 3.26808   2
   0   2  -6 47.7365 3.15048   1
   0   2   6 56.2979 3.34327   2
  -1  -2  -6 0.45996 0.18161   4
  -1  -2  -6 0.22219 0.29426   3
   1  -2   6 1.75490 0.46083   3
  -1  -2  -6 0.37521 0.20775   1
  -1   2  -6 0.34969 0.23703   4
   1   2   6 0.19901 0.20093   4
   1   2   6 0.43049 0.33686   2
  -1   2  -6 0.46276 0.26513   1
  -1   2  -6 0.57981 0.21576   2
  -2  -2  -6 0.49157 0.33645   3
  -2  -2  -6 0.83305 0.17414   4
  -2  -2  -6 0.30993 0.19841   1
   2  -2   6 2.10499 0.48461   3
  -2   2  -6 0.81116 0.37234   4
   2   2   6 0.16724 0.28530   2
  -2   2  -6 1.27705 0.39766   1
  -2   2  -6 0.71900 0.23371   2
  -3  -2  -6 460.122 27.8013   3
   3  -2   6 474.860 27.7328   3
  -3  -2  -6 506.111 27.3415   4
  -3  -2  -6 490.964 27.5786   1
   3   2   6 503.537 27.7083   2
  -3   2  -6 495.359 27.8050   4
  -3   2  -6 465.339 27.7337   1
  -3   2  -6 500.400 27.4699   2
  -4  -2  -6 28.3214 2.02202   1
   4  -2   6 31.2125 2.20973   3
  -4  -2  -6 31.3362 2.33034   3
  -4   2  -6 32.9247 2.29078   4
   4   2   6 33.2643 2.17457   2
  -4   2  -6 27.4469 2.17430   1
  -4   2  -6 29.7469 1.89046   2
  -5  -2  -6 10.3296 1.07938   1
   5  -2   6 9.72146 1.21078   3
  -5  -2  -6 8.69880 1.33703   3
  -5   2  -6 10.0974 0.74397   2
   5   2   6 8.14983 1.05842   2
  -5   2  -6 11.1920 1.35927   1
  -5   2  -6 9.35591 1.25565   4
  -6  -2  -6 0.03275 0.09333   4
  -6  -2  -6 -0.2357 0.22064   1
   6  -2   6 0.69198 0.49086   3
  -6  -2  -6 0.65085 0.55866   3
  -6   2  -6 -0.0202 0.33681   4
  -6   2  -6 0.05954 0.28948   1
  -6   2  -6 -0.0207 0.19504   2
   6   2   6 -0.0582 0.30640   2
   7  -2   6 6.58219 1.14289   3
  -7  -2  -6 6.17819 0.98337   1
  -7  -2  -6 6.64009 1.30510   3
  -7   2  -6 6.50612 1.22379   4
  -7   2  -6 8.52008 0.77078   2
   7   2   6 6.22144 0.95683   2
  -7   2  -6 7.69015 1.25230   1
  -8  -2  -6 0.36956 0.45750   1
  -8  -2  -6 -0.1029 0.63268   3
   8  -2   6 0.81984 0.58259   3
   8   2   6 0.47326 0.39749   2
  -8   2  -6 -0.0965 0.50219   1
  -8   2  -6 0.06472 0.52003   4
   9  -2   6 4.87650 1.13117   3
  -9  -2  -6 2.76949 0.78708   1
  -9  -2  -6 5.55004 1.33090   3
  -9   2  -6 1.91434 0.84501   4
  -9   2  -6 4.36252 1.11962   1
   9   2   6 2.51760 0.73123   2
 -10  -2  -6 8.11580 1.69249   3
 -10  -2  -6 6.05859 1.16604   1
  10  -2   6 4.31311 1.21076   3
 -10   2  -6 8.88956 1.58072   4
 -10   2  -6 2.86712 1.01091   1
  10   2   6 4.39238 0.89547   2
  11  -2   6 0.77381 0.86480   3
 -11  -2  -6 -0.3730 0.47368   1
 -11  -2  -6 0.65630 0.82064   3
 -11   2  -6 0.44556 0.72175   4
 -11   2  -6 -0.1626 0.73905   1
  11   2   6 0.51831 0.51543   2
 -12  -2  -6 0.36799 0.58050   1
 -12  -2  -6 -1.3080 0.73316   3
  12  -2   6 -0.2426 0.81505   3
  12   2   6 -1.0061 0.79316   2
 -12   2  -6 -0.6371 0.67111   1
 -12   2  -6 -0.0536 0.81780   4
 -13  -2  -6 2.25026 1.24484   3
  13  -2   6 0.57483 0.91470   3
 -13   2  -6 1.49248 0.87332   1
 -13   2  -6 0.18141 0.94448   4
 -14  -2  -6 1.87051 1.33849   3
  14  -2   6 1.01244 1.09478   3
 -14   2  -6 -0.1448 0.90211   4
 -14   2  -6 0.28698 0.84313   1
 -15  -2  -6 -0.4694 1.07533   3
  15  -2   6 0.42652 1.32013   3
  15   2   6 0.19706 1.13696   3
 -15   2  -6 0.77011 1.33936   4
 -15   2  -6 -1.1511 0.89926   1
 -16  -2  -6 0.32807 1.45002   3
  16  -2   6 -0.9181 1.50847   3
  16   2   6 -0.1559 1.27529   3
 -16   2  -6 0.79952 1.06221   1
  16  -3  -6 -1.3548 0.82556   1
 -16  -3   6 0.11978 1.31394   3
 -16   3   6 -0.4731 1.08844   4
 -16   3   6 -0.6679 0.93662   1
  15  -3  -6 -0.5109 0.84227   3
  15  -3  -6 0.51455 0.94121   1
 -15  -3   6 0.86747 1.32494   3
  15   3  -6 1.23095 0.92273   2
 -15   3   6 -0.3812 0.82209   1
 -15   3   6 -1.8262 0.84327   4
  14  -3  -6 0.09670 0.84495   1
 -14  -3   6 0.17653 1.14879   3
  14  -3  -6 -1.2809 0.71059   3
 -14   3   6 0.18894 0.95480   4
 -14   3   6 0.12922 0.83637   1
  14   3  -6 0.79614 0.88762   2
  13  -3  -6 -0.8375 0.60154   1
 -13  -3   6 0.62337 1.12301   3
  13  -3  -6 -0.4671 0.69179   3
  13   3  -6 -0.3077 0.70643   2
 -13   3   6 -0.5485 0.71795   1
 -13   3   6 -0.1831 0.85499   4
 -12  -3   6 1.92782 1.15615   3
  12  -3  -6 0.40033 0.67916   1
  12  -3  -6 -0.0944 0.70548   3
 -12   3   6 0.22828 0.83329   1
 -12   3   6 -0.8737 0.88666   4
  12   3  -6 0.40562 0.69016   2
 -11  -3   6 0.76550 0.91043   3
  11  -3  -6 0.00276 0.73257   1
  11  -3  -6 0.25924 0.65632   3
  11   3  -6 0.02163 0.54213   2
 -11   3   6 0.15109 0.80923   1
 -11   3   6 -0.1756 0.74958   4
 -10  -3   6 9.78854 1.90049   3
  10  -3  -6 7.78396 1.32655   3
  10  -3  -6 9.67550 1.58898   1
 -10   3   6 7.28648 1.46941   1
  10   3  -6 8.01188 1.42411   2
 -10   3   6 12.4992 1.84171   4
  -9  -3   6 2.66803 1.05865   3
   9  -3  -6 2.38293 0.85453   1
   9  -3  -6 1.78783 0.73019   3
  -9   3   6 1.66378 0.71552   2
  -9   3   6 1.24834 0.65756   1
   9   3  -6 2.12254 0.79069   2
  -9   3   6 0.72398 0.81423   4
   8  -3  -6 5.63501 1.09650   1
  -8  -3   6 4.40195 1.27947   3
   8  -3  -6 4.68061 0.99034   3
  -8   3   6 6.30331 1.13272   2
   8   3  -6 6.10823 1.17189   2
  -8   3   6 5.02358 1.07615   1
  -8   3   6 5.38626 1.22592   4
  -7  -3   6 13.0755 1.81206   3
   7  -3  -6 8.68191 1.22479   3
   7  -3  -6 8.34821 1.25136   1
  -7   3   6 9.31571 1.45311   4
  -7   3   6 8.14941 1.23867   2
  -7   3   6 11.0459 1.46689   1
   7   3  -6 9.28222 1.35902   2
   6  -3  -6 -0.2935 0.27670   1
   6  -3  -6 -0.0007 0.43777   3
  -6  -3   6 -0.5282 0.29250   3
   6   3  -6 0.02098 0.18650   4
  -6   3   6 0.10154 0.36534   2
   6   3  -6 0.00204 0.38046   2
  -6   3   6 -0.2213 0.46603   4
  -6   3   6 0.09599 0.38677   1
  -5  -3   6 8.03766 1.30292   3
   5  -3  -6 6.51783 1.08020   1
   5  -3  -6 9.17677 1.13999   3
  -5   3   6 11.6214 1.36131   1
   5   3  -6 10.0882 0.75347   4
  -5   3   6 8.75202 1.28836   4
  -5   3   6 8.75891 1.20913   2
   5   3  -6 10.5983 1.33527   2
  -4  -3   6 0.39593 0.46123   3
   4  -3  -6 0.38921 0.31859   1
   4  -3  -6 0.29998 0.47734   3
  -4   3   6 -0.1226 0.38460   4
   4   3  -6 0.10222 0.24446   4
  -4   3   6 0.41479 0.41712   2
   4   3  -6 0.27230 0.37677   2
  -4   3   6 -0.0240 0.25445   1
  -3  -3   6 23.0387 1.39008   1
   3  -3  -6 25.7159 1.79118   1
  -3  -3   6 23.1818 1.92320   3
   3  -3  -6 23.9916 1.76148   3
  -3   3   6 22.5885 1.88358   4
   3   3  -6 24.5814 1.86871   2
  -3   3   6 24.2983 1.85815   2
  -3   3   6 22.5478 1.79544   1
   3   3  -6 21.5478 1.58707   4
   2  -3  -6 0.17371 0.44719   3
   2  -3  -6 -0.0614 0.29456   1
  -2  -3   6 0.35511 0.16040   1
  -2  -3   6 -0.1527 0.40973   3
   2   3  -6 0.52332 0.40489   2
  -2   3   6 0.62954 0.41517   2
   2   3  -6 0.03581 0.26935   4
  -2   3   6 0.53032 0.41915   4
  -1  -3   6 20.1330 1.30260   1
   1  -3  -6 21.0252 1.55510   3
  -1  -3   6 19.7230 1.58664   3
   1  -3  -6 18.5082 1.41970   1
  -1   3   6 18.5469 1.58002   2
  -1   3   6 18.6800 1.51306   4
   1   3  -6 18.8882 1.45259   4
   1   3  -6 18.0060 1.31000   1
   1   3  -6 19.7781 1.54407   2
   0  -3  -6 55.6626 3.55411   1
   0  -3  -6 60.1400 3.71108   3
   0  -3   6 56.8864 3.51271   1
   0  -3   6 60.6646 3.80366   3
   0   3   6 53.8534 3.59998   4
   0   3  -6 61.1260 3.67527   2
   0   3  -6 55.2840 3.52927   1
   0   3   6 57.7340 3.76191   2
   0   3  -6 58.9748 3.70006   4
  -1  -3  -6 2.55593 0.62026   3
  -1  -3  -6 0.61494 0.30789   1
   1  -3   6 1.56878 0.56800   3
  -1   3  -6 1.26470 0.43927   2
   1   3   6 1.08135 0.50023   2
   1   3   6 2.41403 0.45680   4
  -1   3  -6 1.75923 0.45238   1
  -1   3  -6 1.31997 0.49198   4
  -2  -3  -6 5.01135 0.52305   4
   2  -3   6 6.35373 0.98023   3
  -2  -3  -6 4.23054 0.64701   1
  -2  -3  -6 3.60627 0.76845   3
  -2   3  -6 3.29012 0.66248   1
   2   3   6 3.68192 0.50781   4
  -2   3  -6 3.05811 0.70429   4
  -2   3  -6 3.46467 0.62571   2
   2   3   6 3.41808 0.76997   2
  -3  -3  -6 20.1598 1.41616   1
  -3  -3  -6 19.3323 1.19913   4
   3  -3   6 18.0597 1.62875   3
  -3  -3  -6 16.4522 1.64666   3
  -3   3  -6 18.7187 1.58416   1
  -3   3  -6 19.1338 1.66772   4
   3   3   6 20.1305 1.63598   2
  -3   3  -6 18.4225 1.40138   2
   4  -3   6 62.3281 4.12030   3
  -4  -3  -6 59.2861 3.84689   1
  -4  -3  -6 60.0535 4.23455   3
  -4   3  -6 66.1620 4.25472   4
  -4   3  -6 66.9629 4.16632   1
  -4   3  -6 59.1144 3.80494   2
   4   3   6 65.9839 4.11995   2
  -5  -3  -6 0.04716 0.26861   1
   5  -3   6 0.99233 0.60701   3
  -5  -3  -6 -0.0964 0.43920   3
   5   3   6 0.14025 0.28132   2
  -5   3  -6 0.03969 0.43405   4
  -5   3  -6 -0.1002 0.40253   1
  -5   3  -6 0.52638 0.26357   2
  -6  -3  -6 6.18495 1.27357   3
  -6  -3  -6 5.98484 0.89295   1
   6  -3   6 9.27248 1.35418   3
  -6   3  -6 5.18405 1.12123   4
  -6   3  -6 5.61936 1.09166   1
   6   3   6 9.11996 1.21430   2
  -6   3  -6 6.09574 0.76693   2
  -7  -3  -6 0.51808 0.70367   3
   7  -3   6 1.24306 0.60241   3
  -7  -3  -6 1.96103 0.54821   1
   7   3   6 1.69633 0.64545   2
  -7   3  -6 0.51334 0.67622   4
  -7   3  -6 0.91167 0.60219   1
   8  -3   6 1.03626 0.72212   3
  -8  -3  -6 0.72127 0.86938   3
  -8  -3  -6 0.50977 0.47527   1
  -8   3  -6 1.07809 0.67355   1
  -8   3  -6 1.30567 0.84344   4
   8   3   6 0.26647 0.41839   2
  -9  -3  -6 6.26597 1.54102   3
  -9  -3  -6 8.67761 1.30965   1
   9  -3   6 9.85585 1.60631   3
  -9   3  -6 8.53431 1.56107   1
   9   3   6 8.52014 1.31014   2
  -9   3  -6 8.81348 1.63709   4
 -10  -3  -6 3.72192 1.27047   3
  10  -3   6 4.87194 1.25252   3
 -10   3  -6 4.04451 1.28147   4
  10   3   6 4.55269 0.97462   2
 -10   3  -6 2.48585 0.97697   1
  11  -3   6 0.56691 0.83987   3
 -11  -3  -6 0.31269 0.96604   3
 -11   3  -6 -0.6053 0.64988   1
  11   3   6 -1.0323 0.41148   2
 -11   3  -6 1.43687 0.95909   4
 -12  -3  -6 1.62451 1.21249   3
  12  -3   6 -0.0058 0.77527   3
  12   3   6 1.37929 0.68647   2
 -12   3  -6 0.25592 0.92747   4
 -12   3  -6 -0.1333 0.87026   1
 -13  -3  -6 1.31360 1.33680   3
  13  -3   6 -0.1091 1.01953   3
 -13   3  -6 -0.1300 1.04023   4
 -13   3  -6 0.62647 0.84913   1
 -14  -3  -6 -1.2355 1.04406   3
  14  -3   6 -0.6192 0.95222   3
 -14   3  -6 -0.3872 0.95674   4
 -14   3  -6 -0.4981 0.72327   1
  15  -3   6 0.06966 1.17780   3
 -15  -3  -6 -0.5061 1.20601   3
 -15   3  -6 0.49064 1.04172   1
 -15   3  -6 0.77877 1.34427   4
  15  -4  -6 -0.6720 0.86726   1
 -15  -4   6 1.34397 1.50519   3
 -15   4   6 0.15201 1.32818   4
  15   4  -6 0.24550 0.82669   2
 -15   4   6 -0.9141 0.87025   1
 -14  -4   6 0.29754 1.25311   3
  14  -4  -6 0.65990 0.73446   1
 -14   4   6 0.00221 1.12478   4
 -14   4   6 0.31703 1.00012   1
  14   4  -6 0.18265 0.98622   2
  13  -4  -6 0.79489 0.86857   1
 -13  -4   6 -0.5667 1.04035   3
  13  -4  -6 -0.2742 0.92871   3
 -13   4   6 -0.1772 0.87264   1
 -13   4   6 0.20491 1.04928   4
  13   4  -6 -1.5095 0.53182   2
  12  -4  -6 -0.5914 0.85946   3
 -12  -4   6 0.61111 1.11230   3
  12  -4  -6 0.21364 0.83843   1
  12   4  -6 0.62094 0.80464   2
 -12   4   6 -0.4884 0.92289   4
 -12   4   6 -0.3986 0.80695   1
  11  -4  -6 -0.6527 0.87918   3
 -11  -4   6 2.80261 1.40778   3
  11  -4  -6 0.95249 0.77803   1
 -11   4   6 0.54287 0.88577   1
 -11   4   6 0.86197 1.02047   4
  11   4  -6 0.84255 0.81618   2
 -10  -4   6 -0.3374 0.92865   3
  10  -4  -6 -0.5004 0.69542   3
  10  -4  -6 0.43126 0.67932   1
 -10   4   6 0.90400 0.90436   4
 -10   4   6 0.07535 0.73034   1
  10   4  -6 1.45693 0.90921   2
   9  -4  -6 2.76977 0.89371   1
  -9  -4   6 5.92891 1.59711   3
   9  -4  -6 6.36422 1.41194   3
  -9   4   6 7.82250 1.61459   4
  -9   4   6 2.80262 0.87136   1
   9   4  -6 4.92961 1.19347   2
  -8  -4   6 4.73524 1.42927   3
   8  -4  -6 3.68698 0.93095   1
   8  -4  -6 4.08987 1.09136   3
  -8   4   6 4.05709 1.01389   1
  -8   4   6 6.35599 1.36399   4
   8   4  -6 2.05654 0.89334   2
  -8   4   6 4.51498 1.01378   2
   7  -4  -6 61.6630 4.13447   1
   7  -4  -6 52.6329 4.04203   3
  -7  -4   6 58.1754 4.46933   3
   7   4  -6 54.8754 4.11111   2
  -7   4   6 53.9050 4.02559   2
  -7   4   6 63.8620 4.23813   1
  -7   4   6 63.5388 4.40924   4
  -6  -4   6 3.41715 1.07718   3
   6  -4  -6 2.48709 0.87178   3
   6  -4  -6 4.46379 0.99214   1
  -6   4   6 1.23503 0.63559   2
   6   4  -6 5.65721 1.06720   2
  -6   4   6 2.56362 0.88390   1
  -6   4   6 3.27477 1.09766   4
   5  -4  -6 3.80198 0.94706   3
   5  -4  -6 3.68026 0.86541   1
  -5  -4   6 2.90600 0.97227   3
   5   4  -6 3.63283 0.80505   2
  -5   4   6 3.73469 0.91851   1
  -5   4   6 1.76974 0.69758   2
  -5   4   6 1.22669 0.74276   4
   4  -4  -6 1.13155 0.49119   1
  -4  -4   6 0.78436 0.68660   3
   4  -4  -6 1.80836 0.81248   3
   4   4  -6 1.33353 0.40432   4
  -4   4   6 1.33008 0.52850   1
  -4   4   6 2.23936 0.73620   2
   4   4  -6 1.39195 0.60348   2
  -4   4   6 0.76486 0.55214   4
   3  -4  -6 6.66587 1.04170   1
   3  -4  -6 6.57541 1.13402   3
  -3  -4   6 8.11596 1.37247   3
  -3   4   6 6.37063 1.07404   2
   3   4  -6 6.98215 1.12224   2
  -3   4   6 6.99653 1.22529   4
   3   4  -6 9.20902 0.97777   4
   2  -4  -6 0.17723 0.51527   3
  -2  -4   6 0.20571 0.19079   1
   2  -4  -6 0.56446 0.38306   1
  -2  -4   6 -0.5046 0.44155   3
   2   4  -6 0.36435 0.44825   2
   2   4  -6 0.80773 0.37658   4
  -2   4   6 0.64646 0.53891   2
  -2   4   6 0.47314 0.46213   4
   1  -4  -6 1.50410 0.47767   1
  -1  -4   6 2.03161 0.73043   3
   1  -4  -6 0.01112 0.46914   3
  -1  -4   6 0.20241 0.25822   1
   1   4  -6 1.00168 0.49297   2
  -1   4   6 1.33693 0.57824   4
  -1   4   6 1.06021 0.57702   2
   1   4  -6 0.33346 0.35944   4
   0  -4  -6 12.8260 1.36389   3
   0  -4   6 15.2183 1.20797   1
   0  -4  -6 15.8650 1.26444   1
   0  -4   6 16.4195 1.83603   3
   0   4  -6 14.6222 1.36556   2
   0   4   6 15.9238 1.74764   2
   0   4  -6 14.9920 1.23047   1
   0   4  -6 16.0798 1.40625   4
   0   4   6 13.7132 1.29000   4
  -1  -4  -6 0.43877 0.50112   3
  -1  -4  -6 0.56458 0.34941   1
   1  -4   6 0.05151 0.32038   1
   1  -4   6 0.50530 0.63743   3
   1   4   6 0.97174 0.41840   4
  -1   4  -6 0.66086 0.44041   2
  -1   4  -6 0.25187 0.44593   4
   1   4   6 0.25649 0.55338   2
  -1   4  -6 0.23546 0.34118   1
  -2  -4  -6 12.3648 1.57368   3
   2  -4   6 11.8540 1.30167   1
   2  -4   6 12.1145 1.55686   3
  -2  -4  -6 9.75862 1.12621   1
  -2   4  -6 9.69109 1.41796   4
   2   4   6 11.3007 1.10873   4
   2   4   6 9.88459 1.37637   2
  -2   4  -6 10.9814 1.28539   2
  -2   4  -6 10.3005 1.27525   1
   3  -4   6 0.90995 0.73596   3
   3  -4   6 0.23764 0.42129   1
  -3  -4  -6 -0.3847 0.45736   3
  -3  -4  -6 0.64927 0.36429   1
  -3   4  -6 0.37884 0.51559   4
  -3   4  -6 0.27792 0.37645   2
   3   4   6 1.34970 0.72374   2
  -3   4  -6 -0.0024 0.45304   1
  -4  -4  -6 5.75327 1.21924   3
  -4  -4  -6 3.45885 0.67602   1
   4  -4   6 4.89354 1.11473   3
  -4   4  -6 5.58991 0.85449   2
  -4   4  -6 3.93912 0.97285   4
  -4   4  -6 5.05210 0.97407   1
   4   4   6 4.42745 0.97632   2
  -5  -4  -6 0.29738 0.69626   3
  -5  -4  -6 0.67545 0.37766   1
   5  -4   6 -0.2426 0.71227   3
  -5   4  -6 0.27238 0.41612   2
  -5   4  -6 1.61115 0.78119   4
  -5   4  -6 0.59892 0.54458   1
   5   4   6 1.30895 0.68126   2
  -6  -4  -6 -0.0724 0.72913   3
   6  -4   6 0.54363 0.60470   3
  -6  -4  -6 0.76841 0.42009   1
  -6   4  -6 0.24872 0.57649   1
   6   4   6 0.01827 0.59138   2
  -6   4  -6 -0.8832 0.48221   4
  -7  -4  -6 0.27723 0.80420   3
   7  -4   6 0.98775 0.70284   3
   7   4   6 0.14416 0.60345   2
  -7   4  -6 -1.0691 0.45195   4
  -7   4  -6 -0.3620 0.56950   1
  -8  -4  -6 -0.8159 0.65413   3
   8  -4   6 -0.8330 0.70272   3
  -8   4  -6 -0.7735 0.66807   4
   8   4   6 -1.1501 0.42152   2
  -8   4  -6 -0.1383 0.61474   1
  -9  -4  -6 1.16036 1.08675   3
   9  -4   6 2.72720 1.09546   3
  -9   4  -6 1.68672 0.96115   1
  -9   4  -6 0.29412 0.83507   4
   9   4   6 2.52094 0.84117   2
  10  -4   6 -0.0148 0.80528   3
 -10  -4  -6 2.16862 1.17140   3
  10   4   6 0.81447 0.71488   2
 -10   4  -6 1.12172 0.87533   1
 -10   4  -6 1.56182 1.04052   4
 -11  -4  -6 0.99157 1.18018   3
  11  -4   6 0.15833 1.09998   3
 -11   4  -6 1.66094 1.15254   4
  11   4   6 0.97301 0.77822   2
 -11   4  -6 0.69127 0.84858   1
 -12  -4  -6 1.74034 1.34255   3
  12  -4   6 0.89279 1.15582   3
 -12   4  -6 2.13393 1.16938   1
 -12   4  -6 3.06743 1.49091   4
  12   4   6 0.69583 0.77263   2
  13  -4   6 -0.0605 1.18252   3
 -13  -4  -6 0.26075 1.10856   3
 -13   4  -6 0.37116 1.01410   1
 -13   4  -6 0.40613 1.28051   4
  13   4   6 0.61498 0.80766   2
 -14  -4  -6 -0.0572 1.27839   3
  14  -4   6 0.78980 1.09699   1
  14  -4   6 0.13132 1.32711   3
 -14   4  -6 1.03886 1.14705   1
 -14   4  -6 -1.3464 1.05881   4
 -13  -5   6 -0.0512 1.30764   3
  13  -5  -6 -0.0660 0.86511   1
 -13   5   6 -0.2704 0.86733   1
  13   5  -6 0.17084 0.89181   2
 -13   5   6 -1.4631 1.18446   4
  12  -5  -6 -0.8778 0.77442   1
 -12  -5   6 0.08615 1.21536   3
  12   5  -6 0.81385 0.88857   2
 -12   5   6 1.17061 1.05013   1
 -12   5   6 0.23912 1.13281   4
  11  -5  -6 -1.0273 0.78931   3
 -11  -5   6 -0.8651 1.14134   3
  11  -5  -6 1.00237 0.98433   1
 -11   5   6 0.51347 1.14472   4
  11   5  -6 -0.6813 0.67747   2
 -11   5   6 0.12098 0.80698   1
 -10  -5   6 0.70419 1.06574   3
  10  -5  -6 -1.3010 0.89268   3
  10  -5  -6 -0.7106 0.61553   1
 -10   5   6 -0.3871 0.86096   4
  10   5  -6 0.21360 0.74586   2
 -10   5   6 1.14744 0.86659   1
  -9  -5   6 0.51114 1.08301   3
   9  -5  -6 -0.7803 0.82105   3
   9  -5  -6 0.13293 0.58022   1
   9   5  -6 0.31511 0.66153   2
  -9   5   6 0.05096 0.88121   4
  -9   5   6 0.65475 0.59056   1
  -8  -5   6 1.21880 0.99458   3
   8  -5  -6 1.02949 0.68160   1
   8  -5  -6 -0.1178 0.83720   3
  -8   5   6 -0.3162 0.83101   4
  -8   5   6 1.46125 0.84570   1
   8   5  -6 -1.2918 0.40277   2
  -7  -5   6 2.01623 1.12833   3
   7  -5  -6 -0.1122 0.77497   3
   7  -5  -6 0.65099 0.68910   1
  -7   5   6 0.98207 0.91769   4
  -7   5   6 1.73340 0.85645   1
  -7   5   6 0.92013 0.63719   2
   7   5  -6 1.80353 0.79546   2
   6  -5  -6 12.7946 1.82252   3
   6  -5  -6 10.5180 1.54077   1
  -6  -5   6 10.5558 1.95536   3
   6   5  -6 8.48403 1.47287   2
  -6   5   6 8.33829 1.48907   1
  -6   5   6 8.77390 1.45693   2
  -6   5   6 10.3882 1.75035   4
   5  -5  -6 -1.0130 0.63543   3
   5  -5  -6 0.27103 0.39812   1
  -5  -5   6 -0.8639 0.50812   3
  -5   5   6 -0.0975 0.46710   2
   5   5  -6 0.18578 0.51697   2
  -5   5   6 -0.2859 0.65068   4
  -5   5   6 -0.1966 0.54522   1
   4  -5  -6 -0.3052 0.69615   3
   4  -5  -6 0.30228 0.53722   1
  -4  -5   6 -0.6681 0.58287   3
  -4   5   6 -0.4087 0.64037   4
   4   5  -6 0.24985 0.55870   2
  -4   5   6 -0.0845 0.58200   2
   3  -5  -6 -0.3467 0.65428   3
   3  -5  -6 -0.4456 0.40330   1
  -3  -5   6 -0.1479 0.57629   3
  -3   5   6 0.07320 0.66073   4
  -3   5   6 0.28034 0.58424   2
   3   5  -6 0.12811 0.47549   2
  -2  -5   6 0.53491 0.66169   3
   2  -5  -6 0.71086 0.74657   3
   2  -5  -6 0.95636 0.53721   1
   2   5  -6 1.20570 0.55382   4
  -2   5   6 0.58400 0.75542   4
   2   5  -6 1.60488 0.70223   2
  -2   5   6 0.29436 0.61478   2
   1  -5  -6 -0.2824 0.47733   1
  -1  -5   6 0.88843 0.79144   3
   1  -5  -6 -0.1292 0.62363   3
  -1   5   6 -0.0449 0.48874   4
   1   5  -6 0.93043 0.57260   2
   1   5  -6 0.97873 0.57835   4
  -1   5   6 0.52782 0.61706   2
   0  -5  -6 19.6298 2.26106   3
   0  -5   6 21.0442 1.62742   1
   0  -5  -6 16.2268 1.56990   1
   0  -5   6 20.0339 2.01304   3
   0   5  -6 20.0411 2.09587   4
   0   5   6 18.9500 1.74239   4
   0   5  -6 20.6625 2.16331   2
   0   5   6 18.2022 2.13628   2
  -1  -5  -6 34.4016 2.67150   1
   1  -5   6 40.7544 3.17594   3
  -1  -5  -6 36.9361 3.01389   3
   1  -5   6 35.4502 2.62452   1
  -1   5  -6 41.9424 2.74792   1
  -1   5  -6 43.0283 2.92023   2
  -1   5  -6 36.4733 2.90701   4
   1   5   6 42.8953 2.75485   4
   1   5   6 29.4921 2.82619   2
  -2  -5  -6 3.08613 1.00275   3
  -2  -5  -6 3.81728 0.80748   1
   2  -5   6 0.75787 0.64833   1
   2  -5   6 2.85495 1.05481   3
  -2   5  -6 5.00387 0.97071   2
  -2   5  -6 4.25882 1.02029   4
   2   5   6 3.42310 1.06356   2
  -2   5  -6 4.43579 0.87049   1
   3  -5   6 10.8180 1.41836   1
  -3  -5  -6 8.65065 1.15919   1
  -3  -5  -6 8.93908 1.64411   3
   3  -5   6 8.58481 1.52873   3
  -3   5  -6 7.28957 1.20158   1
   3   5   6 7.46796 1.33879   2
  -3   5  -6 9.89177 1.34985   2
  -3   5  -6 7.42444 1.38485   4
   4  -5   6 7.30153 1.45947   3
   4  -5   6 6.34422 1.16572   1
  -4  -5  -6 8.65976 1.64979   3
   4   5   6 6.62705 1.32289   2
  -4   5  -6 5.79472 1.04770   2
  -4   5  -6 4.17122 1.17904   4
  -4   5  -6 8.44543 1.40278   1
   5  -5   6 -0.6435 0.54154   1
   5  -5   6 0.67374 0.91389   3
  -5  -5  -6 -0.1740 0.67578   3
  -5   5  -6 0.93042 0.72842   1
  -5   5  -6 0.56124 0.73536   4
   5   5   6 -1.0173 0.52193   2
   6  -5   6 -0.3129 0.71809   1
  -6  -5  -6 1.13660 0.88831   3
   6  -5   6 -0.6879 0.75179   3
  -6   5  -6 1.08852 0.75296   1
   6   5   6 -0.0282 0.58318   2
  -6   5  -6 -0.3396 0.66855   4
  -7  -5  -6 1.03340 0.84008   3
   7  -5   6 -0.0051 0.70509   1
   7  -5   6 -0.6547 0.76706   3
  -7   5  -6 0.75375 0.85020   4
  -7   5  -6 0.71004 0.76587   1
   7   5   6 -0.3306 0.45572   2
   8  -5   6 -0.7677 0.67187   1
   8  -5   6 -0.9358 0.79297   3
  -8  -5  -6 -0.2025 0.87222   3
   8   5   6 0.54236 0.73950   2
  -8   5  -6 0.73535 0.78519   4
  -8   5  -6 0.49414 0.70953   1
  -9  -5  -6 -0.3478 0.93739   3
   9  -5   6 0.65714 0.64840   1
   9  -5   6 -0.4595 0.81432   3
   9   5   6 -1.3448 0.51665   2
  -9   5  -6 -0.1931 0.51067   1
  -9   5  -6 0.21113 0.82574   4
  10  -5   6 -0.1329 0.49000   1
 -10  -5  -6 0.99845 1.31460   3
  10  -5   6 -0.7460 0.99710   3
 -10   5  -6 0.76372 1.21077   4
 -10   5  -6 0.06934 0.80797   1
  10   5   6 0.45937 0.73582   2
 -11  -5  -6 -0.3145 1.07736   3
  11  -5   6 0.06121 0.80201   1
  11  -5   6 -0.1508 1.13411   3
 -11   5  -6 0.19624 1.17851   4
 -11   5  -6 0.79865 0.93476   1
  11   5   6 0.63346 0.83529   2
 -12  -5  -6 2.40691 1.57634   3
  12  -5   6 1.63485 1.09524   1
  12  -5   6 0.77662 1.42979   3
 -12   5  -6 3.28708 1.61991   4
  12   5   6 0.51455 0.90434   2
 -12   5  -6 4.15791 1.41207   1
  13  -5   6 -1.9459 1.12627   3
 -13  -5  -6 -0.1627 1.52221   3
  13  -5   6 0.38086 1.01594   1
 -13   5  -6 0.18445 1.32384   4
  13   5   6 -1.4207 0.72132   2
 -13   5  -6 0.05263 1.17176   1
  12   6  -6 0.07295 0.89868   2
 -11  -6   6 -0.8348 1.29394   3
  11  -6  -6 0.39263 0.75587   1
  11   6  -6 -0.3069 0.80390   2
 -11   6   6 -1.2833 1.27145   4
 -11   6   6 -0.2300 0.93248   1
 -10  -6   6 1.62648 1.34405   3
  10  -6  -6 1.97870 0.99431   1
 -10   6   6 1.70686 1.06882   1
  10   6  -6 0.23404 0.82792   2
 -10   6   6 0.81798 1.20286   4
   9  -6  -6 1.02912 1.26484   3
   9  -6  -6 1.20255 0.80642   1
  -9  -6   6 0.74004 1.20712   3
   9   6  -6 0.50762 0.82496   2
  -9   6   6 2.02951 1.33141   4
  -9   6   6 1.06758 0.85288   1
   8  -6  -6 -1.0765 0.60522   1
   8  -6  -6 -1.3105 0.79705   3
  -8  -6   6 -0.3114 0.92031   3
  -8   6   6 -2.1092 0.74028   4
   8   6  -6 -0.4242 0.42592   2
  -8   6   6 0.94655 0.86221   1
   7  -6  -6 0.58685 1.04036   3
   7  -6  -6 0.49351 0.64644   1
  -7  -6   6 -0.3360 1.06013   3
  -7   6   6 2.49724 1.17216   4
  -7   6   6 -0.1480 0.56247   1
   7   6  -6 0.46956 0.73281   2
   6  -6  -6 -0.1071 0.60093   1
  -6  -6   6 0.81806 0.96335   3
   6  -6  -6 -0.0618 0.77919   3
  -6   6   6 -0.4181 0.79465   4
   6   6  -6 0.32559 0.69503   2
  -6   6   6 1.72880 0.87466   2
  -5  -6   6 0.65964 0.99567   3
   5  -6  -6 0.60545 0.93981   3
   5  -6  -6 0.96022 0.68567   1
   5   6  -6 0.19419 0.66380   2
  -5   6   6 1.16806 0.72120   2
  -5   6   6 0.18888 0.99911   4
   4  -6  -6 0.93210 0.56195   1
  -4  -6   6 -0.4143 0.76612   3
   4  -6  -6 1.13963 0.83525   3
   4   6  -6 0.25991 0.61232   2
  -4   6   6 0.10717 0.65670   2
  -4   6   6 1.67032 0.93502   4
   3  -6  -6 1.09983 0.80391   1
   3  -6  -6 0.48633 0.70800   3
  -3  -6   6 1.34558 0.89129   3
  -3   6   6 0.50253 0.75398   2
   3   6  -6 1.29180 0.81451   2
  -3   6   6 0.39478 0.92873   4
  -2  -6   6 3.06603 1.10954   3
   2  -6  -6 4.35667 1.08743   3
   2  -6  -6 4.32820 0.95968   1
   2   6  -6 4.84491 1.21801   2
  -2   6   6 5.30354 1.25507   2
  -2   6   6 4.35085 1.20350   4
   1  -6  -6 5.99216 1.43480   3
  -1  -6   6 7.81820 1.57925   3
   1  -6  -6 8.02045 1.19826   1
   1   6  -6 6.23810 1.35247   2
  -1   6   6 7.81921 1.36307   4
  -1   6   6 3.96267 1.27734   2
   0  -6   6 3.08607 1.06030   3
   0  -6  -6 4.19464 0.95229   1
   0  -6  -6 4.44048 1.12193   3
   0   6   6 1.25779 0.90442   2
   0   6  -6 2.40338 0.94034   2
   0   6  -6 0.68903 0.80574   4
   1  -6   6 2.08174 0.94580   3
  -1  -6  -6 1.88556 0.94222   3
  -1   6  -6 2.96041 1.01858   2
   1   6   6 3.37546 1.04858   2
  -1   6  -6 2.35178 0.90303   4
   2  -6   6 0.50912 0.79410   3
   2  -6   6 0.15516 0.63273   1
  -2  -6  -6 -0.3013 0.63229   3
  -2   6  -6 -0.7919 0.61433   4
  -2   6  -6 -0.3949 0.58368   1
   2   6   6 0.48622 0.86452   2
  -2   6  -6 0.09517 0.60297   2
  -3  -6  -6 1.16313 0.79194   3
   3  -6   6 2.21550 1.05286   3
   3  -6   6 -0.4955 0.58813   1
  -3   6  -6 -0.2557 0.63274   4
   3   6   6 1.60067 0.98097   2
  -3   6  -6 0.72372 0.70764   1
  -3   6  -6 1.13574 0.67101   2
   4  -6   6 -0.5638 0.53526   1
  -4  -6  -6 0.02300 0.75129   3
   4  -6   6 -0.5951 0.74697   3
  -4   6  -6 0.12760 0.77130   4
   4   6   6 -0.3085 0.70558   2
  -4   6  -6 -0.1917 0.69857   1
   5  -6   6 0.47082 0.97965   3
  -5  -6  -6 0.37925 0.89689   3
   5  -6   6 -0.4291 0.61973   1
  -5   6  -6 0.18762 0.70176   1
  -5   6  -6 -0.1739 0.76668   4
   5   6   6 0.45699 0.81162   2
   6  -6   6 2.19848 1.20129   3
   6  -6   6 0.67707 0.71785   1
  -6  -6  -6 0.45928 0.92185   3
  -6   6  -6 -0.7447 0.59295   4
   6   6   6 2.26843 1.02823   2
  -6   6  -6 1.16567 0.82759   1
  -7  -6  -6 -0.0332 1.00012   3
   7  -6   6 -0.4649 0.71199   1
   7  -6   6 -1.5421 0.86722   3
  -7   6  -6 -0.3318 0.74761   1
  -7   6  -6 1.36310 1.02539   4
   7   6   6 0.45520 0.77253   2
   8  -6   6 -0.0156 0.72408   1
   8  -6   6 -0.2736 1.05000   3
  -8  -6  -6 -2.1494 0.78585   3
   8   6   6 -0.4816 0.83725   2
  -8   6  -6 -0.9108 1.08717   4
  -8   6  -6 -0.4426 0.75078   1
   9  -6   6 -1.1415 1.17161   3
  -9  -6  -6 -1.5488 1.02293   3
   9  -6   6 -1.0868 0.71743   1
  -9   6  -6 0.13470 1.35832   4
   9   6   6 0.01727 0.89934   2
  -9   6  -6 0.72796 1.01884   1
  10  -6   6 0.38308 1.59875   3
 -10  -6  -6 -2.0822 1.18506   3
  10  -6   6 0.55741 0.96274   1
  10   6   6 -1.5199 0.73913   2
 -10   6  -6 -0.8596 0.87938   1
 -10   6  -6 -0.1482 1.61816   4
  11  -6   6 -1.8803 1.15696   3
  11  -6   6 -0.6457 0.95881   1
 -11  -6  -6 1.23775 1.62903   3
 -11   6  -6 1.47600 1.70493   4
  11   6   6 0.16464 0.95654   2
 -11   6  -6 -0.7358 1.01788   1
  -9  -7   6 -1.4897 1.41255   3
   9  -7  -6 0.55032 0.91957   1
   9   7  -6 0.60996 0.96540   2
  -9   7   6 -0.5170 1.43779   4
   8  -7  -6 -0.6481 0.70412   1
  -8  -7   6 1.95410 1.47805   3
   8   7  -6 0.05850 0.86240   2
  -8   7   6 -1.3039 1.11793   4
   7  -7  -6 2.39201 1.42349   3
   7  -7  -6 -0.2740 0.74254   1
  -7  -7   6 -0.4467 1.22738   3
  -7   7   6 0.59925 1.37428   4
   7   7  -6 -0.5668 0.78781   2
   6  -7  -6 0.06261 0.70835   1
  -6  -7   6 2.71277 1.39876   3
   6  -7  -6 1.04892 1.00869   3
   6   7  -6 -1.3656 0.67070   2
  -6   7   6 0.10897 1.19312   4
   5  -7  -6 2.34250 0.95812   3
  -5  -7   6 1.44904 1.15002   3
   5  -7  -6 0.37281 0.76981   1
  -5   7   6 0.01815 0.52377   2
   5   7  -6 -0.1031 0.81811   2
  -5   7   6 -1.2700 0.93457   4
   4  -7  -6 2.35615 1.10315   3
   4  -7  -6 0.38529 0.68800   1
  -4  -7   6 1.44965 1.06485   3
   4   7  -6 0.05796 0.81906   2
  -4   7   6 -1.3993 0.63539   2
  -4   7   6 -0.3967 0.92373   4
  -3  -7   6 1.47321 1.01243   3
   3  -7  -6 1.36281 0.85879   3
   3  -7  -6 0.00758 0.55089   1
   3   7  -6 -0.2781 0.78944   2
  -3   7   6 0.22488 0.93106   4
  -3   7   6 0.18068 0.68708   2
   2  -7  -6 2.79487 0.96851   3
  -2  -7   6 1.40306 1.02101   3
  -2   7   6 0.27541 0.80023   2
   2   7  -6 1.46064 0.98741   2
   1  -7  -6 1.88223 1.01981   3
  -1  -7   6 2.59173 1.11178   3
  -1   7   6 -1.2449 0.63129   2
   1   7  -6 0.26663 0.83039   2
   0  -7   6 0.72511 0.88861   3
   0  -7  -6 0.85045 0.75118   3
   0   7  -6 -0.1257 0.81751   2
   0   7   6 -1.6082 0.61247   2
  -1  -7  -6 0.70396 0.88182   3
   1  -7   6 0.78060 0.93278   3
  -1   7  -6 0.99621 0.86706   2
   1   7   6 -0.3676 0.78741   2
   2  -7   6 1.42610 0.96654   3
  -2  -7  -6 2.31826 0.99203   3
   2   7   6 0.15432 0.88728   2
  -2   7  -6 -0.1411 0.64404   2
  -2   7  -6 -0.7147 0.70326   4
  -3  -7  -6 0.51457 0.97545   3
   3  -7   6 0.52214 0.90441   3
  -3   7  -6 0.82040 1.15296   4
   3   7   6 0.17617 0.95083   2
   4  -7   6 0.92163 1.09430   3
  -4  -7  -6 -0.2483 0.99282   3
  -4   7  -6 -1.1057 0.79418   4
   4   7   6 -1.5880 0.81900   2
  -5  -7  -6 0.61548 1.36484   3
   5  -7   6 1.17205 1.27818   3
   5   7   6 -1.5636 0.72378   2
  -5   7  -6 -0.6228 1.08094   4
   6  -7   6 1.35353 1.29276   3
   6  -7   6 0.53877 0.94657   1
  -6  -7  -6 0.94273 1.22581   3
  -6   7  -6 1.65507 1.40235   4
   6   7   6 -0.2576 0.95768   2
  -6   7  -6 0.36635 0.76763   1
   7  -7   6 0.49231 1.26546   3
  -7  -7  -6 1.77840 1.45837   3
   7  -7   6 -0.1003 0.84020   1
  -7   7  -6 3.01138 1.84450   4
   7   7   6 0.28063 1.06842   2
  -7   7  -6 0.27574 1.03124   1
  -8  -7  -6 1.48353 1.39879   3
   8  -7   6 -0.2354 0.88760   1
   8  -7   6 -0.3878 1.36905   3
  -8   7  -6 -0.3293 0.92959   1
   8   7   6 0.40541 0.82465   2
  -8   7  -6 0.72457 1.72260   4
   9  -7   6 -1.0683 1.25878   3
   9  -7   6 0.30153 1.01203   1
  -9  -7  -6 1.47390 2.10540   3
   5   8  -6 -0.6710 1.00068   2
   4  -8  -6 3.56026 1.12755   3
  -4  -8   6 4.03127 1.50344   3
  -4   8   6 0.94401 1.04202   2
   4   8  -6 -0.7992 0.92960   2
   3  -8  -6 2.69817 1.01411   3
  -3  -8   6 1.85432 1.09060   3
  -3   8   6 0.36298 0.90076   2
   3   8  -6 -0.8119 0.90908   2
   2  -8  -6 2.24800 1.22570   3
  -2  -8   6 1.14263 1.10128   3
   2   8  -6 -0.4628 1.00097   2
  -2   8   6 0.34904 0.88622   2
   1  -8  -6 2.98695 1.41086   3
  -1  -8   6 1.77808 1.05196   3
  -1   8   6 1.45799 1.15818   2
   1   8  -6 -0.6410 0.90812   2
   0  -8  -6 1.65176 1.04786   3
   0  -8   6 1.25487 1.05127   3
   0   8  -6 -0.7024 0.85600   2
   0   8   6 -0.5812 0.86606   2
  -1  -8  -6 2.48344 1.09580   3
   1  -8   6 2.62595 1.13041   3
   1   8   6 -1.7048 0.77705   2
  -1   8  -6 0.28553 1.01179   2
  -2  -8  -6 1.69134 0.96764   3
   2  -8   6 2.82532 1.22338   3
   2   8   6 -0.8865 0.99839   2
   3  -8   6 -0.4369 0.88075   3
  -3  -8  -6 0.93807 1.13301   3
   3   8   6 -0.4949 0.97915   2
   4  -8   6 3.03341 1.33459   3
  -4  -8  -6 -0.4556 1.56337   3
   4   8   6 -1.2179 1.03148   2
  17   0  -7 0.30260 1.19583   3
 -17   0   7 0.34242 1.28432   3
 -16   0   7 -0.0803 1.25094   3
  16   0  -7 0.47454 1.06508   3
 -15   0   7 0.61698 1.02528   3
  15   0  -7 -0.2120 0.94715   3
 -14   0   7 0.64748 0.67811   1
  14   0  -7 0.82967 0.66249   1
 -14   0   7 0.09280 0.86905   3
  14   0  -7 0.86636 0.79317   3
  13   0  -7 -0.6207 0.47537   4
 -13   0   7 -0.7029 0.46325   2
 -13   0   7 0.06108 0.75672   3
 -13   0   7 0.28856 0.61840   4
 -13   0   7 -0.1570 0.57364   1
  13   0  -7 0.69134 0.74316   3
  13   0  -7 -0.5773 0.38206   2
 -12   0   7 0.56431 0.60913   4
  12   0  -7 1.59068 0.63423   4
  12   0  -7 1.29470 0.83799   3
 -12   0   7 1.28847 0.88336   3
 -12   0   7 1.87230 0.74310   1
  12   0  -7 0.44053 0.56055   2
 -12   0   7 1.56731 0.81368   2
  11   0  -7 0.87103 0.57009   2
 -11   0   7 -0.0055 0.48220   2
 -11   0   7 -0.3544 0.60726   3
  11   0  -7 -0.9142 0.46535   3
  11   0  -7 0.52849 0.52250   4
 -11   0   7 0.43043 0.53570   1
 -11   0   7 0.15755 0.44335   4
  10   0  -7 -0.2794 0.30139   2
 -10   0   7 -0.0145 0.40547   1
 -10   0   7 0.25184 0.45808   4
 -10   0   7 -0.3151 0.39507   2
 -10   0   7 0.05012 0.54543   3
  10   0  -7 -0.0456 0.33388   4
  -9   0   7 0.18404 0.34147   1
   9   0  -7 -0.0605 0.35969   2
  -9   0   7 0.05065 0.47281   3
   9   0  -7 0.38891 0.42296   4
  -9   0   7 -0.4642 0.42637   2
  -9   0   7 0.08095 0.34972   4
  -8   0   7 0.40623 0.38364   1
  -8   0   7 0.49754 0.39972   4
  -8   0   7 0.25178 0.50538   3
   8   0  -7 0.36247 0.35465   2
  -8   0   7 0.61244 0.43961   2
   8   0  -7 -0.1191 0.31192   4
  -7   0   7 0.05703 0.38278   2
  -7   0   7 0.26325 0.33711   4
   7   0  -7 0.03218 0.32853   2
   7   0  -7 -0.6988 0.21613   4
  -7   0   7 0.15841 0.28828   1
  -7   0   7 -0.4642 0.37461   3
  -6   0   7 0.25088 0.30914   4
  -6   0   7 0.22149 0.33307   1
  -6   0   7 0.49701 0.40655   2
   6   0  -7 0.13432 0.26990   4
  -6   0   7 0.14113 0.33276   3
  -5   0   7 0.75192 0.37453   3
  -5   0   7 0.44197 0.28847   4
   5   0  -7 -0.0378 0.22426   4
  -5   0   7 0.46052 0.32188   2
  -5   0   7 0.06392 0.22903   1
   5   0  -7 0.21030 0.26225   1
   4   0  -7 -0.1502 0.25943   1
   4   0  -7 0.47464 0.26592   4
  -4   0   7 0.55637 0.27967   4
  -4   0   7 0.26210 0.28556   3
  -4   0   7 0.15450 0.22743   1
  -4   0   7 -0.1913 0.30016   2
   2   0  -7 0.20660 0.17048   4
   2   0  -7 0.02677 0.12004   1
  -2   0   7 -0.0732 0.17862   2
  -2   0   7 0.37945 0.21987   4
  -2   0   7 0.11713 0.12235   3
   1   0  -7 -0.0147 0.10394   1
  -1   0   7 -0.1107 0.07463   3
  -1   0   7 0.10054 0.15254   2
   1   0  -7 0.10118 0.13846   4
   0   0   7 0.12093 0.09554   3
   0   0   7 0.14202 0.12092   2
   0   0  -7 0.04788 0.10269   1
   0   0  -7 0.31362 0.13586   4
  -1   0  -7 0.03068 0.10883   4
   1   0   7 0.30197 0.16932   3
   1   0   7 0.02137 0.10857   2
  -1   0  -7 0.10398 0.13576   3
  -1   0  -7 0.05646 0.13801   1
   2   0   7 -0.0854 0.17789   3
  -2   0  -7 -0.0597 0.14951   4
   2   0   7 -0.0834 0.11953   2
  -2   0  -7 -0.0550 0.17266   3
  -2   0  -7 -0.1637 0.14007   1
  -3   0  -7 0.09669 0.15007   1
   3   0   7 -0.0401 0.11571   2
  -3   0  -7 0.13096 0.19337   4
  -3   0  -7 0.25384 0.26361   3
   3   0   7 0.20800 0.27592   3
  -4   0  -7 -0.2721 0.21384   1
   4   0   7 0.01373 0.11116   2
  -4   0  -7 0.20766 0.21572   4
  -4   0  -7 -0.3108 0.23952   3
   4   0   7 0.31289 0.30909   3
   5   0   7 0.17421 0.39751   3
  -5   0  -7 -0.0495 0.21251   1
   5   0   7 0.04764 0.13264   2
  -5   0  -7 0.19690 0.26115   4
  -5   0  -7 -0.3064 0.27887   3
  -6   0  -7 -0.1770 0.28933   1
   6   0   7 -0.0031 0.16826   2
  -6   0  -7 -0.5085 0.35504   3
   6   0   7 -0.2356 0.35782   3
  -6   0  -7 -0.0590 0.31111   4
   7   0   7 0.41518 0.50853   3
  -7   0  -7 0.25159 0.51525   3
  -7   0  -7 -0.3032 0.32075   4
   7   0   7 0.05942 0.21097   2
  -7   0  -7 0.07422 0.42239   1
  -8   0  -7 -0.0831 0.30811   1
  -8   0  -7 0.65204 0.39979   4
  -8   0  -7 0.22163 0.59128   3
   8   0   7 -0.6097 0.46035   3
   8   0   7 0.38427 0.27725   2
   9   0   7 0.60432 0.52522   3
  -9   0  -7 -0.2294 0.46862   3
   9   0   7 0.65092 0.31118   2
  -9   0  -7 0.72542 0.49438   4
  -9   0  -7 0.37101 0.56625   1
 -10   0  -7 -0.2853 0.55043   1
  10   0   7 -0.1406 0.61577   3
 -10   0  -7 -0.1167 0.48944   4
 -10   0  -7 -0.0733 0.73704   3
 -11   0  -7 -0.6584 0.54478   1
 -11   0  -7 -0.3071 0.48245   4
  11   0   7 0.09607 0.64106   3
 -11   0  -7 -0.1665 0.73147   3
  12   0   7 1.53311 0.96271   3
 -12   0  -7 -0.8686 0.67415   3
 -12   0  -7 -0.5024 0.54806   1
  13   0   7 -0.1782 0.80685   3
 -13   0  -7 0.58176 0.93758   1
 -13   0  -7 1.46441 1.21256   3
  14   0   7 0.52058 1.13507   3
 -14   0  -7 2.06683 1.34395   3
 -14   0  -7 0.16351 0.81059   1
 -15   0  -7 -1.6509 0.97262   3
  15   0   7 1.41237 1.42676   3
 -15   0  -7 -0.5638 0.86869   1
 -16   0  -7 0.05336 0.98993   1
 -16   0  -7 0.36820 1.37339   3
  16   0   7 0.23590 1.13246   3
  17  -1  -7 1.36466 1.07751   3
 -17  -1   7 1.92430 1.48898   3
 -17   1   7 -1.3201 1.37667   3
  17   1  -7 1.44809 1.31524   3
 -16  -1   7 3.66917 1.62036   3
  16  -1  -7 -0.3261 0.80902   1
  16  -1  -7 0.67486 0.98675   3
  16   1  -7 1.07577 1.14009   3
 -16   1   7 -0.1118 1.13432   1
 -16   1   7 -0.1490 1.05494   3
  15  -1  -7 0.22739 0.84956   3
  15  -1  -7 -0.2523 0.83590   1
 -15  -1   7 -0.4559 1.02696   3
 -15   1   7 1.63440 1.24701   3
  15   1  -7 1.23540 0.90007   3
 -15   1   7 0.82749 0.90383   1
  14  -1  -7 0.02302 0.80352   3
 -14  -1   7 0.92363 1.08414   3
  14  -1  -7 -1.0306 0.62067   1
  14  -1  -7 0.95414 0.82497   4
 -14   1   7 0.78408 1.05180   3
 -14   1   7 -0.7792 0.58996   4
  14   1  -7 0.14712 0.78210   2
 -14   1   7 0.59230 0.72486   1
 -13  -1   7 0.09527 0.95370   3
  13  -1  -7 0.56389 0.77979   3
  13  -1  -7 1.54954 0.78459   1
  13   1  -7 1.19388 0.73842   2
 -13   1   7 -0.4457 0.88171   3
 -13   1   7 1.88998 0.85041   1
 -13   1   7 0.02202 0.66999   4
  12  -1  -7 0.32985 0.56098   2
  12  -1  -7 0.78332 0.81433   3
 -12  -1   7 1.69645 0.70343   1
 -12  -1   7 1.66284 1.14436   3
  12  -1  -7 0.76099 0.69441   1
 -12   1   7 0.87858 0.83454   3
  12   1  -7 0.67502 0.71267   2
 -12   1   7 0.60056 0.65607   1
 -12   1   7 1.41099 0.74105   2
 -12   1   7 1.33327 0.88952   4
 -11  -1   7 -0.1966 0.47486   2
  11  -1  -7 0.17757 0.42186   2
 -11  -1   7 -0.1626 0.34992   1
 -11  -1   7 -0.2282 0.67322   3
  11  -1  -7 -0.2821 0.52373   3
  11  -1  -7 -0.0065 0.52265   1
 -11   1   7 -0.6941 0.42105   1
 -11   1   7 -0.4493 0.50511   3
  11   1  -7 0.22003 0.49514   2
 -11   1   7 0.04904 0.59490   4
 -11   1   7 -0.3132 0.40945   2
  11   1  -7 0.09695 0.40812   4
 -10  -1   7 7.81473 1.53952   3
  10  -1  -7 7.49634 1.23747   1
  10  -1  -7 11.5802 1.66191   3
 -10  -1   7 7.02617 1.11351   1
 -10  -1   7 10.1803 1.18532   4
 -10  -1   7 8.28295 1.36795   2
  10   1  -7 12.0360 1.52533   2
  10   1  -7 7.81735 1.04589   4
 -10   1   7 11.8725 1.57822   4
 -10   1   7 10.2683 1.59275   3
 -10   1   7 10.6038 1.46878   1
 -10   1   7 8.37078 1.39860   2
  -9  -1   7 1.53847 0.53359   1
  -9  -1   7 1.89467 0.54416   4
   9  -1  -7 1.36398 0.64302   3
  -9  -1   7 2.22255 0.74429   2
   9  -1  -7 0.86686 0.59143   1
  -9  -1   7 1.73113 0.76851   3
  -9   1   7 2.59187 0.75507   2
   9   1  -7 1.91062 0.65378   2
  -9   1   7 1.23311 0.60419   1
  -9   1   7 2.15023 0.73231   3
  -9   1   7 1.65074 0.71446   4
   9   1  -7 2.07030 0.53945   4
  -8  -1   7 0.64185 0.56164   3
  -8  -1   7 0.46841 0.47243   2
  -8  -1   7 0.93969 0.37828   1
   8  -1  -7 0.81204 0.52125   1
  -8  -1   7 1.23774 0.40144   4
   8  -1  -7 0.93171 0.53937   3
  -8   1   7 0.66389 0.55366   3
  -8   1   7 1.02785 0.49046   1
  -8   1   7 0.19092 0.46479   2
  -8   1   7 1.51042 0.63069   4
   8   1  -7 0.44108 0.32062   4
   8   1  -7 1.14590 0.54272   2
  -7  -1   7 8.81909 0.91817   4
  -7  -1   7 5.89505 1.07715   3
   7  -1  -7 5.66133 0.92759   1
  -7  -1   7 6.91429 0.83132   1
   7  -1  -7 6.11214 1.00110   3
  -7  -1   7 7.04286 1.07028   2
  -7   1   7 7.98313 1.08456   3
  -7   1   7 6.41495 1.04107   2
  -7   1   7 7.89836 1.14265   4
   7   1  -7 6.26542 0.76636   4
   7   1  -7 4.37265 0.86841   2
  -7   1   7 6.40535 0.99924   1
  -6  -1   7 15.4437 1.44048   3
  -6  -1   7 13.4331 1.10226   1
   6  -1  -7 14.6559 1.31790   1
  -6  -1   7 13.6573 1.14303   4
  -6  -1   7 16.8863 1.45427   2
   6  -1  -7 11.2012 1.21244   3
   6   1  -7 14.4450 1.12595   4
   6   1  -7 18.2177 1.46219   2
  -6   1   7 15.7698 1.37069   4
  -6   1   7 15.1355 1.31367   1
  -6   1   7 11.9062 1.39770   2
  -6   1   7 14.7141 1.31695   3
  -5  -1   7 0.24211 0.36581   3
   5  -1  -7 0.21329 0.28322   3
  -5  -1   7 0.56518 0.40164   2
  -5  -1   7 0.46867 0.22461   1
   5  -1  -7 0.20695 0.34319   1
  -5   1   7 0.23311 0.32602   4
  -5   1   7 0.46968 0.29055   3
  -5   1   7 0.11617 0.32307   1
   5   1  -7 0.56171 0.23204   4
  -5   1   7 0.57625 0.32625   2
   5   1  -7 -0.1942 0.29259   2
  -4  -1   7 26.4739 1.96594   3
   4  -1  -7 31.4821 1.95313   1
   4  -1  -7 29.0161 1.87388   3
  -4  -1   7 28.1829 1.74114   1
  -4  -1   7 28.0223 2.03976   2
  -4   1   7 29.4603 1.96671   1
  -4   1   7 27.9839 1.87366   3
   4   1  -7 28.8209 1.73718   1
   4   1  -7 27.4660 2.00190   2
   4   1  -7 26.7538 1.79640   4
  -4   1   7 29.3975 1.99729   2
  -4   1   7 28.4604 2.00915   4
  -3  -1   7 1352.62 77.1630   2
  -3  -1   7 1343.45 77.0878   3
   3  -1  -7 1364.27 76.9410   3
   3  -1  -7 1357.84 77.0417   1
  -3   1   7 1360.37 77.1243   4
  -3   1   7 1366.88 77.0718   1
   3   1  -7 1402.36 76.8943   1
   3   1  -7 1402.13 77.1461   2
   3   1  -7 1389.18 76.9443   4
  -3   1   7 1380.54 77.1333   2
   2  -1  -7 11.0006 0.71482   3
  -2  -1   7 8.64223 0.80048   3
  -2  -1   7 12.1135 0.92864   2
   2  -1  -7 11.7201 0.83053   1
   2   1  -7 12.5555 0.91499   2
   2   1  -7 8.87474 0.73276   4
  -2   1   7 8.10666 0.80686   2
  -2   1   7 12.8640 0.91700   4
   2   1  -7 10.3591 0.63589   1
  -1  -1   7 52.6395 3.57762   3
   1  -1  -7 64.0174 3.58262   1
   1  -1  -7 66.6195 3.61586   4
  -1  -1   7 61.2917 3.65030   2
   1  -1  -7 63.6059 3.48278   3
  -1   1   7 59.6376 3.65849   2
  -1   1   7 64.8020 3.63075   4
   1   1  -7 58.3735 3.62117   2
   1   1  -7 56.9354 3.56282   4
   1   1  -7 57.9713 3.47718   1
   0  -1  -7 514.909 29.4779   4
   0  -1   7 517.976 29.5120   2
   0  -1  -7 532.570 29.5070   1
   0  -1   7 534.218 29.5374   3
   0  -1  -7 498.652 29.4670   3
   0   1  -7 530.702 29.5060   2
   0   1  -7 503.145 29.4765   1
   0   1   7 512.517 29.4943   4
   0   1  -7 549.846 29.5333   4
   0   1   7 546.939 29.5788   2
  -1  -1  -7 6.87529 0.56115   1
  -1  -1  -7 5.88805 0.57951   3
  -1  -1  -7 6.81182 0.49799   4
   1  -1   7 6.57884 0.62993   3
  -1   1  -7 6.10147 0.65557   1
   1   1   7 6.65081 0.62185   2
  -1   1  -7 5.99661 0.48562   2
  -1   1  -7 6.65323 0.68482   4
  -2  -1  -7 13.8376 0.98244   3
  -2  -1  -7 10.5987 0.82116   1
   2  -1   7 11.8845 0.91226   3
  -2  -1  -7 10.8366 0.71265   4
  -2   1  -7 10.6979 0.89719   1
   2   1   7 10.3408 0.84666   2
  -2   1  -7 9.10995 0.64258   2
  -2   1  -7 11.1253 0.89966   4
  -3  -1  -7 15.7121 1.33116   3
  -3  -1  -7 16.3357 1.20920   1
   3  -1   7 17.1215 1.29956   3
  -3  -1  -7 16.6571 1.07051   4
  -3   1  -7 16.0535 1.27979   1
   3   1   7 17.1775 1.19988   2
  -3   1  -7 16.0321 1.27690   4
  -4  -1  -7 52.2098 3.27921   4
  -4  -1  -7 52.2300 3.44940   1
   4  -1   7 53.8310 3.57076   3
  -4  -1  -7 60.3141 3.70231   3
   4   1   7 57.2691 3.40609   2
  -4   1  -7 59.3400 3.63315   3
  -4   1  -7 55.3011 3.54282   4
  -4   1  -7 54.0121 3.56451   1
  -5  -1  -7 0.08743 0.40599   3
   5  -1   7 0.17361 0.09675   2
   5  -1   7 0.43738 0.37265   3
  -5  -1  -7 0.06738 0.28662   1
  -5  -1  -7 0.44843 0.23111   4
   5   1   7 0.19615 0.24200   2
  -5   1  -7 0.54149 0.39120   3
  -5   1  -7 -0.1734 0.34953   1
  -5   1  -7 -0.0650 0.34179   4
   6  -1   7 9.04272 1.27078   3
  -6  -1  -7 7.26086 0.82092   4
  -6  -1  -7 7.39819 1.06157   1
   6  -1   7 7.77710 0.58375   2
  -6  -1  -7 7.77724 1.26210   3
  -6   1  -7 7.49161 1.07365   4
  -6   1  -7 8.89249 1.22892   1
   6   1   7 7.83270 0.90138   2
  -6   1  -7 9.25617 1.28570   3
  -7  -1  -7 24.0275 1.95031   1
  -7  -1  -7 23.0388 2.15118   3
   7  -1   7 22.5595 1.51805   2
  -7  -1  -7 23.1131 1.69572   4
   7  -1   7 22.8956 2.08556   3
   7   1   7 27.5442 1.80681   2
  -7   1  -7 24.6124 2.06870   1
  -7   1  -7 25.6250 2.00680   4
  -7   1  -7 24.3701 2.12692   3
  -8  -1  -7 0.21042 0.45192   1
  -8  -1  -7 0.29795 0.59445   3
   8  -1   7 -0.5148 0.43182   3
  -8  -1  -7 0.01293 0.28568   4
   8  -1   7 -0.0208 0.26056   2
  -8   1  -7 0.70804 0.56589   1
   8   1   7 0.01604 0.30138   2
  -8   1  -7 0.66467 0.50437   4
  -8   1  -7 0.61758 0.62355   3
  -9  -1  -7 5.73677 0.84290   4
  -9  -1  -7 5.90737 1.31999   3
  -9  -1  -7 4.74967 1.05478   1
   9  -1   7 3.93073 1.17262   3
  -9   1  -7 5.38938 1.10542   4
  -9   1  -7 5.37754 1.28613   3
  -9   1  -7 3.88245 0.98141   1
   9   1   7 4.98837 0.81792   2
  10  -1   7 -0.2097 0.55000   3
 -10  -1  -7 0.49225 0.78403   3
 -10  -1  -7 -0.6670 0.39881   1
 -10   1  -7 0.65055 0.70446   3
  10   1   7 -0.2470 0.29021   2
 -10   1  -7 -0.5049 0.46460   1
 -10   1  -7 -1.4212 0.46810   4
 -11  -1  -7 0.45938 0.62403   1
  11  -1   7 -0.4054 0.65474   3
 -11  -1  -7 0.32698 0.80060   3
 -11   1  -7 -0.4327 0.58617   4
 -11   1  -7 1.61352 0.96619   3
 -11   1  -7 -0.0662 0.73819   1
 -12  -1  -7 -0.5276 0.74029   3
 -12  -1  -7 -0.3772 0.65356   1
  12  -1   7 -0.4145 0.73813   3
  12   1   7 -0.2767 0.81010   3
 -12   1  -7 -1.5480 0.59523   4
 -12   1  -7 0.66665 0.91870   3
 -12   1  -7 -0.4341 0.54643   1
 -13  -1  -7 2.26351 1.19766   3
  13  -1   7 2.68251 1.24277   3
 -13  -1  -7 2.54019 0.99342   1
  13   1   7 1.27974 0.96234   3
 -13   1  -7 0.98560 0.83140   4
 -13   1  -7 3.88377 1.51162   3
 -13   1  -7 2.42000 1.24271   1
 -14  -1  -7 1.58072 1.33286   3
 -14  -1  -7 0.54624 0.82051   1
  14  -1   7 0.53039 1.09109   3
 -14   1  -7 -0.3452 0.87866   1
  14   1   7 1.24212 1.11498   3
 -14   1  -7 1.62799 1.27946   3
 -15  -1  -7 0.44928 1.17841   3
  15  -1   7 0.56529 1.15408   3
 -15   1  -7 0.23080 1.39322   3
  15   1   7 1.87064 1.32718   3
 -15   1  -7 1.15590 1.04707   1
 -16  -1  -7 0.03061 1.35511   3
  16  -1   7 1.29628 1.45572   3
 -16   1  -7 -0.5891 1.39057   3
 -16   1  -7 2.27963 1.23379   1
  16   1   7 0.02792 1.38118   3
  16  -2  -7 1.18338 1.11058   4
  16  -2  -7 0.29464 1.04643   3
  16  -2  -7 -0.5028 0.78013   1
 -16  -2   7 2.08030 1.51746   3
 -16   2   7 -0.3914 0.92788   1
 -16   2   7 -0.7357 1.20255   4
  15  -2  -7 1.77477 1.19838   3
  15  -2  -7 1.72853 1.00015   1
 -15  -2   7 3.04830 1.43878   3
  15   2  -7 1.14698 0.82824   2
 -15   2   7 1.48350 1.18348   4
 -15   2   7 0.01054 0.83198   1
  14  -2  -7 0.46512 0.91612   3
 -14  -2   7 0.98073 1.13240   3
  14  -2  -7 1.19800 0.89957   1
 -14   2   7 -0.2849 0.75840   1
  14   2  -7 0.27446 0.65659   2
 -14   2   7 -0.6097 0.82521   4
  13  -2  -7 -0.4298 0.72709   3
  13  -2  -7 0.16864 0.77147   1
 -13  -2   7 0.05483 0.91933   3
 -13   2   7 -0.2097 0.65884   1
  13   2  -7 0.48258 0.66929   2
 -13   2   7 -0.4858 0.78383   4
  12  -2  -7 -0.0368 0.69841   3
  12  -2  -7 0.79085 0.74317   1
 -12  -2   7 0.07157 0.90046   3
 -12   2   7 -0.2919 0.63974   1
  12   2  -7 -0.0604 0.51076   2
 -12   2   7 0.02845 0.68254   4
  11  -2  -7 -0.3283 0.59192   3
 -11  -2   7 -0.2689 0.71686   3
  11  -2  -7 -0.1866 0.57788   1
  11   2  -7 0.14694 0.52272   2
 -11   2   7 -0.1335 0.51158   2
 -11   2   7 1.15453 0.71671   1
 -11   2   7 0.47155 0.76099   4
  10  -2  -7 2.07922 0.74348   3
  10  -2  -7 2.35499 0.86799   1
 -10  -2   7 2.02744 0.99979   3
 -10   2   7 2.02009 0.73062   2
 -10   2   7 0.83000 0.55778   1
 -10   2   7 1.45059 0.77928   4
  10   2  -7 1.26979 0.71422   2
   9  -2  -7 10.2880 1.48053   1
   9  -2  -7 9.88296 1.39449   3
  -9  -2   7 10.6617 1.75101   3
   9   2  -7 7.30181 1.28552   2
  -9   2   7 10.5902 1.51455   1
  -9   2   7 6.04386 1.14175   2
  -9   2   7 8.20444 1.42179   4
  -8  -2   7 4.04585 1.01624   3
  -8  -2   7 4.34300 0.61840   1
   8  -2  -7 2.49190 0.71984   1
   8  -2  -7 2.85833 0.76285   3
   8   2  -7 3.39972 0.50142   4
  -8   2   7 3.99173 0.88388   2
   8   2  -7 4.04902 0.87249   2
  -8   2   7 4.42574 1.00457   4
  -8   2   7 3.95303 0.86735   1
  -7  -2   7 0.52804 0.26142   1
   7  -2  -7 0.72116 0.52146   1
   7  -2  -7 0.42998 0.37035   3
  -7  -2   7 0.21763 0.49899   3
   7   2  -7 0.04500 0.23074   4
  -7   2   7 0.25665 0.50391   4
  -7   2   7 -0.2483 0.33740   2
  -7   2   7 0.13356 0.41725   1
   7   2  -7 0.58198 0.47183   2
  -6  -2   7 342.537 19.8435   1
   6  -2  -7 344.747 20.2336   1
   6  -2  -7 347.376 20.1213   3
  -6  -2   7 359.667 20.4694   3
  -6   2   7 365.064 20.3982   4
  -6   2   7 339.589 20.2674   1
  -6   2   7 356.174 20.2712   2
   6   2  -7 358.284 19.8742   4
   6   2  -7 349.003 20.3168   2
  -5  -2   7 0.43471 0.42937   3
   5  -2  -7 -0.3791 0.33366   3
  -5  -2   7 0.10945 0.10908   1
   5  -2  -7 -0.1012 0.29496   1
   5   2  -7 0.42609 0.20833   4
  -5   2   7 0.19672 0.34754   1
  -5   2   7 0.21904 0.33932   2
  -5   2   7 -0.5932 0.31532   4
   5   2  -7 0.14558 0.38857   2
   4  -2  -7 8.24537 0.99332   1
   4  -2  -7 7.66089 0.76988   3
  -4  -2   7 7.40373 1.04774   3
  -4   2   7 10.2246 1.16013   4
   4   2  -7 8.09572 0.66046   4
  -4   2   7 9.06814 1.06700   1
  -4   2   7 8.47414 1.01916   2
   4   2  -7 8.80822 1.05856   2
   3  -2  -7 95.6658 5.76064   1
  -3  -2   7 94.5573 5.84846   3
   3  -2  -7 101.427 5.67697   3
   3   2  -7 98.2237 5.60954   4
  -3   2   7 89.1671 5.84330   4
  -3   2   7 100.623 5.86483   2
  -3   2   7 88.9692 5.77225   1
   3   2  -7 99.7083 5.86473   2
   2  -2  -7 9.94215 0.88769   1
  -2  -2   7 10.2879 0.63284   1
   2  -2  -7 10.9969 0.86082   3
  -2  -2   7 11.5989 1.01032   3
   2   2  -7 9.80953 0.81951   4
  -2   2   7 11.2847 0.99728   2
   2   2  -7 9.57250 1.06873   2
  -2   2   7 10.7015 0.98091   4
   1  -2  -7 0.88032 0.32467   3
   1  -2  -7 1.51853 0.36150   1
  -1  -2   7 1.31057 0.44473   3
   1   2  -7 1.78773 0.41044   2
  -1   2   7 1.47637 0.39252   4
  -1   2   7 1.22860 0.43086   2
   1   2  -7 1.49745 0.33751   4
   1   2  -7 1.69024 0.27915   1
   0  -2  -7 54.4531 3.43968   3
   0  -2  -7 56.3136 3.41460   1
   0  -2   7 57.8123 3.53488   3
   0   2  -7 54.7317 3.38250   1
   0   2   7 55.9713 3.42874   4
   0   2  -7 53.9724 3.47177   4
   0   2   7 61.6248 3.57436   2
   0   2  -7 56.9503 3.45872   2
  -1  -2  -7 10.9220 0.76592   4
  -1  -2  -7 9.72721 0.90190   3
   1  -2   7 12.1496 0.99621   3
  -1  -2  -7 10.2940 0.83347   1
   1   2   7 9.82553 0.77338   4
  -1   2  -7 11.5195 0.89245   1
  -1   2  -7 9.96131 1.05704   4
  -1   2  -7 8.70142 0.78677   2
   1   2   7 10.1253 0.95198   2
   2  -2   7 0.61318 0.40470   3
  -2  -2  -7 0.82179 0.26793   1
  -2  -2  -7 0.95296 0.36940   3
  -2  -2  -7 0.61272 0.17505   4
   2   2   7 0.70595 0.36533   2
  -2   2  -7 1.31906 0.45210   4
  -2   2  -7 0.84928 0.33204   1
  -2   2  -7 0.62845 0.22448   2
  -3  -2  -7 411.296 23.3211   1
  -3  -2  -7 426.536 23.0880   4
  -3  -2  -7 381.496 23.5241   3
   3  -2   7 412.322 23.4819   3
  -3   2  -7 416.053 23.5405   4
   3   2   7 426.967 23.4393   2
  -3   2  -7 389.645 23.4623   1
  -3   2  -7 420.426 23.1770   2
  -4  -2  -7 4.15374 0.62244   1
  -4  -2  -7 5.05190 0.94338   3
   4  -2   7 4.40277 0.76321   3
  -4  -2  -7 2.81871 0.25875   4
  -4   2  -7 4.09263 0.76508   4
   4   2   7 4.24639 0.69377   2
  -4   2  -7 3.00168 0.38871   2
  -4   2  -7 4.34117 0.75541   1
  -5  -2  -7 2.53414 0.77168   3
  -5  -2  -7 2.49468 0.53365   1
  -5  -2  -7 2.07766 0.20705   4
   5  -2   7 2.07285 0.60031   3
   5   2   7 2.38261 0.57131   2
  -5   2  -7 1.34030 0.53918   1
  -5   2  -7 1.59900 0.27162   2
  -5   2  -7 3.04233 0.72712   4
   6  -2   7 34.6294 2.60134   3
  -6  -2  -7 33.5762 2.03637   4
  -6  -2  -7 34.9004 2.75898   3
  -6  -2  -7 37.3739 2.46326   1
  -6   2  -7 34.1012 2.63595   1
   6   2   7 32.6964 2.42586   2
  -6   2  -7 35.8101 2.12976   2
  -6   2  -7 35.1232 2.64811   4
  -7  -2  -7 8.52962 1.16709   1
   7  -2   7 9.28755 1.37720   3
  -7  -2  -7 8.57397 1.48475   3
  -7   2  -7 8.22929 1.34886   1
   7   2   7 10.4159 1.21225   2
  -7   2  -7 11.8020 1.57519   4
  -8  -2  -7 0.17241 0.37170   1
   8  -2   7 -0.0222 0.52173   3
  -8  -2  -7 1.76412 0.80070   3
  -8   2  -7 0.86473 0.65570   1
   8   2   7 -0.1817 0.37245   2
  -8   2  -7 0.37491 0.57490   4
   9  -2   7 -0.2289 0.54722   3
  -9  -2  -7 0.36801 0.50567   1
  -9  -2  -7 0.68058 0.78887   3
  -9   2  -7 -0.1877 0.53588   1
  -9   2  -7 0.29411 0.63092   4
   9   2   7 0.13925 0.40187   2
  10  -2   7 0.31187 0.71708   3
 -10  -2  -7 0.40335 0.53431   1
 -10  -2  -7 1.19206 0.84240   3
  10   2   7 1.30128 0.55717   2
 -10   2  -7 1.04477 0.79525   1
 -10   2  -7 0.76129 0.75172   4
  11  -2   7 0.20947 0.79865   3
 -11  -2  -7 -0.1068 0.59883   1
 -11  -2  -7 0.89151 0.97483   3
 -11   2  -7 0.54374 0.74819   4
  11   2   7 0.96700 0.55155   2
 -11   2  -7 -0.8927 0.64365   1
 -12  -2  -7 1.16785 1.16535   3
 -12  -2  -7 0.59682 0.66372   1
  12  -2   7 2.08276 1.13312   3
 -12   2  -7 1.29529 1.05472   4
 -12   2  -7 0.10387 0.86090   1
 -13  -2  -7 0.60089 1.03596   3
  13  -2   7 0.58206 0.98401   3
 -13   2  -7 -0.1062 0.89260   4
 -13   2  -7 0.89238 0.70696   1
 -14  -2  -7 -0.3258 1.20861   3
  14  -2   7 -0.4305 1.00587   3
 -14   2  -7 0.16905 0.89280   1
 -14   2  -7 0.07235 0.88142   4
 -15  -2  -7 0.44179 1.16058   3
  15  -2   7 1.07945 1.19772   3
  15   2   7 0.35229 1.13095   3
 -15   2  -7 0.28836 1.11216   1
  16  -2   7 1.01681 1.48284   3
 -16   2  -7 0.97207 1.17627   1
 -16  -3   7 -0.2637 1.56607   3
  16  -3  -7 -0.2884 0.92018   1
 -16   3   7 -1.1144 0.98605   1
 -16   3   7 1.60135 1.25750   4
 -15  -3   7 -1.4339 0.85871   3
  15  -3  -7 0.97849 0.97864   1
  15   3  -7 -0.1555 0.73615   2
 -15   3   7 -0.2852 1.06996   4
 -15   3   7 -1.0250 0.68554   1
  14  -3  -7 0.49332 0.87645   3
 -14  -3   7 -0.1798 1.05706   3
  14  -3  -7 -0.4722 0.75225   1
 -14   3   7 0.00360 0.97027   4
 -14   3   7 0.18644 0.87272   1
  14   3  -7 0.36447 0.92637   2
 -13  -3   7 1.49892 1.23760   3
  13  -3  -7 -0.1441 0.70042   1
  13  -3  -7 0.13284 0.70316   3
  13   3  -7 -0.5608 0.60646   2
 -13   3   7 -0.1424 0.89762   4
 -13   3   7 -0.1646 0.83450   1
 -12  -3   7 2.64961 1.29120   3
  12  -3  -7 4.49694 1.21910   3
  12  -3  -7 2.29216 1.03200   1
 -12   3   7 5.41083 1.50995   4
  12   3  -7 5.09858 1.25669   2
 -12   3   7 3.03238 1.16391   1
  11  -3  -7 -1.4061 0.52844   3
  11  -3  -7 0.16416 0.68563   1
 -11  -3   7 1.17578 0.98720   3
 -11   3   7 -0.5937 0.60216   1
  11   3  -7 1.16889 0.77432   2
 -11   3   7 0.01113 0.82984   4
 -10  -3   7 18.1015 2.52622   3
  10  -3  -7 11.5626 1.81404   1
  10  -3  -7 12.9738 1.79285   3
 -10   3   7 12.3282 1.93585   1
 -10   3   7 15.3281 2.14219   4
 -10   3   7 17.3607 1.99486   2
  10   3  -7 13.9271 1.88482   2
   9  -3  -7 5.45214 1.17217   1
   9  -3  -7 6.76738 1.21296   3
  -9  -3   7 4.16292 1.33977   3
  -9   3   7 4.54561 1.19989   4
  -9   3   7 5.75201 1.08840   2
  -9   3   7 4.73786 1.14315   1
   9   3  -7 4.31794 1.12222   2
  -8  -3   7 6.55729 1.34468   3
   8  -3  -7 5.95031 1.06448   3
   8  -3  -7 6.06652 1.17733   1
  -8   3   7 6.77636 1.24995   1
  -8   3   7 6.26888 1.31769   4
  -8   3   7 8.24821 1.25280   2
   8   3  -7 5.75158 1.14503   2
  -7  -3   7 3.51760 0.99384   3
   7  -3  -7 4.05008 0.86721   3
   7  -3  -7 2.23645 0.69563   1
   7   3  -7 2.15751 0.77643   2
  -7   3   7 2.02411 0.79436   4
  -7   3   7 3.86712 0.89877   1
  -7   3   7 2.22063 0.70649   2
   6  -3  -7 5.41669 0.95681   1
   6  -3  -7 6.06649 0.95228   3
  -6  -3   7 5.49851 1.19421   3
   6   3  -7 4.97563 0.56289   4
  -6   3   7 4.82731 1.09936   4
   6   3  -7 5.86303 1.07330   2
  -6   3   7 6.20294 1.05509   2
  -6   3   7 3.11177 0.78411   1
   5  -3  -7 7.32985 1.13043   1
  -5  -3   7 9.54737 1.41755   3
   5  -3  -7 9.42019 1.14234   3
  -5   3   7 11.8326 1.34806   1
   5   3  -7 9.19880 0.76077   4
  -5   3   7 10.3649 1.40813   4
   5   3  -7 10.7763 1.35765   2
  -5   3   7 8.68359 1.17855   2
   4  -3  -7 8.66431 1.08349   3
  -4  -3   7 7.31061 1.19744   3
   4  -3  -7 6.37914 0.94611   1
  -4   3   7 6.48760 1.08914   4
  -4   3   7 7.92486 1.11082   2
   4   3  -7 8.30174 1.13800   2
   4   3  -7 7.33507 0.78192   4
  -4   3   7 9.05667 1.13959   1
  -3  -3   7 55.6071 4.01994   3
   3  -3  -7 60.4671 3.90135   1
   3  -3  -7 63.4302 3.87502   3
  -3  -3   7 59.9064 3.49466   1
  -3   3   7 61.1862 3.96108   1
  -3   3   7 64.3203 4.08378   4
   3   3  -7 60.1055 3.74983   4
  -3   3   7 65.7194 4.04743   2
   3   3  -7 65.8946 4.06841   2
   2  -3  -7 15.2676 1.34794   3
   2  -3  -7 16.2600 1.34060   1
  -2  -3   7 15.5364 1.50748   3
  -2  -3   7 16.8336 1.09431   1
  -2   3   7 19.6519 1.54229   2
   2   3  -7 17.8726 1.47802   2
   2   3  -7 20.9270 1.36675   4
  -2   3   7 16.4112 1.45419   4
  -1  -3   7 70.1684 4.43161   1
   1  -3  -7 79.7499 4.67496   3
  -1  -3   7 77.2587 4.79741   3
   1  -3  -7 74.3521 4.59284   1
   1   3  -7 76.0508 4.63907   4
   1   3  -7 73.8132 4.45477   1
   1   3  -7 77.6608 4.72042   2
  -1   3   7 80.4055 4.72879   4
  -1   3   7 72.4131 4.74713   2
   0  -3   7 49.5887 3.18080   1
   0  -3  -7 49.2884 3.35074   3
   0  -3  -7 54.6039 3.26875   1
   0  -3   7 52.7363 3.47049   3
   0   3  -7 50.7104 3.21584   1
   0   3  -7 54.6982 3.35099   2
   0   3   7 53.3513 3.31007   4
   0   3  -7 47.0008 3.32958   4
   0   3   7 56.3052 3.48955   2
  -1  -3  -7 28.6083 1.88705   1
   1  -3   7 26.1058 2.03368   3
  -1  -3  -7 27.2060 2.01838   3
   1   3   7 26.5892 1.79143   4
   1   3   7 26.5994 2.03424   2
  -1   3  -7 27.6105 1.88403   1
  -1   3  -7 25.2996 1.97909   4
  -1   3  -7 23.4369 1.82647   2
   2  -3   7 12.7920 1.40178   3
  -2  -3  -7 9.91217 1.27146   3
  -2  -3  -7 9.94014 0.89371   1
  -2  -3  -7 8.56753 0.73361   4
   2   3   7 8.91878 0.76810   4
   2   3   7 9.30776 1.18585   2
  -2   3  -7 9.76041 0.89520   2
  -2   3  -7 10.4300 1.13874   1
  -2   3  -7 8.46752 1.15548   4
  -3  -3  -7 15.0461 1.42573   3
  -3  -3  -7 14.2076 0.91768   4
   3  -3   7 15.0278 1.40677   3
  -3  -3  -7 10.8039 1.05224   1
  -3   3  -7 14.8674 1.52777   1
  -3   3  -7 14.3978 1.61250   4
  -3   3  -7 13.3000 1.08815   2
   3   3   7 13.8628 1.29804   2
  -4  -3  -7 25.8976 1.92485   1
  -4  -3  -7 26.8874 2.28378   3
   4  -3   7 26.3787 2.18263   3
   4   3   7 29.4725 2.18429   2
  -4   3  -7 28.7243 1.89376   2
  -4   3  -7 31.0638 2.30876   4
  -4   3  -7 28.6427 2.19724   1
  -5  -3  -7 0.74481 0.34414   1
   5  -3   7 0.09519 0.46599   3
  -5  -3  -7 -0.2555 0.39863   3
   5   3   7 0.75308 0.42718   2
  -5   3  -7 0.47233 0.50213   4
  -5   3  -7 0.41352 0.44027   1
  -5   3  -7 0.81177 0.27408   2
  -6  -3  -7 2.64966 0.57887   1
   6  -3   7 2.14441 0.81611   3
  -6  -3  -7 0.98755 0.72753   3
  -6   3  -7 1.51322 0.67652   4
  -6   3  -7 1.26055 0.66152   1
   6   3   7 1.19032 0.55206   2
  -7  -3  -7 0.41470 0.59772   3
  -7  -3  -7 0.87166 0.40571   1
   7  -3   7 0.89628 0.54138   3
  -7   3  -7 1.04387 0.68429   1
  -7   3  -7 -0.3050 0.51427   4
   7   3   7 -0.1147 0.44797   2
  -8  -3  -7 0.99509 0.45777   1
  -8  -3  -7 -0.4872 0.58207   3
   8  -3   7 -0.1399 0.56598   3
   8   3   7 0.87676 0.55239   2
  -8   3  -7 0.70818 0.69499   1
  -8   3  -7 -0.7864 0.52299   4
   9  -3   7 19.8882 2.31526   3
  -9  -3  -7 19.8137 2.08366   1
  -9  -3  -7 16.5691 2.36196   3
  -9   3  -7 15.1969 2.18641   1
   9   3   7 12.5267 1.74343   2
  -9   3  -7 19.1840 2.39420   4
 -10  -3  -7 2.94425 1.12711   3
  10  -3   7 6.30818 1.38877   3
  10   3   7 5.23043 1.08367   2
 -10   3  -7 8.38130 1.59854   1
 -10   3  -7 6.88254 1.52077   4
 -11  -3  -7 -0.1421 0.81751   3
  11  -3   7 0.20487 0.84068   3
 -11   3  -7 0.69831 0.86526   4
 -11   3  -7 0.72665 0.80293   1
  11   3   7 0.46704 0.61219   2
 -12  -3  -7 1.81279 1.24511   3
  12  -3   7 1.83660 1.13944   3
 -12   3  -7 -0.7249 0.67012   1
 -12   3  -7 1.12687 1.14640   4
  12   3   7 0.11773 0.61628   2
  13  -3   7 0.42038 1.05189   3
 -13  -3  -7 2.72959 1.46532   3
 -13   3  -7 0.34152 0.73477   1
 -13   3  -7 0.64871 1.50851   4
 -14  -3  -7 0.59658 1.25358   3
  14  -3   7 -1.4427 1.14681   3
 -14   3  -7 0.15887 0.93386   1
 -14   3  -7 0.34724 1.16741   4
  15  -3   7 -0.7266 1.14807   3
 -15  -3  -7 0.56872 1.35997   3
 -15   3  -7 0.75077 1.36815   4
 -15   3  -7 1.34881 1.16081   1
 -15  -4   7 0.01765 1.33090   3
  15  -4  -7 -0.2078 1.01971   1
  15   4  -7 0.75538 0.92716   2
 -15   4   7 -1.1486 0.87980   1
 -15   4   7 1.05592 1.42823   4
 -14  -4   7 -0.3149 1.15524   3
  14  -4  -7 -0.6253 0.87061   1
 -14   4   7 0.21614 1.13974   4
  14   4  -7 0.06711 0.81141   2
 -14   4   7 0.00079 0.89785   1
  13  -4  -7 -0.3238 0.70979   1
 -13  -4   7 0.80213 1.18633   3
  13  -4  -7 -0.1565 0.97295   3
  13   4  -7 0.20409 0.80756   2
 -13   4   7 0.07961 1.14667   4
 -13   4   7 -0.4881 0.84029   1
 -12  -4   7 0.55422 0.96851   3
  12  -4  -7 -0.4177 0.75766   3
  12  -4  -7 0.52342 0.76989   1
 -12   4   7 -0.5108 0.94843   4
  12   4  -7 -0.4328 0.65764   2
 -12   4   7 2.19933 1.05365   1
 -11  -4   7 0.49423 1.01819   3
  11  -4  -7 -0.5018 0.73188   3
  11  -4  -7 0.46688 0.72093   1
 -11   4   7 0.00122 0.77062   1
 -11   4   7 -0.7248 0.88265   4
  11   4  -7 1.95584 0.83562   2
 -10  -4   7 0.27787 0.95438   3
  10  -4  -7 1.02790 0.84021   3
  10  -4  -7 -0.2379 0.58572   1
  10   4  -7 1.10559 0.75022   2
 -10   4   7 1.29714 0.89389   1
 -10   4   7 1.56891 0.95622   4
  -9  -4   7 12.7432 2.26492   3
   9  -4  -7 8.61906 1.52772   3
   9  -4  -7 9.61375 1.57221   1
  -9   4   7 10.6748 1.70504   1
  -9   4   7 7.62433 1.35106   2
   9   4  -7 11.0711 1.77257   2
  -9   4   7 11.9912 1.96933   4
  -8  -4   7 0.55202 0.79084   3
   8  -4  -7 0.61338 0.73610   1
   8  -4  -7 0.46315 0.71492   3
   8   4  -7 0.39210 0.65428   2
  -8   4   7 1.60713 0.75641   4
  -8   4   7 0.32766 0.50501   2
  -8   4   7 1.95135 0.79701   1
   7  -4  -7 33.2947 2.72559   1
   7  -4  -7 34.9269 2.80828   3
  -7  -4   7 36.6944 3.19817   3
   7   4  -7 39.1822 2.98951   2
  -7   4   7 31.8210 2.76556   2
  -7   4   7 34.4682 2.81368   1
  -7   4   7 37.5879 3.03637   4
   6  -4  -7 10.6722 1.47324   3
  -6  -4   7 9.81250 1.70568   3
   6  -4  -7 8.30938 1.33478   1
  -6   4   7 7.70932 1.54091   4
   6   4  -7 9.55939 1.43818   2
  -6   4   7 10.3079 1.47607   1
  -6   4   7 9.96135 1.47862   2
  -5  -4   7 0.69932 0.72040   3
   5  -4  -7 1.71458 0.73678   3
   5  -4  -7 0.24500 0.47132   1
   5   4  -7 0.06626 0.55026   2
  -5   4   7 0.53786 0.57546   2
  -5   4   7 0.27946 0.55356   1
  -5   4   7 -0.0755 0.60765   4
   4  -4  -7 0.10758 0.49810   1
   4  -4  -7 0.15385 0.56859   3
  -4  -4   7 0.19326 0.58887   3
  -4   4   7 0.50925 0.53664   1
  -4   4   7 0.97965 0.57568   2
   4   4  -7 0.07887 0.44458   2
   4   4  -7 0.37665 0.33028   4
  -4   4   7 -0.1109 0.58811   4
   3  -4  -7 -0.3257 0.21276   1
  -3  -4   7 -0.5524 0.46385   3
   3  -4  -7 -0.7311 0.49420   3
  -3   4   7 0.43260 0.48036   2
   3   4  -7 0.09846 0.28594   4
  -3   4   7 0.23970 0.55515   4
   3   4  -7 0.26837 0.45733   2
   2  -4  -7 13.6408 1.54017   3
   2  -4  -7 9.56882 1.14806   1
  -2  -4   7 9.14760 1.41419   3
  -2  -4   7 9.33741 0.76209   1
   2   4  -7 9.99779 1.11367   4
   2   4  -7 13.3169 1.44960   2
  -2   4   7 9.27721 1.31787   4
  -2   4   7 10.3812 1.37650   2
  -1  -4   7 0.14303 0.54441   3
   1  -4  -7 -0.2570 0.41881   3
  -1  -4   7 0.14422 0.23750   1
   1  -4  -7 -0.0773 0.27434   1
   1   4  -7 0.51331 0.42512   2
   1   4  -7 0.04807 0.33893   4
  -1   4   7 0.14736 0.50286   2
  -1   4   7 -0.3556 0.38488   4
   0  -4  -7 1.86629 0.65815   3
   0  -4  -7 2.09052 0.51933   1
   0  -4   7 2.18113 0.79216   3
   0  -4   7 1.53392 0.46154   1
   0   4  -7 2.01939 0.57525   2
   0   4   7 0.47605 0.55167   2
   0   4   7 1.86511 0.58747   4
   0   4  -7 1.26123 0.57223   4
   0   4  -7 1.61131 0.43721   1
  -1  -4  -7 2.00632 0.71218   3
   1  -4   7 4.97782 1.03653   3
  -1  -4  -7 5.00048 0.73317   1
   1  -4   7 4.28504 0.76882   1
  -1   4  -7 2.22356 0.69379   4
  -1   4  -7 5.60148 0.86573   2
   1   4   7 4.00871 0.68979   4
  -1   4  -7 3.88931 0.74102   1
   1   4   7 5.12375 0.97998   2
   2  -4   7 2.08433 0.60434   1
  -2  -4  -7 3.21720 0.64116   1
  -2  -4  -7 3.06863 0.50047   4
   2  -4   7 3.63105 0.92868   3
  -2  -4  -7 2.84847 0.80089   3
  -2   4  -7 3.29694 0.69905   1
  -2   4  -7 2.23140 0.72561   4
   2   4   7 1.97084 0.49015   4
   2   4   7 3.13850 0.82236   2
  -2   4  -7 3.64224 0.73280   2
  -3  -4  -7 45.6391 3.38894   3
  -3  -4  -7 51.0018 3.07321   1
   3  -4   7 46.8096 3.34664   3
  -3   4  -7 39.4384 3.14281   1
   3   4   7 51.2587 3.36049   2
  -3   4  -7 39.0049 3.24936   4
  -3   4  -7 43.4785 3.00075   2
  -4  -4  -7 8.81502 1.47917   3
   4  -4   7 8.11971 1.37883   3
  -4  -4  -7 9.71206 1.10724   1
   4   4   7 10.2585 1.44928   2
  -4   4  -7 7.23240 1.29652   4
  -4   4  -7 8.65318 1.30190   1
  -4   4  -7 8.56509 1.06713   2
   5  -4   7 3.02768 0.99077   3
  -5  -4  -7 3.62518 0.69725   1
  -5  -4  -7 4.13432 1.16823   3
  -5   4  -7 4.49329 0.99948   1
  -5   4  -7 3.52055 0.98161   4
  -5   4  -7 4.25859 0.74601   2
   5   4   7 2.07417 0.71356   2
  -6  -4  -7 -0.1172 0.35056   1
  -6  -4  -7 -0.1858 0.58955   3
   6  -4   7 1.36539 0.82586   3
  -6   4  -7 -0.1408 0.51065   1
   6   4   7 0.50828 0.65257   2
  -6   4  -7 -0.5447 0.56580   4
   7  -4   7 -0.4860 0.61474   3
  -7  -4  -7 -0.4293 0.78988   3
   7   4   7 -0.2315 0.54806   2
  -7   4  -7 -0.5582 0.56183   4
  -7   4  -7 0.26102 0.57101   1
   8  -4   7 1.43064 0.91881   3
  -8  -4  -7 -0.4911 0.64920   3
  -8   4  -7 1.38365 0.89405   4
  -8   4  -7 1.96434 0.88072   1
   8   4   7 -0.0416 0.56522   2
  -9  -4  -7 -0.2093 0.89513   3
   9  -4   7 -0.1771 0.77860   3
   9   4   7 1.21413 0.72589   2
  -9   4  -7 0.26767 0.71318   1
  -9   4  -7 1.56467 0.99091   4
  10  -4   7 -0.1008 0.69975   3
 -10  -4  -7 0.12791 0.93390   3
 -10   4  -7 0.76209 0.81983   1
 -10   4  -7 0.54639 0.74510   4
  10   4   7 0.96982 0.75801   2
 -11  -4  -7 0.15131 0.94596   3
  11  -4   7 -1.4655 0.67285   3
 -11   4  -7 -0.5017 0.85794   4
  11   4   7 0.09746 0.64445   2
 -11   4  -7 1.61737 1.01461   1
  12  -4   7 -1.0929 0.94067   3
 -12  -4  -7 0.37331 1.31264   3
 -12   4  -7 -1.3717 0.67342   1
  12   4   7 -0.0069 0.72766   2
 -12   4  -7 -0.0383 1.00949   4
  13  -4   7 -0.2058 1.18386   3
 -13  -4  -7 -0.2804 1.30763   3
 -13   4  -7 1.22373 1.37177   4
  13   4   7 -0.3312 0.64039   2
 -13   4  -7 -0.5287 0.83608   1
  14  -4   7 -0.3916 1.28661   3
 -14  -4  -7 -0.6401 1.26281   3
 -14   4  -7 0.23071 1.25431   4
 -14   4  -7 -0.7219 0.98952   1
 -13  -5   7 0.80999 1.32378   3
  13  -5  -7 -1.5414 0.77500   1
  13   5  -7 -0.1160 0.78345   2
 -13   5   7 0.20307 1.03429   1
 -13   5   7 -0.4886 1.28330   4
  12  -5  -7 0.20928 0.87029   1
 -12  -5   7 1.88584 1.54855   3
 -12   5   7 1.97351 1.22484   1
  12   5  -7 0.67912 0.92750   2
 -12   5   7 0.24200 1.16169   4
  11  -5  -7 -0.6505 1.05838   3
 -11  -5   7 -0.8539 1.00561   3
  11  -5  -7 -0.6955 0.49876   1
 -11   5   7 -0.5882 0.58946   1
 -11   5   7 0.33481 1.05666   4
  11   5  -7 0.50122 0.69927   2
 -10  -5   7 0.83604 1.17741   3
  10  -5  -7 -0.9707 0.89259   3
  10  -5  -7 -0.1888 0.61393   1
 -10   5   7 -0.1052 0.75015   1
  10   5  -7 0.02514 0.73462   2
 -10   5   7 -0.9487 0.79353   4
   9  -5  -7 2.92662 1.05757   1
   9  -5  -7 1.79781 1.01742   3
  -9  -5   7 2.78559 1.36828   3
  -9   5   7 2.47464 1.10453   1
   9   5  -7 1.71021 0.80992   2
  -9   5   7 5.25339 1.52335   4
  -8  -5   7 0.51169 1.01903   3
   8  -5  -7 0.82441 0.70163   1
   8  -5  -7 -0.4197 0.81737   3
  -8   5   7 0.71727 0.63589   2
  -8   5   7 -0.2656 0.79661   4
  -8   5   7 1.33015 0.83459   1
   8   5  -7 0.59163 0.71773   2
  -7  -5   7 0.26873 0.85953   3
   7  -5  -7 0.23576 0.83209   3
   7  -5  -7 0.11760 0.41486   1
  -7   5   7 0.67481 0.82940   4
  -7   5   7 0.70978 0.56967   1
   7   5  -7 0.64160 0.69793   2
  -7   5   7 0.07968 0.55052   2
   6  -5  -7 0.91932 0.81163   3
   6  -5  -7 -0.0814 0.39108   1
  -6  -5   7 0.03386 0.56150   3
  -6   5   7 0.67589 0.67153   2
  -6   5   7 0.83258 0.56692   1
   6   5  -7 0.83711 0.62168   2
  -6   5   7 1.92751 1.05398   4
  -5  -5   7 1.24407 0.75936   3
   5  -5  -7 0.61863 0.59074   1
   5  -5  -7 0.37870 0.75833   3
   5   5  -7 1.02796 0.67005   2
  -5   5   7 0.16264 0.53489   2
  -5   5   7 1.22518 0.86920   4
   4  -5  -7 0.94220 0.64218   1
  -4  -5   7 0.04970 0.68798   3
   4  -5  -7 0.90494 0.74705   3
  -4   5   7 0.17888 0.60842   2
   4   5  -7 0.60643 0.56314   2
  -4   5   7 -1.6684 0.52607   4
   3  -5  -7 -0.3202 0.44513   1
  -3  -5   7 0.02733 0.63955   3
   3  -5  -7 -0.5700 0.63051   3
  -3   5   7 0.29233 0.67554   4
  -3   5   7 -0.0830 0.57165   2
   3   5  -7 -0.1086 0.52658   2
  -2  -5   7 17.0535 2.13136   3
   2  -5  -7 18.5743 2.11986   3
   2  -5  -7 14.1805 1.62817   1
   2   5  -7 12.6094 1.69151   2
  -2   5   7 12.3336 1.77610   2
  -2   5   7 14.3895 1.85970   4
   2   5  -7 15.7580 1.66254   4
   1  -5  -7 2.73771 0.88598   3
   1  -5  -7 1.33838 0.55060   1
  -1  -5   7 3.09138 1.04373   3
  -1   5   7 1.05872 0.62531   2
   1   5  -7 3.83038 0.88962   4
   1   5  -7 1.77390 0.71691   2
  -1   5   7 2.29207 0.82539   4
   0  -5  -7 15.1169 1.60084   1
   0  -5   7 14.4450 1.45716   1
   0  -5   7 12.4315 1.85980   3
   0  -5  -7 14.3303 1.87784   3
   0   5   7 16.5656 1.89353   2
   0   5  -7 10.9902 1.52909   4
   0   5  -7 10.1041 1.50215   2
   0   5   7 16.2306 1.76526   4
  -1  -5  -7 8.13482 1.42927   3
   1  -5   7 4.35140 0.85832   1
  -1  -5  -7 8.07303 1.14911   1
   1  -5   7 6.86288 1.35501   3
  -1   5  -7 9.22498 1.27807   2
  -1   5  -7 8.02532 1.14135   1
   1   5   7 5.58193 1.00952   4
  -1   5  -7 7.36014 1.24458   4
   1   5   7 5.53070 1.21834   2
  -2  -5  -7 1.42009 0.82771   3
   2  -5   7 0.36898 0.49947   1
  -2  -5  -7 0.48978 0.52405   1
   2  -5   7 0.41503 0.83822   3
   2   5   7 0.77329 0.78456   2
  -2   5  -7 1.11088 0.70767   4
  -2   5  -7 0.82327 0.60353   2
  -2   5  -7 1.03207 0.58787   1
   3  -5   7 -0.6098 0.47280   1
  -3  -5  -7 -1.1421 0.50963   3
  -3  -5  -7 -0.1344 0.39357   1
   3  -5   7 -0.2986 0.70383   3
  -3   5  -7 -0.0748 0.47722   2
  -3   5  -7 0.18486 0.54602   4
   3   5   7 -0.1229 0.67491   2
  -3   5  -7 -0.6361 0.43277   1
  -4  -5  -7 3.40374 1.19924   3
   4  -5   7 3.96540 1.00415   1
   4  -5   7 4.58357 1.12458   3
  -4   5  -7 4.29371 0.87016   2
  -4   5  -7 3.13693 0.98657   4
  -4   5  -7 1.91685 0.90705   1
   4   5   7 4.50044 1.04512   2
   5  -5   7 0.70674 0.71740   1
   5  -5   7 1.73720 0.97774   3
  -5  -5  -7 0.42564 0.77047   3
   5   5   7 0.69836 0.63224   2
  -5   5  -7 0.66851 0.77934   4
  -5   5  -7 0.43962 0.75560   1
   6  -5   7 1.38041 0.89203   1
   6  -5   7 1.26275 0.93117   3
  -6  -5  -7 1.22980 0.92877   3
  -6   5  -7 1.44695 0.80943   1
   6   5   7 1.07751 0.85269   2
  -6   5  -7 1.69193 0.93969   4
  -7  -5  -7 1.04462 0.95087   3
   7  -5   7 -0.3178 0.68191   1
   7  -5   7 -0.0296 0.84040   3
  -7   5  -7 1.47434 0.98652   4
   7   5   7 -0.7250 0.57431   2
  -7   5  -7 0.94659 0.76606   1
  -8  -5  -7 -1.1401 0.67585   3
   8  -5   7 0.19695 0.71827   1
   8  -5   7 0.37220 0.94917   3
  -8   5  -7 -1.2170 0.54318   4
  -8   5  -7 0.37210 0.69426   1
   8   5   7 -0.5053 0.62392   2
  -9  -5  -7 0.76976 1.08187   3
   9  -5   7 1.66913 1.18148   3
   9  -5   7 0.17256 0.58219   1
  -9   5  -7 1.59721 1.03120   4
   9   5   7 0.05749 0.75079   2
  -9   5  -7 1.46254 0.78627   1
  10  -5   7 2.24157 1.08626   1
  10  -5   7 0.89779 1.17561   3
 -10  -5  -7 0.68438 1.29857   3
 -10   5  -7 1.72790 1.22746   4
 -10   5  -7 0.25923 0.82701   1
  10   5   7 -0.6148 0.62127   2
  11  -5   7 1.17102 0.99292   1
  11  -5   7 0.76342 1.45485   3
 -11  -5  -7 0.36949 1.41230   3
  11   5   7 0.65716 0.82694   2
 -11   5  -7 0.41350 1.29553   4
 -11   5  -7 1.50431 1.01172   1
  12  -5   7 1.41084 0.87534   1
 -12  -5  -7 0.32320 1.35649   3
  12  -5   7 -1.6344 1.38652   3
 -12   5  -7 -0.3481 0.60467   1
 -12   5  -7 1.31028 1.44717   4
  12   5   7 0.21439 1.08114   2
  13  -5   7 -0.9641 1.26742   3
 -13  -5  -7 2.31214 2.20699   3
  13  -5   7 -0.3667 0.95503   1
 -13   5  -7 1.95368 1.26012   1
  13   5   7 2.60129 1.15883   2
  12   6  -7 0.53564 1.02201   2
  11  -6  -7 0.74734 0.89486   1
 -11  -6   7 -0.4687 1.32384   3
 -11   6   7 -1.1902 1.33964   4
  11   6  -7 -0.1578 0.82442   2
 -11   6   7 0.14525 0.96602   1
 -10  -6   7 1.04575 1.26103   3
  10  -6  -7 0.21694 0.78150   1
 -10   6   7 1.35168 1.25988   4
  10   6  -7 0.76979 0.86911   2
 -10   6   7 1.37822 0.97085   1
  -9  -6   7 0.47780 1.19066   3
   9  -6  -7 -0.0009 0.65168   1
  -9   6   7 2.27876 1.40526   4
  -9   6   7 2.32070 1.06997   1
   9   6  -7 0.29016 0.84501   2
  -8  -6   7 0.61382 1.04119   3
   8  -6  -7 -0.5060 0.62640   1
   8  -6  -7 -0.0614 1.02028   3
  -8   6   7 -1.6496 0.86872   4
   8   6  -7 0.08353 0.51402   2
  -8   6   7 0.46006 0.87793   1
   7  -6  -7 0.84862 1.06507   3
   7  -6  -7 0.38242 0.73131   1
  -7  -6   7 1.06443 1.19716   3
  -7   6   7 0.78840 0.76400   2
   7   6  -7 0.44048 0.70604   2
  -7   6   7 -0.3493 0.89679   4
   6  -6  -7 0.55046 0.85756   3
  -6  -6   7 -0.2731 0.54121   3
   6  -6  -7 0.87543 0.74706   1
  -6   6   7 0.75269 0.62849   2
   6   6  -7 0.10231 0.66213   2
  -6   6   7 0.02426 0.94661   4
  -5  -6   7 1.08004 1.04631   3
   5  -6  -7 0.15172 0.82200   3
   5  -6  -7 0.59109 0.67699   1
  -5   6   7 0.17620 0.89820   4
   5   6  -7 -0.7877 0.54235   2
  -5   6   7 0.06012 0.55449   2
   4  -6  -7 2.48988 0.98579   3
   4  -6  -7 2.14699 0.82375   1
  -4  -6   7 2.45932 1.20091   3
  -4   6   7 2.56979 1.16417   4
  -4   6   7 2.24432 0.95395   2
   4   6  -7 1.97226 0.91478   2
   3  -6  -7 1.43289 0.73428   3
  -3  -6   7 0.85075 0.82858   3
   3  -6  -7 0.54765 0.60346   1
  -3   6   7 0.70762 0.76039   2
  -3   6   7 0.88232 0.81385   4
   3   6  -7 1.07258 0.84390   2
   2  -6  -7 7.40031 1.18014   1
   2  -6  -7 6.92897 1.37408   3
  -2  -6   7 4.55806 1.22559   3
  -2   6   7 4.54090 1.27203   4
   2   6  -7 4.71951 1.16152   2
  -2   6   7 4.68958 1.28773   2
   1  -6  -7 7.50672 1.20261   1
   1  -6  -7 5.70143 1.23327   3
  -1  -6   7 7.29515 1.57500   3
  -1   6   7 9.41726 1.60050   2
  -1   6   7 7.36671 1.33140   4
   1   6  -7 4.66250 1.19193   2
   0  -6   7 2.21789 0.98945   3
   0  -6  -7 1.84155 0.65915   1
   0  -6  -7 1.07420 0.76650   3
   0   6   7 2.98730 1.09110   2
   0   6  -7 1.05012 0.84341   4
   0   6  -7 1.54883 0.88504   2
   1  -6   7 2.16561 0.97421   3
  -1  -6  -7 2.71447 1.02467   3
  -1  -6  -7 1.79307 0.78637   1
   1   6   7 3.10974 1.06439   2
  -1   6  -7 5.32317 1.17186   2
  -1   6  -7 3.86895 0.99488   4
  -2  -6  -7 4.04829 1.17548   3
   2  -6   7 2.50702 1.05189   3
   2   6   7 1.37786 0.88403   2
  -2   6  -7 0.60138 0.63205   2
  -2   6  -7 1.46201 0.97895   4
  -2   6  -7 1.78576 0.89320   1
   3  -6   7 3.93852 1.00478   1
  -3  -6  -7 3.54892 1.21884   3
   3  -6   7 5.62019 1.43862   3
  -3   6  -7 3.05207 0.94223   1
  -3   6  -7 3.66891 1.06759   2
  -3   6  -7 4.79687 1.24463   4
   3   6   7 5.33654 1.29126   2
   4  -6   7 -0.6308 0.59785   1
  -4  -6  -7 -0.1105 0.84206   3
   4  -6   7 0.44197 0.94416   3
  -4   6  -7 -0.6836 0.55567   4
  -4   6  -7 -0.4118 0.54232   1
   4   6   7 0.57582 0.87072   2
   5  -6   7 0.56769 0.96786   3
  -5  -6  -7 -0.3311 0.76166   3
   5  -6   7 -0.3134 0.58897   1
  -5   6  -7 -0.0395 0.76638   4
  -5   6  -7 0.36298 0.76171   1
   5   6   7 -0.7334 0.63416   2
  -6  -6  -7 -0.5906 0.80321   3
   6  -6   7 -2.0657 0.71172   3
   6  -6   7 -0.1964 0.62876   1
  -6   6  -7 -0.0799 0.77499   4
   6   6   7 -1.1691 0.62659   2
  -6   6  -7 0.71726 0.79612   1
   7  -6   7 -1.3360 0.98066   3
  -7  -6  -7 0.88638 0.95464   3
   7  -6   7 0.32033 0.81607   1
   7   6   7 0.11356 0.83427   2
  -7   6  -7 -0.2855 0.75252   1
  -7   6  -7 0.80128 0.92387   4
   8  -6   7 1.07845 1.28150   3
   8  -6   7 0.30029 0.76699   1
  -8  -6  -7 0.17929 1.08667   3
  -8   6  -7 0.42020 0.87175   4
  -8   6  -7 0.15395 0.85286   1
   8   6   7 -0.6055 0.75370   2
   9  -6   7 0.15950 0.90911   1
  -9  -6  -7 -1.7324 1.06770   3
   9  -6   7 1.80061 1.38409   3
  -9   6  -7 -0.8531 1.14644   4
   9   6   7 1.37897 1.06745   2
  -9   6  -7 0.50563 0.98324   1
 -10  -6  -7 -0.0086 1.47376   3
  10  -6   7 0.83730 0.97170   1
  10  -6   7 0.47239 1.43101   3
 -10   6  -7 -0.8484 0.96992   1
 -10   6  -7 -1.3744 1.14074   4
  10   6   7 -0.3195 0.93544   2
 -11  -6  -7 0.70833 1.58953   3
  11  -6   7 0.36342 0.99115   1
  11  -6   7 -2.6454 1.18517   3
  11   6   7 -0.3727 0.98722   2
 -11   6  -7 1.70351 1.40339   1
 -11   6  -7 -0.2069 1.75710   4
  -9  -7   7 1.31195 1.52752   3
   9  -7  -7 -0.0365 0.84900   1
   9   7  -7 -0.9188 0.76208   2
  -9   7   7 -1.7511 1.21901   4
  -8  -7   7 -0.4745 1.24373   3
   8  -7  -7 -0.1386 0.80343   1
   8   7  -7 -0.1980 0.84103   2
  -8   7   7 -0.5165 1.17067   4
   7  -7  -7 1.08640 0.88086   1
  -7  -7   7 -1.2726 1.12129   3
   7   7  -7 -0.7111 0.73119   2
  -7   7   7 -0.6370 1.20070   4
   6  -7  -7 0.59530 0.75655   1
  -6  -7   7 -0.5214 1.07675   3
   6  -7  -7 1.06131 0.88629   3
   6   7  -7 0.54498 0.72455   2
  -6   7   7 -0.7810 1.05624   4
   5  -7  -7 0.60538 0.72070   1
   5  -7  -7 0.97747 0.81568   3
  -5  -7   7 0.39005 0.98879   3
   5   7  -7 0.32990 0.93787   2
  -5   7   7 1.78105 0.93509   2
  -5   7   7 0.24326 1.26365   4
  -4  -7   7 2.47717 1.23233   3
   4  -7  -7 1.94394 0.91854   1
   4  -7  -7 1.83341 1.05468   3
  -4   7   7 0.01815 0.96155   4
   4   7  -7 0.06358 0.79992   2
  -4   7   7 -0.5161 0.65292   2
  -3  -7   7 1.81334 1.02868   3
   3  -7  -7 3.25362 1.12322   3
   3  -7  -7 2.67332 0.85018   1
  -3   7   7 1.82741 0.93250   2
  -3   7   7 3.50644 1.39722   4
   3   7  -7 1.74876 1.03697   2
   2  -7  -7 1.56726 0.89117   1
   2  -7  -7 2.97755 1.04157   3
  -2  -7   7 6.33605 1.54279   3
   2   7  -7 1.06573 0.92116   2
  -2   7   7 2.82736 1.08701   2
  -1  -7   7 1.31002 0.92112   3
   1  -7  -7 1.39295 0.92391   3
  -1   7   7 0.33784 0.88356   2
   1   7  -7 -1.2226 0.67808   2
   0  -7   7 0.43675 0.86244   3
   0  -7  -7 1.72264 0.95158   3
   0   7   7 0.64363 0.92200   2
   0   7  -7 0.77422 0.89985   2
   1  -7   7 1.19463 0.92853   3
  -1  -7  -7 1.94557 1.01563   3
   1   7   7 0.43548 0.91451   2
  -1   7  -7 1.08024 0.84277   2
   2  -7   7 0.82488 0.92290   3
  -2  -7  -7 2.31898 1.02946   3
  -2   7  -7 1.38256 1.12190   4
  -2   7  -7 -0.1113 0.71119   2
   2   7   7 -0.4544 0.75217   2
   3  -7   7 3.14498 1.19039   3
  -3  -7  -7 1.35619 0.96022   3
   3   7   7 2.08461 1.20346   2
  -3   7  -7 2.21181 1.09607   4
  -4  -7  -7 1.06433 1.18231   3
   4  -7   7 0.45701 1.13850   3
   4   7   7 -0.7752 0.89974   2
  -4   7  -7 -1.0220 0.72862   4
  -5  -7  -7 0.23332 1.31086   3
   5  -7   7 1.09026 1.15396   3
  -5   7  -7 1.03006 1.30958   4
   5   7   7 -0.1001 0.92578   2
   6  -7   7 -0.5176 0.81065   1
   6  -7   7 0.39213 1.17710   3
  -6  -7  -7 0.68605 1.21631   3
   6   7   7 0.15567 1.00808   2
  -6   7  -7 -1.3105 0.65372   1
  -6   7  -7 2.26689 1.82501   4
  -7  -7  -7 3.64084 1.66703   3
   7  -7   7 0.92875 1.27594   3
   7  -7   7 2.05451 1.05433   1
  -7   7  -7 4.16484 1.99509   4
   7   7   7 0.69247 1.02017   2
[truncated: 1,274,114 more chars]
