# Supplementary material for: Crystal structure and Hirshfeld surface analysis of (2E,2′E)-3,3′-(1,4-phenyl­ene)bis­[1-(2,4-di­fluoro­phen­yl)prop-2-en-1-one]
Source: Acta Crystallogr E Crystallogr Commun. 2017 Nov 3;73(Pt 12):1812–6. doi: 10.1107/S205698901701564X (PMC5730229; doi:10.1107/S205698901701564X)
Supplement: Supplementary file 2 [file e-73-01812-Isup2.hkl]

#
# h,k,l, Fc-squared, Fo-squared, sigma(Fo-squared), status flag
#
data_I
_shelx_title ' mo_trpc9_0m in P2(1)/c (RT)'
_shelx_refln_list_code          4
_shelx_F_calc_maximum      467.16
_exptl_crystal_F_000      1260.00
_reflns_d_resolution_high  0.8255

loop_
 _space_group_symop_operation_xyz
 'x, y, z'
 '-x, y+1/2, -z+1/2'
 '-x, -y, -z'
 'x, -y-1/2, z-1/2'

_cell_length_a    12.1902
_cell_length_b     5.9723
_cell_length_c    38.1673
_cell_angle_alpha  90.000
_cell_angle_beta   98.013
_cell_angle_gamma  90.000

_shelx_F_squared_multiplier     1.000

loop_
 _refln_index_h
 _refln_index_k
 _refln_index_l
 _refln_F_squared_calc
 _refln_F_squared_meas
 _refln_F_squared_sigma
 _refln_observed_status
   1   0   0          1.04          0.63         0.55 o
   2   0   0        578.80        396.81        16.59 o
   3   0   0       8665.84      10238.58       258.70 o
   4   0   0        131.13        132.21         7.35 o
   5   0   0        905.96        835.77        24.96 o
   6   0   0        654.42        802.21        24.82 o
   7   0   0        284.47        285.08        13.25 o
   8   0   0          0.16         -2.96         3.42 o
   9   0   0       1712.95       1833.17        49.23 o
  10   0   0          0.23         -4.05         3.94 o
  11   0   0         88.68         76.11        10.03 o
  12   0   0        134.14        101.64        14.21 o
  13   0   0         60.18         63.97        15.02 o
  14   0   0          0.24        -11.03        11.09 o
   1   1   0       1817.52       1175.38        36.94 o
   2   1   0        685.84        474.15        11.87 o
   3   1   0       1438.66       1760.63        34.70 o
   4   1   0       1246.93       1114.04        24.92 o
   5   1   0        104.85         70.87         4.40 o
   6   1   0         46.74         66.25         7.93 o
   7   1   0         22.01         20.72         3.53 o
   8   1   0        262.93        244.57         9.75 o
   9   1   0          8.96         12.04         3.68 o
  10   1   0         76.38         83.19         6.54 o
  11   1   0          9.96          4.07         5.83 o
  12   1   0          6.61          0.09         5.76 o
  13   1   0          3.15        -12.37         6.18 o
  14   1   0          0.16         -3.22         9.33 o
   0   2   0         36.29         46.65         4.34 o
   1   2   0       1635.80       1472.20        29.64 o
   2   2   0        164.84        142.13         5.37 o
   3   2   0          0.79          0.75         1.37 o
   4   2   0        675.22        603.37        16.54 o
   5   2   0        104.12         88.32         6.06 o
   6   2   0          5.79         17.01         4.82 o
   7   2   0        974.04        983.61        24.07 o
   8   2   0          1.65          0.46         3.53 o
   9   2   0          0.58         -1.38         4.04 o
  10   2   0         43.50         29.12         6.90 o
  11   2   0          7.41         -0.90         6.50 o
  12   2   0          1.55          6.45         7.84 o
  13   2   0          2.46         -6.65         8.15 o
  14   2   0          0.63         -7.36        13.19 o
   1   3   0        377.16        350.78        10.25 o
   2   3   0         12.45         19.57         4.12 o
   3   3   0        236.95        302.24        10.86 o
   4   3   0         69.96         69.65         4.37 o
   5   3   0        240.50        236.59        10.17 o
   6   3   0         23.44         18.21         5.35 o
   7   3   0        192.15        216.89        11.62 o
   8   3   0         49.68         42.20         7.34 o
   9   3   0        374.63        374.71        22.52 o
  10   3   0        108.34        114.39        12.95 o
  11   3   0          5.55         -4.27         7.05 o
  12   3   0         23.99         20.06         9.29 o
  13   3   0         58.10         45.81         9.91 o
   0   4   0          0.13          6.25         4.55 o
   1   4   0         37.88         42.83         4.69 o
   2   4   0         22.91         26.11         3.89 o
   3   4   0        149.16         96.69         6.29 o
   4   4   0        257.36        230.72        10.97 o
   5   4   0         12.96         22.76         5.48 o
   6   4   0        187.07        196.89        12.66 o
   7   4   0          6.01          3.95         5.16 o
   8   4   0         12.35         10.86         7.03 o
   9   4   0          1.61        -10.50         9.32 o
  10   4   0          4.48          2.34         7.04 o
  11   4   0          4.41          9.44         8.00 o
  12   4   0          6.23          9.53         8.87 o
   1   5   0        152.82        155.76        10.77 o
   2   5   0         23.58         17.89         5.82 o
   3   5   0        717.69        749.86        23.44 o
   4   5   0       1387.82       1449.72        39.02 o
   5   5   0         26.67         13.90         6.42 o
   6   5   0         23.03         -3.41         4.96 o
   7   5   0         10.09          3.58         6.99 o
   8   5   0          9.71         -3.91         7.19 o
   9   5   0         19.36          4.99         7.93 o
  10   5   0          1.74        -15.00         7.50 o
   0   6   0          3.22          5.93        11.07 o
   1   6   0        298.97        329.78        18.62 o
   2   6   0        115.40        129.26        12.26 o
   3   6   0         48.04         44.11         9.13 o
   4   6   0          6.24         -1.66         5.87 o
   5   6   0          1.41          2.31         6.04 o
   6   6   0         11.02          3.19         8.51 o
   7   6   0          7.54         -3.36         7.85 o
   8   6   0         13.93          0.46         8.71 o
   1   7   0          4.27         11.66        10.08 o
   2   7   0          0.12         -2.67         8.73 o
   3   7   0          0.11          0.54        10.23 o
 -14   1   1          1.28         10.00         8.97 o
 -13   1   1          0.11        -13.16         7.15 o
 -12   1   1          5.19          3.34         6.13 o
 -11   1   1         53.96         49.00         7.83 o
 -10   1   1          0.61         -1.78         3.54 o
  -9   1   1        792.57        851.40        20.33 o
  -8   1   1        105.91         92.19         6.31 o
  -7   1   1        699.60        708.75        20.46 o
  -6   1   1        783.96        862.68        19.96 o
  -5   1   1         66.42         73.72         4.48 o
  -4   1   1       1645.65       1477.54        30.05 o
  -3   1   1       3014.76       3449.97        70.44 o
  -2   1   1       1512.05       1108.35        29.31 o
  -1   1   1       4575.05       3022.59        70.26 o
   0   1   1        499.79        407.21         8.66 o
   1   1   1        590.78        432.91        16.70 o
   2   1   1       1040.54        799.74        32.72 o
   3   1   1       1185.85       1429.90        30.43 o
   4   1   1        101.69         97.98         4.60 o
   5   1   1        263.11        244.95         7.95 o
   6   1   1       2517.78       2717.31        54.81 o
   7   1   1          2.08          0.76         2.76 o
   8   1   1        110.00        100.88         6.23 o
   9   1   1         12.96         12.47         3.66 o
  10   1   1         95.15         94.53         8.10 o
  11   1   1          7.19         -0.19         5.37 o
  12   1   1          1.40         -8.65         5.61 o
  13   1   1          1.33          6.89         7.66 o
  14   1   1          3.74          5.94         9.87 o
 -14   2   1          2.57          3.04        11.89 o
 -13   2   1          1.54          5.11         8.00 o
 -12   2   1        146.86        147.57        20.09 o
 -11   2   1          0.07          2.84         6.99 o
 -10   2   1          0.00          3.00         5.33 o
  -9   2   1          5.93         -0.02         3.98 o
  -8   2   1         83.80         74.89         6.84 o
  -7   2   1        233.86        231.34         9.71 o
  -6   2   1        120.74        151.74         6.75 o
  -5   2   1         61.63         44.28         2.97 o
  -4   2   1          1.22         -1.80         1.96 o
  -3   2   1        128.75        165.87         8.45 o
  -2   2   1        131.42         98.54         5.85 o
  -1   2   1       1272.46       1021.00        21.17 o
   0   2   1       1986.52       2089.87        40.99 o
   1   2   1        337.95        282.53         7.59 o
   2   2   1       1134.29       1002.27        22.38 o
   3   2   1        115.79         80.35         5.10 o
   4   2   1         10.96         12.41         2.87 o
   5   2   1          0.93         -0.04         2.55 o
   6   2   1       2534.82       3039.36        69.69 o
   7   2   1          4.42          5.13         3.53 o
   8   2   1          4.11         -0.85         3.61 o
   9   2   1          5.81          8.78         5.06 o
  10   2   1         16.04         15.60         5.86 o
  11   2   1          1.95          2.25         5.94 o
  12   2   1          4.29         10.59         8.49 o
  13   2   1          0.17        -14.76         7.92 o
  14   2   1          4.47         10.00        11.58 o
 -13   3   1          3.69         10.16         7.79 o
 -12   3   1         21.75         19.52         8.70 o
 -11   3   1          0.26         -2.90         5.61 o
 -10   3   1        190.39        191.62        16.41 o
  -9   3   1        382.90        469.35        25.61 o
  -8   3   1         64.70         73.87        12.99 o
  -7   3   1        159.32        145.03         8.91 o
  -6   3   1        158.37        164.48        12.81 o
  -5   3   1         44.04         28.39         4.24 o
  -4   3   1         68.74         49.50         4.63 o
  -3   3   1         93.34        132.25         6.35 o
  -2   3   1        227.08        200.18         8.27 o
  -1   3   1        317.35        250.45         8.09 o
   0   3   1          8.68         12.71         2.64 o
   1   3   1         61.75         52.94         4.09 o
   2   3   1        626.03        609.13        17.05 o
   3   3   1       5508.86       6547.33       125.84 o
   4   3   1        931.37        886.04        22.02 o
   5   3   1          1.95          4.43         4.37 o
   6   3   1        248.76        282.45        14.85 o
   7   3   1        104.63         99.50         8.16 o
   8   3   1         99.34         90.61         9.40 o
   9   3   1          2.22         12.13         8.32 o
  10   3   1         73.84         83.13        11.84 o
  11   3   1          1.56          5.26         7.48 o
  12   3   1         90.00         80.18        13.12 o
  13   3   1         23.06         32.77        10.27 o
 -12   4   1          0.03          0.55         8.73 o
 -11   4   1          1.48         -1.94         6.72 o
 -10   4   1          4.09          7.99         7.29 o
  -9   4   1         14.38          9.10         6.56 o
  -8   4   1          1.24         -8.31         6.00 o
  -7   4   1          8.27          4.28         5.86 o
  -6   4   1        115.19        139.13        11.48 o
  -5   4   1        242.59        240.98        13.32 o
  -4   4   1        333.52        286.15        12.08 o
  -3   4   1         95.79        117.01         6.98 o
  -2   4   1          7.46          6.35         3.09 o
  -1   4   1         17.41         17.33         4.31 o
   0   4   1        291.03        351.81        12.57 o
   1   4   1         69.20         68.01         5.24 o
   2   4   1        230.72        216.04         8.99 o
   3   4   1         18.64         21.93         3.88 o
   4   4   1        804.38        793.46        21.43 o
   5   4   1         22.56         27.68         5.34 o
   6   4   1        346.43        396.89        21.74 o
   7   4   1          0.17         -1.70         5.96 o
   8   4   1         10.95          9.21         6.68 o
   9   4   1         29.88         42.42         9.31 o
  10   4   1          7.31          7.99         7.54 o
  11   4   1          0.09        -13.30         6.65 o
  12   4   1         18.13         28.57         9.94 o
 -10   5   1          1.75        -10.94         7.50 o
  -9   5   1          8.51         12.81         8.07 o
  -8   5   1          0.01          1.84         7.31 o
  -7   5   1          0.06         -1.10         6.18 o
  -6   5   1         42.78         25.74         7.95 o
  -5   5   1          3.71          1.39         5.75 o
  -4   5   1        636.03        606.22        20.82 o
  -3   5   1         84.38         99.73         9.26 o
  -2   5   1         36.56         40.74         6.84 o
  -1   5   1         25.07         33.66         5.58 o
   0   5   1        539.01        569.11        17.33 o
   1   5   1        991.29       1076.92        27.66 o
   2   5   1        179.65        185.55        10.61 o
   3   5   1        661.61        674.49        21.85 o
   4   5   1        363.29        398.30        18.50 o
   5   5   1         16.15          5.00         5.70 o
   6   5   1         77.35         81.18         9.48 o
   7   5   1          0.20         -3.46         6.56 o
   8   5   1         13.41          2.57         7.51 o
   9   5   1          9.84          7.16         8.18 o
  10   5   1          3.06        -10.80         7.92 o
  -8   6   1          0.04         -4.37         8.33 o
  -7   6   1          5.52          2.26         7.52 o
  -6   6   1          4.42          2.96         8.07 o
  -5   6   1         40.77         38.38         8.42 o
  -4   6   1          0.02          2.19         6.64 o
  -3   6   1        112.45        113.11        11.98 o
  -2   6   1          4.33         12.91         8.36 o
  -1   6   1         18.77          9.43        12.28 o
   0   6   1         66.55         49.86         9.42 o
   1   6   1          9.63         23.58         7.56 o
   2   6   1          2.88          1.13         6.61 o
   3   6   1         17.92         17.29         8.40 o
   4   6   1          1.00         -1.48         6.14 o
   5   6   1         16.95          7.64        10.97 o
   6   6   1          0.41         -9.93         7.31 o
   7   6   1         17.31          4.87         8.91 o
   8   6   1          0.01         -1.12         8.10 o
  -3   7   1         18.48         23.66        12.55 o
  -2   7   1          0.00         -2.07        10.09 o
  -1   7   1         11.24         21.09        11.26 o
   0   7   1         26.29         24.00        12.13 o
   1   7   1         11.21         28.94        11.41 o
   2   7   1          0.56         -3.98         9.39 o
   3   7   1         48.62         51.09        13.42 o
 -14   0   2          1.63         -3.28        11.32 o
 -13   0   2          2.89         17.95        14.26 o
 -12   0   2          2.35          5.97         6.51 o
 -11   0   2         33.03         32.21         8.53 o
 -10   0   2         70.97         49.01         7.08 o
  -9   0   2        199.09        239.34        13.76 o
  -8   0   2         69.56         55.81         8.90 o
  -7   0   2         92.43        108.83         9.55 o
  -6   0   2       1518.10       1726.40        48.26 o
  -5   0   2          7.71          2.80         2.72 o
  -4   0   2        216.93        181.93         8.33 o
  -3   0   2      11403.34      13758.65       387.88 o
  -2   0   2         25.92         17.38         2.64 o
  -1   0   2        220.63        175.28         4.75 o
   1   0   2          0.01          1.69         0.78 o
   2   0   2         81.80         61.23         3.96 o
   3   0   2       4618.20       5612.18       142.89 o
   4   0   2       3103.07       2656.99        69.59 o
   5   0   2        120.28        117.23         7.24 o
   6   0   2         21.88         22.07         4.58 o
   7   0   2          4.43         -3.28         3.60 o
   8   0   2        820.24        799.37        27.06 o
   9   0   2        162.38        171.75        12.71 o
  10   0   2        412.71        426.65        21.23 o
  11   0   2          5.11          3.21        11.09 o
  12   0   2         34.16         45.97        12.23 o
  13   0   2          0.86         -3.87        11.46 o
  14   0   2          0.39        -14.00        12.21 o
 -14   1   2          1.17          5.35         8.94 o
 -13   1   2          4.17         -9.62         5.70 o
 -12   1   2         36.28         31.42         7.74 o
 -11   1   2          6.26         -1.02         4.82 o
 -10   1   2         27.02         25.56         4.28 o
  -9   1   2       1330.48       1509.21        30.57 o
  -8   1   2          5.86          3.15         2.81 o
  -7   1   2        284.09        273.40        11.24 o
  -6   1   2        160.82        184.55         6.79 o
  -5   1   2        276.20        243.29         6.92 o
  -4   1   2       1604.87       1507.39        29.07 o
  -3   1   2      17104.26      18937.24       376.70 o
  -2   1   2       2129.50       1586.39        38.50 o
  -1   1   2         11.96          6.87         1.21 o
   0   1   2      23168.70      27247.11       539.26 o
   1   1   2       1034.28        764.29        31.76 o
   2   1   2       2507.78       1858.63        60.43 o
   3   1   2       2740.15       3034.16        62.16 o
   4   1   2       1008.50        846.16        20.89 o
   5   1   2        293.05        224.36         7.72 o
   6   1   2        258.77        253.05        12.43 o
   7   1   2        178.22        187.57         7.74 o
   8   1   2         47.21         39.32         4.32 o
   9   1   2         35.90         20.78         3.85 o
  10   1   2          5.14         -2.94         5.02 o
  11   1   2          0.88         -8.97         4.48 o
  12   1   2         27.29          9.68         6.83 o
  13   1   2          5.91         -7.17         6.80 o
  14   1   2          0.18         12.09         9.71 o
 -14   2   2          0.89          2.32         9.32 o
 -13   2   2          2.34          5.37         8.91 o
 -12   2   2          4.00          4.88         7.50 o
 -11   2   2         15.14         13.19         8.08 o
 -10   2   2        111.82        104.07        10.11 o
  -9   2   2          2.03         -1.56         3.89 o
  -8   2   2          3.30          2.04         3.56 o
  -7   2   2        216.38        225.17        16.09 o
  -6   2   2        570.06        576.78        15.40 o
  -5   2   2        627.27        590.21        15.10 o
  -4   2   2        266.21        254.18         7.66 o
  -3   2   2        315.77        349.33         9.00 o
  -2   2   2        925.44        809.64        18.01 o
  -1   2   2        347.35        297.52         9.33 o
   0   2   2         20.50         26.08         2.56 o
   1   2   2          1.00         -0.05         1.83 o
   2   2   2         77.19         67.38         3.90 o
   3   2   2        774.82        986.41        24.26 o
   4   2   2       1008.63        901.27        23.06 o
   5   2   2        375.22        339.27        11.71 o
   6   2   2       3122.16       3569.63        80.99 o
   7   2   2         23.96         23.15         3.11 o
   8   2   2         70.85         79.16         7.29 o
   9   2   2        239.13        264.16        15.66 o
  10   2   2         10.55          9.33         5.94 o
  11   2   2          0.14          2.36         6.93 o
  12   2   2         12.85          3.84         8.19 o
  13   2   2         26.58         23.75        10.38 o
 -13   3   2          9.05         14.64         8.98 o
 -12   3   2          0.31          0.26         6.97 o
 -11   3   2          0.04         -4.54         6.13 o
 -10   3   2         71.78         71.89         9.86 o
  -9   3   2        156.55        180.35        14.00 o
  -8   3   2        101.04        104.53         9.07 o
  -7   3   2         84.90         82.47         7.03 o
  -6   3   2          4.09         -3.75         2.70 o
  -5   3   2          0.48          1.74         1.71 o
  -4   3   2        109.55        116.28         6.13 o
  -3   3   2        447.81        528.39        14.26 o
  -2   3   2         53.91         46.14         4.84 o
  -1   3   2        238.05        214.20         9.05 o
   0   3   2       2313.24       2744.17        54.46 o
   1   3   2        150.59        150.67         6.68 o
   2   3   2       2539.31       2523.64        50.62 o
   3   3   2        751.82        842.78        19.67 o
   4   3   2         42.28         49.65         6.44 o
   5   3   2         50.68         47.27         6.54 o
   6   3   2          0.80          4.44         3.44 o
   7   3   2          9.52          8.57         3.87 o
   8   3   2         12.56         16.73         5.71 o
   9   3   2        121.18        129.81        13.28 o
  10   3   2          0.28         16.73         7.83 o
  11   3   2         10.85         22.75         8.43 o
  12   3   2        215.23        191.20        18.01 o
  13   3   2         11.43         19.38        12.92 o
 -12   4   2         13.15         16.66         9.49 o
 -11   4   2          3.35        -12.05         7.50 o
 -10   4   2          0.67         -8.89         6.74 o
  -9   4   2         15.96          1.67         7.01 o
  -8   4   2         14.87         18.66         9.03 o
  -7   4   2        493.42        526.17        20.19 o
  -6   4   2         44.82        109.47         9.70 o
  -5   4   2        648.13        687.04        21.73 o
  -4   4   2       1313.88       1297.47        31.56 o
  -3   4   2         68.58         72.74         5.60 o
  -2   4   2          2.17         -0.22         2.71 o
  -1   4   2        111.42        108.12         8.73 o
   0   4   2          2.11          0.65         3.05 o
   1   4   2         20.15         14.86         3.67 o
   2   4   2          1.07          2.95         3.33 o
   3   4   2        110.51        145.48         7.67 o
   4   4   2        700.80        677.54        19.01 o
   5   4   2        228.35        235.36        11.68 o
   6   4   2        264.58        339.23        16.55 o
   7   4   2        181.37        203.10        15.30 o
   8   4   2          0.05         -7.85         5.73 o
   9   4   2         13.06         10.60         7.48 o
  10   4   2         13.57         10.86         7.82 o
  11   4   2          0.00         -6.17         9.36 o
  12   4   2          3.88         10.39         8.33 o
 -10   5   2          0.08        -14.13         7.07 o
  -9   5   2         17.19          5.23         7.52 o
  -8   5   2          0.15         -1.23         7.80 o
  -7   5   2          1.92         -7.76         6.50 o
  -6   5   2         24.06         22.40         6.71 o
  -5   5   2         25.36         43.34         7.41 o
  -4   5   2          0.19         43.60         8.64 o
  -3   5   2        398.57        447.34        19.58 o
  -2   5   2         73.47         75.49         8.05 o
  -1   5   2         91.95        105.59         7.95 o
   0   5   2          0.23          0.68         5.96 o
   1   5   2        935.46        924.46        24.69 o
   2   5   2         41.34         46.45         6.19 o
   3   5   2        354.92        364.91        17.42 o
   4   5   2          0.21         -5.53         5.44 o
   5   5   2          9.34          3.33         5.38 o
   6   5   2          2.34         -4.30         6.28 o
   7   5   2          5.70         -8.19         6.47 o
   8   5   2          1.40         -5.84         6.00 o
   9   5   2         12.38          9.34         8.88 o
  10   5   2          0.60         -6.84         8.66 o
  -8   6   2          1.34          0.30         8.31 o
  -7   6   2         25.10         22.86         9.38 o
  -6   6   2         38.55         44.27        10.04 o
  -5   6   2          0.01         -8.15         5.54 o
  -4   6   2          1.33         -7.38         6.42 o
  -3   6   2         91.21         83.25        13.07 o
  -2   6   2          5.63         13.30         7.30 o
  -1   6   2         27.36         25.24         7.86 o
   0   6   2          2.57         13.27         9.74 o
   1   6   2        100.49        117.25        13.55 o
   2   6   2         11.35         27.21         7.64 o
   3   6   2         11.61          8.71         7.08 o
   4   6   2          1.55         -7.44         6.15 o
   5   6   2         10.53          2.07         7.71 o
   6   6   2          7.50         -1.20         8.57 o
   7   6   2          1.79        -15.31         7.71 o
   8   6   2          1.04         -3.00         8.58 o
  -3   7   2         14.14         40.76        15.33 o
  -2   7   2          0.37          8.81        10.98 o
  -1   7   2          5.23          7.36        15.73 o
   0   7   2          3.38         15.74        11.98 o
   1   7   2          0.18          7.81        10.32 o
   2   7   2         35.81         29.13        10.92 o
   3   7   2          4.88          0.34        10.35 o
 -14   1   3          0.29         -7.28         8.12 o
 -13   1   3          0.19         -7.85         5.65 o
 -12   1   3         59.61         59.27         8.79 o
 -11   1   3          2.83          3.65         4.31 o
 -10   1   3        205.99        198.95        10.97 o
  -9   1   3        321.99        368.39        12.24 o
  -8   1   3          1.61          2.27         2.57 o
  -7   1   3         11.57          3.40         2.68 o
  -6   1   3          1.92          1.46         2.08 o
  -5   1   3        787.95        678.34        14.20 o
  -4   1   3        151.64        142.72         6.20 o
  -3   1   3     135713.53     153472.52      2869.46 o
  -2   1   3       1799.78       1338.55        26.33 o
  -1   1   3         95.51         52.06         1.93 o
   0   1   3      29540.83      34706.41       687.18 o
   1   1   3       2004.43       1518.31        72.41 o
   2   1   3       3121.94       2194.72        79.59 o
   3   1   3         44.63         52.14         3.06 o
   4   1   3        706.05        653.84        14.87 o
   5   1   3        102.79         88.65         4.88 o
   6   1   3       4154.12       4829.54        89.24 o
   7   1   3          1.61          1.05         2.36 o
   8   1   3        123.16        114.97         6.56 o
   9   1   3         94.90         97.65         6.48 o
  10   1   3         25.22         16.64         5.94 o
  11   1   3          0.41         -7.22         4.73 o
  12   1   3         40.18         41.88         9.74 o
  13   1   3          8.10         -0.11         7.21 o
  14   1   3          0.26          2.95         8.89 o
 -14   2   3          0.04         -3.08         7.75 o
 -13   2   3         65.34         77.66        11.98 o
 -12   2   3         59.99         70.85        11.82 o
 -11   2   3          9.30         13.51         8.30 o
 -10   2   3        110.45         97.85        14.45 o
  -9   2   3        113.35        129.96         9.67 o
  -8   2   3          2.44          3.47         3.11 o
  -7   2   3         16.78         20.60         3.46 o
  -6   2   3        834.98        940.30        22.83 o
  -5   2   3          1.90          1.94         2.18 o
  -4   2   3        153.50        132.84         5.23 o
  -3   2   3       1832.49       2012.50        40.36 o
  -2   2   3       2598.50       2282.73        53.02 o
  -1   2   3        456.29        326.05         8.30 o
   0   2   3       3145.43       3710.12        71.28 o
   1   2   3       1192.79       1036.01        35.25 o
   2   2   3        376.43        278.38         8.04 o
   3   2   3          0.75          1.49         2.10 o
   4   2   3        121.71        147.14        10.24 o
   5   2   3         72.34         77.12         5.80 o
   6   2   3         74.71         94.45         7.23 o
   7   2   3        451.64        499.98        16.23 o
   8   2   3         33.34         32.63         5.31 o
   9   2   3         21.63         19.33         5.75 o
  10   2   3        141.59        115.40        13.62 o
  11   2   3          0.13          3.51         6.36 o
  12   2   3          0.01          1.05         7.65 o
  13   2   3         32.45         19.48        11.57 o
 -13   3   3          2.79         -2.95         7.73 o
 -12   3   3         16.11          6.79         7.57 o
 -11   3   3          8.10          7.38         7.15 o
 -10   3   3         12.67          1.68         7.38 o
  -9   3   3         66.63         88.24        10.58 o
  -8   3   3         83.43         81.78         8.38 o
  -7   3   3        114.47        108.91        10.82 o
  -6   3   3          5.60         20.05         4.01 o
  -5   3   3        130.50        114.05         6.85 o
  -4   3   3        613.27        627.96        15.38 o
  -3   3   3         53.99         93.44         6.47 o
  -2   3   3          0.99         -3.79         1.90 o
  -1   3   3         60.77         50.20         4.21 o
   0   3   3       1139.77       1333.38        28.08 o
   1   3   3       1027.80       1017.69        22.35 o
   2   3   3         12.05          8.84         2.83 o
   3   3   3       1785.41       2045.18        44.33 o
   4   3   3         94.25         84.32         6.42 o
   5   3   3         36.62         43.42         5.25 o
   6   3   3         59.54         69.89         6.54 o
   7   3   3         36.15         30.06         5.52 o
   8   3   3         22.20         16.96         5.68 o
   9   3   3         76.68         94.01        11.59 o
  10   3   3         32.24         16.92         7.41 o
  11   3   3          0.18          6.39         7.46 o
  12   3   3          2.13         12.95         9.18 o
  13   3   3          0.90          1.77         7.81 o
 -12   4   3         10.87          1.11         8.34 o
 -11   4   3          6.57         -0.26         7.48 o
 -10   4   3          0.16        -12.28         6.14 o
  -9   4   3         71.13         51.73         9.50 o
  -8   4   3         21.82         19.27         6.70 o
  -7   4   3        666.28        723.45        23.73 o
  -6   4   3       1874.70       2080.11        52.10 o
  -5   4   3          3.91         18.85         6.61 o
  -4   4   3        865.45        936.60        24.57 o
  -3   4   3        550.97        505.23        14.10 o
  -2   4   3         11.48          8.35         3.36 o
  -1   4   3         30.21         17.88         3.79 o
   0   4   3         50.62         54.89         5.12 o
   1   4   3        112.58        103.23         6.37 o
   2   4   3         25.17         26.13         4.05 o
   3   4   3       1194.15       1344.86        29.94 o
   4   4   3        232.76        199.07        11.11 o
   5   4   3        104.00        113.79         8.66 o
   6   4   3       1017.09       1041.23        29.91 o
   7   4   3        308.62        317.94        18.32 o
   8   4   3          3.63         -3.43         5.71 o
   9   4   3          9.72          3.31         7.63 o
  10   4   3          4.07         -3.03         6.10 o
  11   4   3          4.09         -9.09         7.11 o
  12   4   3         10.57         -0.94         8.78 o
 -10   5   3          0.01         -3.68         8.08 o
  -9   5   3          3.20          1.91         7.74 o
  -8   5   3         14.24         33.07         8.74 o
  -7   5   3         21.03          6.51         6.08 o
  -6   5   3        147.27        193.07        13.75 o
  -5   5   3         57.02         73.82         8.61 o
  -4   5   3        893.09        918.33        27.80 o
  -3   5   3         21.05         19.96         8.95 o
  -2   5   3         51.72         42.35        11.55 o
  -1   5   3         23.36          8.40         4.56 o
   0   5   3        219.78        240.77        11.96 o
   1   5   3        172.57        175.86        10.87 o
   2   5   3         33.68         45.79         6.25 o
   3   5   3        177.24        184.33        12.28 o
   4   5   3         72.49         66.33        10.50 o
   5   5   3         32.71         29.34         7.17 o
   6   5   3          3.27          2.61         6.42 o
   7   5   3         20.34          0.57         6.51 o
   8   5   3          1.45         -6.32         7.21 o
   9   5   3          4.77        -10.72         7.26 o
  10   5   3          2.59         -5.52         8.50 o
  -8   6   3          6.25         14.49         9.24 o
  -7   6   3          1.87         -9.64         7.23 o
  -6   6   3          8.26         16.86         7.46 o
  -5   6   3          1.41        -10.45         6.77 o
  -4   6   3          0.01         -2.08         6.04 o
  -3   6   3          9.68         21.06         7.61 o
  -2   6   3          0.54          3.93         6.62 o
  -1   6   3         15.01          6.16         6.60 o
   0   6   3        271.41        325.55        18.47 o
   1   6   3        635.56        603.35        34.53 o
   2   6   3         18.78         17.06         7.42 o
   3   6   3         17.57         24.76         7.67 o
   4   6   3          1.89          1.51         6.18 o
   5   6   3          2.84         -4.29         7.50 o
   6   6   3          9.95         -8.89         7.39 o
   7   6   3         18.52          4.95         8.21 o
  -3   7   3          0.92         10.47        10.20 o
  -2   7   3         29.39         26.79        15.19 o
  -1   7   3          0.12         11.31        12.94 o
   0   7   3          1.17         -0.48         8.90 o
   1   7   3          0.05         13.75        15.95 o
   2   7   3         11.03         15.29        14.08 o
   3   7   3         12.47          5.33         9.34 o
 -14   0   4          0.74          2.89        11.50 o
 -13   0   4          0.20          6.31        10.07 o
 -12   0   4        273.60        242.95        18.98 o
 -11   0   4        216.02        211.80        14.23 o
 -10   0   4        139.38        146.37        11.30 o
  -9   0   4         73.75         76.18         8.54 o
  -8   0   4          0.11         -1.16         3.79 o
  -7   0   4       2605.27       2448.45        67.35 o
  -6   0   4        349.25        335.82        13.15 o
  -5   0   4        229.08        188.81        11.05 o
  -4   0   4      10284.76       9810.59       278.49 o
  -3   0   4      26634.06      29303.25       822.44 o
  -2   0   4          2.57          2.00         1.23 o
  -1   0   4        331.74        246.64         9.44 o
   0   0   4       6830.02       7559.49       212.41 o
   1   0   4         31.02         18.07         1.71 o
   2   0   4        129.12        102.80        11.29 o
   3   0   4      17260.27      19807.62       556.86 o
   4   0   4        206.73        178.88        13.45 o
   5   0   4          0.03         -4.09         2.05 o
   6   0   4        754.55        752.56        26.72 o
   7   0   4       1143.36       1104.12        41.43 o
   8   0   4          1.23         -2.80         4.27 o
   9   0   4          5.86          8.10         5.98 o
  10   0   4         85.50         69.11         8.74 o
  11   0   4          4.62         -3.81         7.11 o
  12   0   4         66.76         56.41        14.64 o
  13   0   4          6.49         16.56        12.45 o
  14   0   4          4.70          4.34        18.62 o
 -14   1   4          2.66         -0.54         7.67 o
 -13   1   4          0.26          1.89         7.52 o
 -12   1   4         44.23         40.91         7.70 o
 -11   1   4          6.61         -0.62         4.11 o
 -10   1   4         45.22         39.68         4.84 o
  -9   1   4          6.20         15.21         3.59 o
  -8   1   4          0.50         -4.83         2.41 o
  -7   1   4         14.77         14.85         2.97 o
  -6   1   4       1156.08       1148.15        22.80 o
  -5   1   4        330.99        309.63         8.54 o
  -4   1   4         76.85         69.65         3.75 o
  -3   1   4      75833.74      86782.52      1538.97 o
  -2   1   4         93.14        105.03         4.01 o
  -1   1   4        889.59        683.37        26.95 o
   0   1   4       1864.84       2216.59        45.11 o
   1   1   4       3014.32       2179.13        51.62 o
   2   1   4        638.40        432.73        13.92 o
   3   1   4        143.97        183.73         5.79 o
   4   1   4       3076.78       2546.55        50.25 o
   5   1   4          7.96          7.82         2.32 o
   6   1   4       4459.41       5252.23        96.70 o
   7   1   4        237.34        220.83         8.22 o
   8   1   4          8.14          1.78         2.64 o
   9   1   4         13.95         13.75         3.97 o
  10   1   4        148.46        153.85        11.43 o
  11   1   4          0.02         -9.49         4.95 o
  12   1   4         14.60         18.42         9.99 o
  13   1   4          9.76         16.12        11.79 o
  14   1   4          1.85          2.87         8.75 o
 -14   2   4          4.38         -4.41         7.85 o
 -13   2   4         34.05         51.97         9.96 o
 -12   2   4        105.44        133.66        13.20 o
 -11   2   4          1.75          1.20         7.09 o
 -10   2   4         48.19         54.73         7.90 o
  -9   2   4         10.55          4.60         5.06 o
  -8   2   4         15.64         11.93         3.91 o
  -7   2   4         90.80         78.59         5.42 o
  -6   2   4        109.31        153.20         6.92 o
  -5   2   4       1030.41        886.67        24.14 o
  -4   2   4          7.16          6.10         1.79 o
  -3   2   4        871.46       1111.48        23.51 o
  -2   2   4         12.66          0.16         1.94 o
  -1   2   4        507.57        440.61        10.29 o
   0   2   4      20918.19      25090.31       497.98 o
   1   2   4       2950.65       2756.47        57.01 o
   2   2   4        217.80        182.99         5.67 o
   3   2   4       1367.36       1593.25        37.27 o
   4   2   4         40.21         55.34         4.60 o
   5   2   4         85.58        106.52         7.84 o
   6   2   4         38.37         41.69         4.84 o
   7   2   4        857.98        910.71        28.53 o
   8   2   4         78.26         74.00         8.36 o
   9   2   4        330.28        312.66        17.41 o
  10   2   4         41.73         43.28         7.78 o
  11   2   4         17.95         10.15         8.24 o
  12   2   4          1.22          7.18         7.64 o
  13   2   4         56.54         73.17        19.54 o
 -13   3   4          0.74         -4.23         7.26 o
 -12   3   4         31.54         44.52        10.21 o
 -11   3   4          0.07         -3.21         5.94 o
 -10   3   4          2.17         13.95         7.11 o
  -9   3   4         64.41         78.60         8.88 o
  -8   3   4          8.30          3.60         5.89 o
  -7   3   4        286.12        270.63        13.87 o
  -6   3   4         40.00         35.25         4.64 o
  -5   3   4         14.11         22.92         3.58 o
  -4   3   4          1.52          3.13         2.14 o
  -3   3   4       1977.04       2099.59        42.94 o
  -2   3   4         20.74          7.04         2.39 o
  -1   3   4         13.10         12.88         3.12 o
   0   3   4        426.88        483.38        12.20 o
   1   3   4        954.12        898.07        20.14 o
   2   3   4        408.91        396.59        11.85 o
   3   3   4       1009.83       1235.08        26.45 o
   4   3   4        295.95        278.73        11.26 o
   5   3   4        139.34        126.27         8.09 o
   6   3   4        456.65        461.64        16.30 o
   7   3   4        198.18        214.71        13.19 o
   8   3   4          8.83         14.28         5.90 o
   9   3   4         37.61         27.56         8.84 o
  10   3   4         30.18         19.54         8.60 o
  11   3   4         18.23         12.74         8.47 o
  12   3   4          0.77         13.45         8.92 o
  13   3   4          2.54         -1.07         9.23 o
 -12   4   4          3.92          2.66         8.48 o
 -11   4   4          0.03         -8.96         7.13 o
 -10   4   4          1.40         -6.92         6.21 o
  -9   4   4         41.72         22.15         8.02 o
  -8   4   4         47.60         34.02         7.39 o
  -7   4   4        598.38        661.57        22.34 o
  -6   4   4         52.45        113.09         9.69 o
  -5   4   4         25.97         38.81         6.52 o
  -4   4   4        170.01        159.36         9.17 o
  -3   4   4        380.83        381.97        12.68 o
  -2   4   4        166.45        157.97         8.56 o
  -1   4   4         19.94         17.55         3.74 o
   0   4   4         82.40        103.20         8.00 o
   1   4   4          8.59          8.71         3.59 o
   2   4   4        475.05        502.86        13.91 o
   3   4   4        318.97        437.68        13.16 o
   4   4   4        279.96        266.43        15.96 o
   5   4   4        119.30        116.27        10.76 o
   6   4   4          1.97         13.72         6.00 o
   7   4   4         60.55         53.69         9.46 o
   8   4   4          0.56        -12.22         6.11 o
   9   4   4          2.56         -6.98         7.10 o
  10   4   4         42.86         29.80         9.83 o
  11   4   4          0.12        -15.76         8.51 o
 -10   5   4          2.13         -9.87         7.79 o
  -9   5   4          1.83         -1.17         8.59 o
  -8   5   4         67.06         51.17         9.82 o
  -7   5   4         32.85         26.85         7.10 o
  -6   5   4        298.59        277.50        16.05 o
  -5   5   4         11.66         17.50         6.01 o
  -4   5   4        673.97        673.43        22.44 o
  -3   5   4         20.14         20.97         8.05 o
  -2   5   4         49.68         53.70         7.24 o
  -1   5   4         14.76         13.30         4.79 o
   0   5   4        179.61        199.83        11.01 o
   1   5   4        735.66        776.57        20.51 o
   2   5   4        149.50        145.23         9.76 o
   3   5   4         60.57         87.07         8.06 o
   4   5   4         91.18         81.56         8.64 o
   5   5   4         12.70          8.56         7.51 o
   6   5   4        149.27        187.77        14.99 o
   7   5   4         27.55         15.48         7.81 o
   8   5   4          1.52          0.15         7.36 o
   9   5   4         11.38          1.53         8.11 o
  10   5   4          0.27        -15.51         7.91 o
  -8   6   4          2.01         13.73         8.63 o
  -7   6   4          0.05         17.15         9.58 o
  -6   6   4         27.95         33.73         8.19 o
  -5   6   4          5.34         11.14         7.38 o
  -4   6   4          7.69          9.41         7.06 o
  -3   6   4         71.88         77.70        14.49 o
  -2   6   4        158.97        134.66        12.16 o
  -1   6   4         58.88         41.05        11.69 o
   0   6   4        192.28        209.56        14.97 o
   1   6   4        114.40        112.76        12.50 o
   2   6   4          7.44          8.80         6.80 o
   3   6   4         26.69         33.16         7.59 o
   4   6   4         19.01         16.07         6.88 o
   5   6   4          0.86         -9.73         7.20 o
   6   6   4          0.38         -2.76         7.50 o
   7   6   4          2.29        -11.13         8.12 o
  -3   7   4          1.54         11.89         7.63 o
  -2   7   4         13.01         36.42        12.79 o
  -1   7   4          8.34          4.02        15.84 o
   0   7   4          1.96         22.76        11.72 o
   1   7   4          0.35          1.91        15.69 o
   2   7   4         29.61         47.17        11.54 o
   3   7   4         12.92         21.44        15.60 o
 -14   1   5          0.23         -0.12         7.45 o
 -13   1   5         35.41         11.93         7.77 o
 -12   1   5          9.19         11.47         6.46 o
 -11   1   5          1.42          0.25         4.16 o
 -10   1   5          0.38          1.38         3.21 o
  -9   1   5        558.56        531.13        13.86 o
  -8   1   5          3.16         -2.00         2.55 o
  -7   1   5         46.35         50.16         4.19 o
  -6   1   5         59.41         71.78         4.51 o
  -5   1   5         36.47         30.58         2.77 o
  -4   1   5          0.18          3.52         1.92 o
  -3   1   5       2627.83       3030.77        55.71 o
  -2   1   5         93.59         75.68         3.51 o
  -1   1   5        247.62        211.74         6.19 o
   0   1   5       2347.99       2887.46        55.11 o
   1   1   5       3356.52       2457.71        56.29 o
   2   1   5         11.08         10.87         1.76 o
   3   1   5          7.67         11.30         1.68 o
   4   1   5          1.49          2.89         1.60 o
   5   1   5       1744.47       1669.56        32.64 o
   6   1   5        825.60        974.62        20.84 o
   7   1   5        856.27        841.36        18.97 o
   8   1   5          0.12         -3.30         2.36 o
   9   1   5          1.69          2.97         3.89 o
  10   1   5          1.31         -5.12         4.54 o
  11   1   5          6.67          5.06         9.50 o
  12   1   5         15.76         12.83         7.80 o
  13   1   5          0.08          0.39         7.57 o
  14   1   5          2.66         18.35        10.52 o
 -14   2   5          1.17         -3.43         8.98 o
 -13   2   5         12.31          8.01         7.70 o
 -12   2   5         49.16         56.35         9.65 o
 -11   2   5         35.84         44.26         8.39 o
 -10   2   5         23.48         20.77         6.24 o
  -9   2   5         39.31         37.80         5.72 o
  -8   2   5         21.49         21.89         3.83 o
  -7   2   5        187.53        185.84         8.17 o
  -6   2   5        254.07        355.73        12.40 o
  -5   2   5         26.15         17.28         2.61 o
  -4   2   5         10.53          2.07         1.76 o
  -3   2   5       1999.17       2296.45        48.72 o
  -2   2   5       1032.20        901.68        19.38 o
  -1   2   5       1174.35       1106.82        22.82 o
   0   2   5       8458.14       9781.19       195.74 o
   1   2   5        487.67        390.68        12.10 o
   2   2   5          3.64          1.25         1.42 o
   3   2   5        166.24        177.96         6.37 o
   4   2   5       1834.41       1915.07        44.65 o
   5   2   5         83.25         82.19         5.84 o
   6   2   5        619.33        709.28        19.99 o
   7   2   5        110.17        130.32         8.37 o
   8   2   5          8.48         13.11         4.95 o
   9   2   5        776.89        745.90        25.89 o
  10   2   5          1.78          5.40         7.47 o
  11   2   5          0.00         -2.48         6.22 o
  12   2   5         37.91         29.62         9.36 o
  13   2   5          1.06         23.30        11.72 o
 -13   3   5         16.36         -0.92         8.10 o
 -12   3   5          4.24          7.59         8.00 o
 -11   3   5         15.50         -2.03         8.14 o
 -10   3   5         92.16        122.10        12.27 o
  -9   3   5         46.67         45.28         9.14 o
  -8   3   5          0.06         -2.77         5.00 o
  -7   3   5        488.46        496.19        17.92 o
  -6   3   5          0.22         -2.94         3.30 o
  -5   3   5        119.90        110.54         5.53 o
  -4   3   5        260.61        282.07        12.38 o
  -3   3   5         17.98         23.51         3.05 o
  -2   3   5         38.14         26.07         3.07 o
  -1   3   5         53.41         32.73         4.22 o
   0   3   5       1295.60       1507.87        31.35 o
   1   3   5        155.64        177.93         7.38 o
   2   3   5       1194.97       1160.75        26.76 o
   3   3   5       3152.77       3747.86        73.48 o
   4   3   5          4.16          6.84         3.61 o
   5   3   5        103.04        110.44         7.74 o
   6   3   5        567.71        582.41        18.17 o
   7   3   5        360.60        365.79        17.38 o
   8   3   5         17.69          8.72         6.39 o
   9   3   5          0.03          1.73         5.67 o
  10   3   5          1.43          1.69         8.71 o
  11   3   5          0.15         -4.47         7.57 o
  12   3   5         32.11         30.65        11.48 o
 -12   4   5          0.31          7.28         7.44 o
 -11   4   5          1.51          1.30         6.73 o
 -10   4   5          0.10         -2.47         6.36 o
  -9   4   5         18.71         38.81         8.62 o
  -8   4   5          0.49         12.26         6.34 o
  -7   4   5        103.74        119.06        10.30 o
  -6   4   5        442.79        498.91        19.28 o
  -5   4   5        196.53        202.32        12.19 o
  -4   4   5        318.39        356.45        19.11 o
  -3   4   5         88.44        123.47         6.92 o
  -2   4   5         32.74         21.89         3.81 o
  -1   4   5        523.12        527.38        15.02 o
   0   4   5          6.48         19.42         3.69 o
   1   4   5         70.98         88.21         6.02 o
   2   4   5        106.45        133.78         7.35 o
   3   4   5          3.01          5.19         3.38 o
   4   4   5         11.60          3.79         4.21 o
   5   4   5         99.65        111.46         8.87 o
   6   4   5         19.32          4.01         5.77 o
   7   4   5          1.58         -6.08         6.60 o
   8   4   5          0.19         -3.31         6.54 o
   9   4   5          6.70         -1.65        10.65 o
  10   4   5         33.24         26.30         9.46 o
  11   4   5          3.87         -1.64         8.61 o
 -10   5   5          1.06         -9.59         7.75 o
  -9   5   5        143.95        138.74        13.88 o
  -8   5   5         20.16         -0.90         7.30 o
  -7   5   5         21.83         14.50         6.63 o
  -6   5   5        153.95        184.73        13.15 o
  -5   5   5         70.72         86.29        10.22 o
  -4   5   5        184.24        185.41        16.33 o
  -3   5   5        203.58        239.54        15.26 o
  -2   5   5          1.56         -2.50         4.88 o
  -1   5   5        102.63        101.86        13.82 o
   0   5   5          0.56          0.80         4.28 o
   1   5   5        848.97        813.52        27.10 o
   2   5   5         70.62         73.07         7.45 o
   3   5   5        196.81        226.07        13.52 o
   4   5   5         43.20         45.29         7.72 o
   5   5   5          5.67         -5.81         6.16 o
   6   5   5         16.35         16.76         8.96 o
   7   5   5          3.99          4.03         7.55 o
   8   5   5         33.51         14.48         8.50 o
   9   5   5          1.21         -4.14         7.84 o
  10   5   5          3.33         -4.36         8.74 o
  -8   6   5          0.64         -7.48         9.14 o
  -7   6   5          2.58          8.83         8.00 o
  -6   6   5         15.37         32.17         9.16 o
  -5   6   5          2.24         -2.32         6.89 o
  -4   6   5          1.05          7.34         6.81 o
  -3   6   5          1.75         17.39         7.14 o
  -2   6   5        207.52        237.31        16.15 o
  -1   6   5         40.81         43.59         8.59 o
   0   6   5        403.97        416.76        21.46 o
   1   6   5          0.02         14.20         7.91 o
   2   6   5          1.97         -6.06         6.19 o
   3   6   5         13.89         13.87         6.93 o
   4   6   5          1.94         -9.40         6.69 o
   5   6   5          4.74          2.06         7.78 o
   6   6   5         64.14         62.67        10.90 o
   7   6   5         16.87          0.01         8.35 o
  -3   7   5          5.81          9.19         8.18 o
  -2   7   5          1.19         13.78        10.85 o
  -1   7   5          6.47         12.93        23.49 o
   0   7   5         43.84         54.70        12.56 o
   1   7   5          0.05          1.64        11.22 o
   2   7   5          8.38         11.68         9.89 o
   3   7   5         17.46         17.29        11.74 o
 -14   0   6          0.01         10.88        11.19 o
 -13   0   6         42.57         38.15         8.38 o
 -12   0   6        440.05        426.34        19.69 o
 -11   0   6          2.82         -1.84         4.06 o
 -10   0   6         15.67         16.03         5.28 o
  -9   0   6        607.55        665.03        24.15 o
  -8   0   6        327.35        293.64        15.47 o
  -7   0   6        325.80        277.76        15.44 o
  -6   0   6       1774.67       2360.83        72.04 o
  -5   0   6       3254.35       2992.18        79.15 o
  -4   0   6       1847.46       1714.07        42.17 o
  -3   0   6     218240.81     243073.48      5564.66 o
  -2   0   6       1231.51       1202.30        32.02 o
  -1   0   6       3387.13       2292.80       119.40 o
   0   0   6      17468.46      18955.68       531.69 o
   1   0   6         14.35         12.97         1.85 o
   2   0   6        635.30        493.83        14.59 o
   3   0   6       4294.36       4727.31       121.41 o
   4   0   6         77.53         56.68         6.42 o
   5   0   6         15.76         10.04         3.15 o
   6   0   6       1024.53       1066.89        32.40 o
   7   0   6         34.17         23.10         4.94 o
   8   0   6        318.70        320.51        24.55 o
   9   0   6       1105.63       1222.39        39.08 o
  10   0   6         93.60         81.34        13.31 o
  11   0   6          9.00         11.75         8.59 o
  12   0   6         19.46         36.50        13.45 o
  13   0   6        123.01        113.86        20.32 o
  14   0   6          4.75          6.33        13.43 o
 -14   1   6         18.32          7.83         6.83 o
 -13   1   6         11.20          0.43         6.74 o
 -12   1   6         71.26         75.83         8.08 o
 -11   1   6         20.64          6.33         4.74 o
 -10   1   6         17.94         11.38         3.47 o
  -9   1   6         37.05         53.87         4.90 o
  -8   1   6          0.28         -2.25         2.47 o
  -7   1   6         96.86         76.22         4.94 o
  -6   1   6        204.07        228.92         7.51 o
  -5   1   6         22.00         18.64         2.29 o
  -4   1   6        149.21        109.25         4.46 o
  -3   1   6      21512.91      24772.16       419.79 o
  -2   1   6         30.74         18.74         1.90 o
  -1   1   6         15.09         20.34         1.70 o
   0   1   6       1854.03       2427.90        44.28 o
   1   1   6        555.97        413.17        15.25 o
   2   1   6       1041.92        757.12        20.97 o
   3   1   6       3395.40       4256.23        92.90 o
   4   1   6         58.37         47.02         2.46 o
   5   1   6        730.12        664.32        14.64 o
   6   1   6          0.00          2.39         1.86 o
   7   1   6         40.12         56.83         4.71 o
   8   1   6          2.49          3.30         3.48 o
   9   1   6        113.37        119.58         9.54 o
  10   1   6          2.65         -2.20         4.66 o
  11   1   6          3.50         -4.69         5.60 o
  12   1   6          7.03          4.36         7.02 o
  13   1   6          3.00          6.48         7.45 o
  14   1   6          0.71         -1.74         9.27 o
 -14   2   6          4.09         -6.00         7.84 o
 -13   2   6          0.65         -4.89         7.36 o
 -12   2   6         17.74         12.69         6.85 o
 -11   2   6         31.33         35.64         7.53 o
 -10   2   6          2.80         -0.59         4.62 o
  -9   2   6        104.45        111.11         8.39 o
  -8   2   6         40.78         26.67         4.23 o
  -7   2   6          4.68          4.74         2.67 o
  -6   2   6       7450.73       8194.04       157.19 o
  -5   2   6         17.18          8.63         3.52 o
  -4   2   6         29.61         22.48         2.01 o
  -3   2   6        902.61       1025.30        23.55 o
  -2   2   6       1037.41        974.64        20.51 o
  -1   2   6         56.46         43.87         3.29 o
   0   2   6       1130.76       1304.99        28.29 o
   1   2   6          9.72         12.06         2.21 o
   2   2   6         14.10         19.41         3.89 o
   3   2   6      10356.77      12035.39       241.16 o
   4   2   6        796.51        755.18        19.97 o
   5   2   6        288.58        240.96        10.09 o
   6   2   6          0.71          1.24         2.10 o
   7   2   6        169.78        177.57         9.70 o
   8   2   6          7.07          6.58         5.01 o
   9   2   6        105.07         87.58        13.95 o
  10   2   6        136.95        140.80        21.13 o
  11   2   6          0.42          6.22         6.42 o
  12   2   6          1.90        -11.11         7.23 o
  13   2   6         23.84         26.10        11.94 o
 -13   3   6          6.72         -9.05         7.45 o
 -12   3   6         14.95          6.55         7.91 o
 -11   3   6          5.21          3.62         7.09 o
 -10   3   6        203.31        224.93        16.33 o
  -9   3   6         34.52         43.14         7.27 o
  -8   3   6        112.80        133.98        10.52 o
  -7   3   6        230.01        235.96        13.00 o
  -6   3   6          0.04         -2.69         2.69 o
  -5   3   6        191.45        232.73        11.58 o
  -4   3   6         13.19          4.74         2.94 o
  -3   3   6        572.32        579.17        14.28 o
  -2   3   6         15.58          6.08         2.56 o
  -1   3   6        427.50        475.28        12.03 o
   0   3   6       1099.98       1426.69        29.98 o
   1   3   6         43.84         39.59         4.77 o
   2   3   6        116.23        101.72         7.22 o
   3   3   6        433.24        467.40        13.04 o
   4   3   6       1415.56       1550.13        37.93 o
   5   3   6          8.45          4.90         3.18 o
   6   3   6        179.56        167.11        13.87 o
   7   3   6         33.54         29.69         6.28 o
   8   3   6         27.23         18.12         5.99 o
   9   3   6        174.99        211.25        14.86 o
  10   3   6        105.23         98.95        12.39 o
  11   3   6          3.59         -3.22        10.08 o
  12   3   6          3.69         14.74         9.36 o
 -12   4   6          4.18         -0.49         8.81 o
 -11   4   6         11.32         18.93         9.20 o
 -10   4   6          8.76          7.37         7.92 o
  -9   4   6         94.77        121.94        17.68 o
  -8   4   6         98.65        103.30         9.89 o
  -7   4   6       1348.08       1443.46        40.26 o
  -6   4   6         81.93         83.47        10.59 o
  -5   4   6         74.09         74.66         8.52 o
  -4   4   6         29.66         32.35         4.90 o
  -3   4   6        166.03        183.73        10.42 o
  -2   4   6         12.75          8.16         3.10 o
  -1   4   6         23.48         19.36         5.62 o
   0   4   6        341.73        371.05        11.29 o
   1   4   6         16.18         10.46         3.42 o
   2   4   6        229.94        269.19        10.76 o
   3   4   6          0.26          8.90         4.03 o
   4   4   6        143.07        115.77         8.62 o
   5   4   6         13.27         15.06         5.04 o
   6   4   6         12.62          2.85         5.46 o
   7   4   6         11.03         -3.01         7.31 o
   8   4   6          1.26        -12.79         6.40 o
   9   4   6         46.27         40.63        10.42 o
  10   4   6         17.16         25.37         9.71 o
  11   4   6         19.16         21.78        10.68 o
 -10   5   6          8.38         -2.66         8.21 o
  -9   5   6         16.91          4.19         7.20 o
  -8   5   6         10.74          2.13        10.00 o
  -7   5   6         31.74         26.60         7.39 o
  -6   5   6        219.00        245.48        15.03 o
  -5   5   6          0.17         -5.96         4.77 o
  -4   5   6          0.78         -3.32         5.97 o
  -3   5   6          3.02         -2.30         5.37 o
  -2   5   6         15.63         20.97         5.94 o
  -1   5   6          2.10          8.98         5.33 o
   0   5   6        439.82        476.99        16.58 o
   1   5   6        981.22        945.34        33.13 o
   2   5   6         81.57         88.07         8.62 o
   3   5   6        194.25        215.14        11.82 o
   4   5   6        158.75        166.64        11.92 o
   5   5   6          1.59         -1.68         7.36 o
   6   5   6         13.26          2.41         7.15 o
   7   5   6          6.56          4.19         6.84 o
   8   5   6          2.17         -0.59         7.59 o
   9   5   6         12.99         -7.30         6.58 o
  10   5   6          3.54          3.69         7.88 o
  -8   6   6          0.00        -17.31         8.66 o
  -7   6   6          8.43         11.66         7.82 o
  -6   6   6          2.56          7.92         7.63 o
  -5   6   6         17.06         15.99         8.02 o
  -4   6   6          2.04         14.08         7.00 o
  -3   6   6         20.21         20.79         8.12 o
  -2   6   6         95.70        108.85        11.33 o
  -1   6   6        166.08        171.36        13.73 o
   0   6   6         89.34         67.70        13.56 o
   1   6   6         63.26         62.11        10.67 o
   2   6   6          1.88         -1.95         6.12 o
   3   6   6         12.97         17.49         7.86 o
   4   6   6          0.30         -6.72         6.90 o
   5   6   6         29.04          2.61         7.75 o
   6   6   6          1.04         19.35         9.64 o
   7   6   6          3.12         -3.41         8.36 o
  -3   7   6          0.56         10.20         7.61 o
  -2   7   6         59.51         35.12        11.49 o
  -1   7   6         18.40         13.35        19.42 o
   0   7   6          0.60         -3.86        12.01 o
   1   7   6          0.13         12.35        10.64 o
   2   7   6          1.12         11.05        12.07 o
 -14   1   7         10.74          1.93         6.65 o
 -13   1   7         22.33         17.36         7.41 o
 -12   1   7         22.72         23.72         5.76 o
 -11   1   7          0.88         -3.75         3.29 o
 -10   1   7        271.45        232.34        12.23 o
  -9   1   7         27.05         43.51         4.52 o
  -8   1   7         21.87         20.06         3.31 o
  -7   1   7        209.69        167.08         6.87 o
  -6   1   7        208.90        361.29        10.47 o
  -5   1   7         10.37          7.92         2.21 o
  -4   1   7        820.34        703.17        13.57 o
  -3   1   7      29780.30      33858.74       601.22 o
  -2   1   7        308.09        264.93        13.12 o
  -1   1   7       1965.04       1501.16        28.60 o
   0   1   7      10910.46      12944.82       230.24 o
   1   1   7        188.16        159.36         5.04 o
   2   1   7        346.11        269.50         8.29 o
   3   1   7        378.37        406.75        11.47 o
   4   1   7       1630.00       1371.18        30.63 o
   5   1   7          4.70          4.74         1.78 o
   6   1   7        168.49        195.85         7.83 o
   7   1   7        565.24        597.94        15.61 o
   8   1   7         14.63          3.72         3.17 o
   9   1   7        117.40        125.50         8.97 o
  10   1   7          0.26         -9.16         5.25 o
  11   1   7          2.82          3.98         7.04 o
  12   1   7          5.27        -11.92         6.40 o
  13   1   7         48.94         52.95        10.10 o
  14   1   7          3.82         18.74        10.43 o
 -14   2   7          0.25          6.94         8.35 o
 -13   2   7          0.11         -1.62         7.47 o
 -12   2   7          8.94          1.55         6.71 o
 -11   2   7          4.09          2.16         5.67 o
 -10   2   7         53.18         40.75         6.89 o
  -9   2   7        234.47        221.44        15.68 o
  -8   2   7        121.16         92.35         6.14 o
  -7   2   7          1.03          6.64         2.92 o
  -6   2   7       7760.13       8673.25       166.11 o
  -5   2   7          9.45          1.65         2.33 o
  -4   2   7        226.62        207.19         8.06 o
  -3   2   7       1887.34       2375.89        50.40 o
  -2   2   7        296.21        259.22         7.61 o
  -1   2   7         52.62         36.53         3.14 o
   0   2   7       1044.57       1394.28        30.20 o
   1   2   7        289.63        256.09         7.15 o
   2   2   7         29.00         18.91         2.45 o
   3   2   7       8178.52      10148.17       203.93 o
   4   2   7        101.65         86.63         7.49 o
   5   2   7         71.58         51.00         3.96 o
   6   2   7        752.04        858.65        21.14 o
   7   2   7        227.17        235.17        13.48 o
   8   2   7          0.01          8.59         5.58 o
   9   2   7          0.60          3.66         5.38 o
  10   2   7          7.48         20.29         6.73 o
  11   2   7          8.97          5.97         6.87 o
  12   2   7         28.40         23.44        10.05 o
  13   2   7         12.72         12.65        10.80 o
 -13   3   7          6.18         -0.28         7.76 o
 -12   3   7        119.88         95.40        12.93 o
 -11   3   7         11.96         -2.01         8.61 o
 -10   3   7        334.07        357.37        20.84 o
  -9   3   7        140.60        129.94        10.97 o
  -8   3   7        158.33        161.73        11.29 o
  -7   3   7         82.14         72.17         8.23 o
  -6   3   7        153.54        129.07         7.70 o
  -5   3   7        230.82        236.33        10.00 o
  -4   3   7        229.06        189.76         9.01 o
  -3   3   7       1316.97       1526.93        32.06 o
  -2   3   7        489.72        431.12        15.26 o
  -1   3   7       1657.05       1870.07        38.15 o
   0   3   7        992.59       1285.91        27.35 o
   1   3   7        658.63        653.81        16.80 o
   2   3   7        202.37        236.79         8.04 o
   3   3   7        330.94        340.90        10.68 o
   4   3   7        622.00        694.91        19.79 o
   5   3   7         16.00         11.54         3.59 o
   6   3   7         52.53         42.45         6.56 o
   7   3   7         14.68         10.98         5.18 o
   8   3   7          1.18          4.99         7.34 o
   9   3   7        438.98        425.56        26.84 o
  10   3   7        162.72        147.87        18.27 o
  11   3   7         13.75          9.74         8.48 o
  12   3   7         15.59         13.76        11.91 o
 -12   4   7          6.75          5.47         8.53 o
 -11   4   7          2.82          6.60         8.15 o
 -10   4   7          0.03         18.81         7.98 o
  -9   4   7        242.53        249.45        15.62 o
  -8   4   7          0.35         19.53         6.37 o
  -7   4   7        878.70        873.17        26.98 o
  -6   4   7        240.68        235.75        13.82 o
  -5   4   7         14.74         10.92         5.44 o
  -4   4   7          9.79          7.07         4.26 o
  -3   4   7          3.09         -2.59         3.96 o
  -2   4   7        262.14        256.16        12.56 o
  -1   4   7          0.15          0.78         3.06 o
   0   4   7         18.37         40.82         4.52 o
   1   4   7        115.55        105.70         8.31 o
   2   4   7         85.33         71.97         5.11 o
   3   4   7       1069.86       1125.81        39.08 o
   4   4   7        190.29        218.58        11.85 o
   5   4   7         72.63         90.58         7.96 o
   6   4   7          2.11          1.22         5.45 o
   7   4   7          0.33         -6.86         6.64 o
   8   4   7         20.57         16.71        11.43 o
   9   4   7          3.72         12.62         8.85 o
  10   4   7         16.16         11.35         8.61 o
  11   4   7          1.33         -3.39         9.80 o
 -10   5   7          0.11         -6.49         7.86 o
  -9   5   7         65.11         66.13        10.85 o
  -8   5   7          2.63         11.93         7.15 o
  -7   5   7         19.92          8.99         5.74 o
  -6   5   7         11.95         14.39         5.51 o
  -5   5   7         20.14         17.95         6.74 o
  -4   5   7          7.39          2.42         7.46 o
  -3   5   7          0.76         -3.51         5.68 o
  -2   5   7        321.20        369.26        18.47 o
  -1   5   7         59.68         54.88         8.00 o
   0   5   7        263.02        343.68        17.84 o
   1   5   7        189.31        173.95        11.09 o
   2   5   7         16.96         19.09         5.55 o
   3   5   7          0.08         -8.71         4.36 o
   4   5   7         91.72         93.59         9.35 o
   5   5   7         20.92         18.29         7.59 o
   6   5   7         25.51         33.22         8.95 o
   7   5   7         33.22          6.56         8.35 o
   8   5   7          4.56         -9.90         7.00 o
   9   5   7          9.45         20.64         8.29 o
  10   5   7         44.34         16.33         9.41 o
  -8   6   7          5.58         -4.73         7.49 o
  -7   6   7         17.55         12.28         8.51 o
  -6   6   7          0.35          7.79         6.98 o
  -5   6   7          2.78          2.76         6.99 o
  -4   6   7         44.34         56.56         9.89 o
  -3   6   7         10.11         22.24         7.54 o
  -2   6   7        126.91        141.27        13.37 o
  -1   6   7        154.01        174.19        13.36 o
   0   6   7         22.52         42.50         8.44 o
   1   6   7         87.25         79.70        10.79 o
   2   6   7         43.56         44.90         9.14 o
   3   6   7         94.28        104.82        10.62 o
   4   6   7          0.63         -5.80         6.77 o
   5   6   7          0.46         -3.33         7.25 o
   6   6   7          0.24        -14.77         7.88 o
   7   6   7          8.12          2.08         8.72 o
  -3   7   7         62.74         59.54        10.32 o
  -2   7   7         62.05         69.42        16.52 o
  -1   7   7          4.46          7.80        12.93 o
   0   7   7         13.66         21.70        11.19 o
   1   7   7         12.67         28.19        11.34 o
   2   7   7          6.64         15.71        10.99 o
 -14   0   8         10.64         16.13         9.49 o
 -13   0   8          4.53         17.61         5.97 o
 -12   0   8        226.38        207.61        12.48 o
 -11   0   8          2.46         -5.08         4.05 o
 -10   0   8         27.10         57.01         7.25 o
  -9   0   8          0.01         -5.91         4.08 o
  -8   0   8        156.20        155.98        10.04 o
  -7   0   8         63.77         48.81         5.74 o
  -6   0   8        456.68        493.06        15.63 o
  -5   0   8        954.00        879.66        23.85 o
  -4   0   8        673.26        586.27        16.42 o
  -3   0   8       1878.62       1881.68        45.50 o
  -2   0   8       5400.25       4450.43       126.57 o
  -1   0   8       1719.25       1277.22        59.58 o
   0   0   8        185.87        230.65         8.29 o
   1   0   8       1346.31        954.84        25.93 o
   2   0   8       2108.51       1618.87        48.61 o
   3   0   8        826.05        849.79        24.57 o
   4   0   8        115.64        109.71         6.77 o
   5   0   8        131.62        100.56         9.85 o
   6   0   8        335.96        356.63        14.82 o
   7   0   8        486.92        561.06        24.04 o
   8   0   8         92.72         93.70        13.65 o
   9   0   8          1.22          9.72         5.01 o
  10   0   8         19.51         -1.83         6.76 o
  11   0   8         40.87         29.53        10.37 o
  12   0   8        114.77        103.14        18.60 o
  13   0   8         35.72         45.28        15.11 o
  14   0   8         83.98         47.84        18.28 o
 -14   1   8          0.02         -8.90         5.76 o
 -13   1   8          0.00          1.71         5.87 o
 -12   1   8          7.16          6.24         4.75 o
 -11   1   8          2.24          4.44         3.50 o
 -10   1   8         17.73         18.70         3.87 o
  -9   1   8         10.85          5.22         3.15 o
  -8   1   8          2.78          3.61         2.73 o
  -7   1   8          0.77          0.53         2.60 o
  -6   1   8      15920.01      18282.68       286.89 o
  -5   1   8        115.90         86.04         4.07 o
  -4   1   8        454.90        446.10         9.38 o
  -3   1   8      14898.83      16562.30       295.32 o
  -2   1   8         20.18          5.32         2.65 o
  -1   1   8       1930.92       1593.11        30.83 o
   0   1   8          9.82         12.81         1.62 o
   1   1   8       1716.87       1397.65        27.70 o
   2   1   8       1990.10       1549.48        53.22 o
   3   1   8         77.97        117.35         5.89 o
   4   1   8        147.08        108.67         5.96 o
   5   1   8        353.16        321.01        11.27 o
   6   1   8        877.84        939.55        21.54 o
   7   1   8          0.18          2.29         2.50 o
   8   1   8        114.65         97.88         7.46 o
   9   1   8         24.22         23.01         5.01 o
  10   1   8         23.45         11.73         5.79 o
  11   1   8          4.19         -4.96         6.36 o
  12   1   8          5.53         10.53         7.97 o
  13   1   8         30.40         30.07         9.91 o
 -14   2   8          5.41        -14.32         7.16 o
 -13   2   8         11.08          6.82         7.79 o
 -12   2   8          1.10          1.25         6.84 o
 -11   2   8          5.35         13.34         6.17 o
 -10   2   8         90.77         95.97         9.38 o
  -9   2   8        141.45        141.27        10.59 o
  -8   2   8          4.02         -0.10         2.73 o
  -7   2   8        230.50        244.52         9.34 o
  -6   2   8       3300.73       3855.80        71.95 o
  -5   2   8         49.54         43.15         4.79 o
  -4   2   8         89.14         94.42         5.64 o
  -3   2   8         50.55         72.16         4.74 o
  -2   2   8          3.27          1.61         1.73 o
  -1   2   8       2962.50       2764.43        57.44 o
   0   2   8        195.17        223.27         6.55 o
   1   2   8        498.23        446.58        10.75 o
   2   2   8       1366.71       1385.09        30.31 o
   3   2   8       7393.01       9329.03       187.91 o
   4   2   8         36.67         27.93         2.95 o
   5   2   8          2.12          1.69         1.67 o
   6   2   8         93.17        101.56         5.29 o
   7   2   8        627.12        634.88        21.69 o
   8   2   8          3.69         -2.34         4.78 o
   9   2   8         19.54          3.11         5.38 o
  10   2   8         21.56         21.19         6.85 o
  11   2   8         11.08         13.27         7.49 o
  12   2   8         30.95         31.13        10.51 o
  13   2   8         37.97         64.86        15.21 o
 -13   3   8          5.89         13.44         8.54 o
 -12   3   8          4.06          7.20         7.90 o
 -11   3   8          1.38          0.41         6.90 o
 -10   3   8          0.95          9.85         6.44 o
  -9   3   8         45.00         50.56         7.71 o
  -8   3   8          0.03          5.49         4.97 o
  -7   3   8        189.49        199.41        13.27 o
  -6   3   8          4.21         10.46         3.67 o
  -5   3   8         18.75         20.00         4.31 o
  -4   3   8         52.12         55.69         5.06 o
  -3   3   8        363.08        406.50        13.36 o
  -2   3   8        504.67        467.31        12.81 o
  -1   3   8       1041.05       1115.47        24.08 o
   0   3   8         39.59         23.92         3.78 o
   1   3   8       1136.19       1161.20        25.16 o
   2   3   8         22.90         32.59         3.48 o
   3   3   8        913.03        993.82        26.98 o
   4   3   8        160.79        158.52         6.74 o
   5   3   8        154.72        127.62         8.19 o
   6   3   8         80.28         80.84         8.26 o
   7   3   8         22.22         16.48         7.81 o
   8   3   8         30.08         31.60         6.91 o
   9   3   8        457.19        475.41        23.24 o
  10   3   8         77.55        102.68        11.53 o
  11   3   8         38.92         30.41        13.64 o
  12   3   8          0.64         -3.86         8.24 o
 -12   4   8          4.38         18.64         9.42 o
 -11   4   8          7.97         -1.78         9.72 o
 -10   4   8         87.22         71.64        10.80 o
  -9   4   8         61.74         71.82         9.09 o
  -8   4   8        145.76        151.63        13.43 o
  -7   4   8        479.21        504.27        23.21 o
  -6   4   8        124.31        128.79        10.39 o
  -5   4   8          0.03         -8.33         4.40 o
  -4   4   8         90.69         61.30         6.87 o
  -3   4   8        127.71        126.71         8.82 o
  -2   4   8          9.44         10.61         3.03 o
  -1   4   8         62.61         56.39         4.82 o
   0   4   8        428.83        529.62        14.22 o
   1   4   8          2.12          5.68         3.40 o
   2   4   8         15.46         18.31         3.46 o
   3   4   8        813.07        891.12        25.15 o
   4   4   8        693.14        693.73        21.07 o
   5   4   8          5.44          0.39         4.69 o
   6   4   8          0.57         -8.09         5.57 o
   7   4   8         11.44         -1.62         5.96 o
   8   4   8          0.02         -5.35        11.13 o
   9   4   8          9.61         18.05         8.80 o
  10   4   8          7.53          8.13         9.15 o
  11   4   8          0.84         -0.56         9.51 o
 -10   5   8          3.61          8.56         8.51 o
  -9   5   8          2.45          2.24         7.45 o
  -8   5   8         43.97         29.23         7.67 o
  -7   5   8         11.37         15.16         6.54 o
  -6   5   8         68.93         70.66         9.26 o
  -5   5   8          2.35          2.93         5.83 o
  -4   5   8         73.26         49.16         8.08 o
  -3   5   8          0.34        -12.70         6.35 o
  -2   5   8         20.18         17.98         6.64 o
  -1   5   8         13.42          9.92         5.39 o
   0   5   8         50.54         30.21         5.31 o
   1   5   8          0.08         -8.64         4.32 o
   2   5   8        133.82        117.58        10.22 o
   3   5   8          0.03         -4.14         4.55 o
   4   5   8         49.96         29.94         6.08 o
   5   5   8          0.10        -10.20         5.10 o
   6   5   8         22.95          5.16         7.22 o
   7   5   8          3.56        -10.18         7.37 o
   8   5   8          2.08         -0.76         7.53 o
   9   5   8          0.53         20.63         8.92 o
  -8   6   8          1.07          9.77        11.78 o
  -7   6   8         28.20         25.44         9.02 o
  -6   6   8         20.60         19.12         8.11 o
  -5   6   8          0.09          6.78         6.80 o
  -4   6   8         16.40         24.85        10.35 o
  -3   6   8         51.41         92.57        11.28 o
  -2   6   8        486.45        525.93        24.37 o
  -1   6   8          6.89          7.49         9.60 o
   0   6   8          7.02          3.68         6.80 o
   1   6   8          6.58          4.67         7.81 o
   2   6   8         77.83         63.45        14.40 o
   3   6   8         11.26          1.34         5.89 o
   4   6   8          5.56          1.18         6.91 o
   5   6   8         16.31         15.45         9.61 o
   6   6   8          1.05         -9.34         7.29 o
   7   6   8          0.17         -9.56         8.07 o
  -3   7   8        108.53        120.28        13.21 o
  -2   7   8          0.13          4.29        11.86 o
  -1   7   8          0.80         13.27        15.93 o
   0   7   8          1.00         10.46        11.14 o
   1   7   8         18.71         19.21        11.02 o
   2   7   8          0.52         31.21        11.88 o
 -14   1   9          7.35          2.19         6.31 o
 -13   1   9         22.97          6.60         5.75 o
 -12   1   9         32.29         18.39         5.17 o
 -11   1   9          0.39         -4.25         3.10 o
 -10   1   9         16.92         16.13         3.67 o
  -9   1   9         94.39        101.36         5.88 o
  -8   1   9         32.57         26.27         3.40 o
  -7   1   9         73.51         70.45         4.38 o
  -6   1   9      16277.80      18281.09       298.68 o
  -5   1   9        540.86        516.69        11.02 o
  -4   1   9         98.80         80.64         4.38 o
  -3   1   9       4353.24       4932.37        89.66 o
  -2   1   9        792.88        603.21        12.50 o
  -1   1   9          4.18          5.46         1.42 o
   0   1   9       8688.74       9662.61       181.99 o
   1   1   9        584.23        496.30        15.28 o
   2   1   9         80.38         78.82         6.12 o
   3   1   9        487.92        399.67        11.51 o
   4   1   9        241.33        232.47         8.93 o
   5   1   9        690.20        655.62        17.25 o
   6   1   9       3291.69       3644.36        77.33 o
   7   1   9        272.30        237.88         8.94 o
   8   1   9         88.86         80.76         6.73 o
   9   1   9         55.17         54.11         6.51 o
  10   1   9         85.69         94.55         9.56 o
  11   1   9          0.15         -3.45         6.18 o
  12   1   9         97.75         87.24        11.80 o
  13   1   9         32.21         47.85        10.84 o
 -14   2   9          0.20         -3.33         7.45 o
 -13   2   9         48.57         52.80        10.09 o
 -12   2   9          1.87         -0.02         6.72 o
 -11   2   9         31.88         32.56         7.35 o
 -10   2   9        100.38        122.80        10.49 o
  -9   2   9         30.94         54.84         6.33 o
  -8   2   9          5.24          6.78         3.53 o
  -7   2   9         61.42         87.83         4.97 o
  -6   2   9       1397.95       1693.20        33.90 o
  -5   2   9        161.07        149.52         5.83 o
  -4   2   9        517.94        554.05        13.90 o
  -3   2   9         63.17        109.72         7.10 o
  -2   2   9          0.41          7.14         2.30 o
  -1   2   9       2288.35       2060.64        40.92 o
   0   2   9       8464.71      10356.10       195.45 o
   1   2   9         21.26         17.54         2.45 o
   2   2   9        665.71        648.27        15.76 o
   3   2   9        159.22        125.74         5.97 o
   4   2   9          3.56          2.21         1.76 o
   5   2   9        545.13        533.93        14.00 o
   6   2   9         80.82        143.06         8.18 o
   7   2   9         87.12         88.40         8.36 o
   8   2   9         21.99          4.92         6.86 o
   9   2   9          1.98         -7.91         4.88 o
  10   2   9          0.67          6.85         5.80 o
  11   2   9          2.49          3.58         6.69 o
  12   2   9          3.55         -5.66         9.62 o
  13   2   9         10.46        -11.82        12.81 o
 -13   3   9          0.99          9.18         8.10 o
 -12   3   9         66.63         70.54        12.65 o
 -11   3   9          5.84         10.49         7.75 o
 -10   3   9         98.67        160.14        12.33 o
  -9   3   9        115.86        149.39        11.67 o
  -8   3   9         83.69         73.44         8.19 o
  -7   3   9         10.32         23.06         5.81 o
  -6   3   9        194.07        270.55        11.61 o
  -5   3   9         15.15          5.53         3.27 o
  -4   3   9         38.64         37.87         4.58 o
  -3   3   9        119.16        118.31         7.62 o
  -2   3   9        751.55        756.69        18.74 o
  -1   3   9        126.55        127.54         6.70 o
   0   3   9        369.88        397.03        11.70 o
   1   3   9        344.47        347.96        10.08 o
   2   3   9         93.01         92.43         5.80 o
   3   3   9          7.45         11.97         2.89 o
   4   3   9          3.28          2.63         2.10 o
   5   3   9          0.17         -5.19         2.59 o
   6   3   9         30.87         26.10         6.07 o
   7   3   9          9.20         -0.05         5.07 o
   8   3   9         26.81         25.73         7.03 o
   9   3   9          9.46         15.57         6.52 o
  10   3   9         71.58         44.11         8.62 o
  11   3   9          0.59         -0.81         7.98 o
  12   3   9          1.28         -0.34         9.08 o
 -12   4   9          5.33         -0.71         9.76 o
 -11   4   9          6.46          5.69         7.40 o
 -10   4   9        107.42         74.11        15.45 o
  -9   4   9        125.94        149.82        12.31 o
  -8   4   9          1.02         15.11         6.75 o
  -7   4   9          4.92          9.99         6.06 o
  -6   4   9        458.44        453.77        20.74 o
  -5   4   9          3.72         -0.82         3.80 o
  -4   4   9        185.38        173.23        10.37 o
  -3   4   9         16.10         23.07         5.67 o
  -2   4   9         54.68         65.22         6.38 o
  -1   4   9        117.22         98.09         9.60 o
   0   4   9         20.25         18.22         3.66 o
   1   4   9        518.60        471.34        12.53 o
   2   4   9         10.30          6.92         3.34 o
   3   4   9        624.17        603.49        19.06 o
   4   4   9        159.60        154.84        10.43 o
   5   4   9         23.17         -1.33         5.76 o
   6   4   9          5.30         -1.86         9.06 o
   7   4   9         78.93         81.09        10.72 o
   8   4   9          0.07          1.16         7.85 o
   9   4   9        104.66         93.77        13.53 o
  10   4   9         45.00         54.65        11.90 o
  11   4   9          3.55          8.79        10.73 o
 -10   5   9         30.22         16.50         9.21 o
  -9   5   9         45.09         43.92         9.70 o
  -8   5   9         20.75         24.32         7.32 o
  -7   5   9         65.08         41.24         7.81 o
  -6   5   9          3.08          3.61         6.06 o
  -5   5   9          3.09          0.85         6.02 o
  -4   5   9        139.14        102.97        10.44 o
  -3   5   9          7.27         11.91         5.57 o
  -2   5   9          4.82         -2.15         4.88 o
  -1   5   9         20.66         18.65         5.78 o
   0   5   9         29.23         41.89         5.70 o
   1   5   9          8.40         -1.57         3.98 o
   2   5   9          5.40         -5.00         4.69 o
   3   5   9          5.85          4.01         4.90 o
   4   5   9          3.59         -8.27         5.07 o
   5   5   9         11.48          2.65         7.09 o
   6   5   9          5.15         -5.47         6.73 o
   7   5   9         20.44         25.68         8.83 o
   8   5   9          0.30         -6.02         7.87 o
   9   5   9          8.66          1.49         9.14 o
  -8   6   9          5.37         13.66        10.65 o
  -7   6   9          1.68          6.61         7.29 o
  -6   6   9          3.16          7.01         7.75 o
  -5   6   9          2.63         11.50         7.50 o
  -4   6   9         13.09         27.31         7.90 o
  -3   6   9        486.95        567.02        24.88 o
  -2   6   9        604.42        631.00        25.19 o
  -1   6   9         15.16         18.96         7.02 o
   0   6   9         44.96         38.10         8.19 o
   1   6   9        148.65        160.76        13.65 o
   2   6   9         37.48         23.88         9.21 o
   3   6   9         19.51         16.33         8.43 o
   4   6   9         31.58         28.94        10.40 o
   5   6   9          7.08          0.97         7.72 o
   6   6   9          3.79          9.04         8.57 o
   7   6   9          6.49         -8.35         7.90 o
  -2   7   9          9.27         10.20        15.80 o
  -1   7   9          1.62         -3.57        21.70 o
   0   7   9          3.18          2.59        15.10 o
   1   7   9          2.08         14.17        11.15 o
 -14   0  10          7.01         13.55         7.86 o
 -13   0  10         52.25         39.61         7.07 o
 -12   0  10         31.16         37.38         6.72 o
 -11   0  10          0.05         -6.50         4.07 o
 -10   0  10         54.68         39.80         6.12 o
  -9   0  10         95.70         80.20         7.29 o
  -8   0  10          5.36         -1.21         5.00 o
  -7   0  10       1359.63       1475.61        38.98 o
  -6   0  10         11.71          2.28         2.95 o
  -5   0  10         82.63         77.47         5.57 o
  -4   0  10       1045.91        967.90        25.33 o
  -3   0  10       6765.91       8284.87       210.34 o
  -2   0  10       1399.37       1190.06        35.75 o
  -1   0  10          3.88          6.59         2.43 o
   0   0  10         48.15         92.66         5.32 o
   1   0  10       4053.26       3180.36        81.93 o
   2   0  10        344.72        238.25         8.74 o
   3   0  10         75.41        134.15         7.13 o
   4   0  10        847.98        804.35        24.30 o
   5   0  10        543.27        399.79        18.47 o
   6   0  10        249.56        287.14        13.59 o
   7   0  10        169.76        146.77         9.99 o
   8   0  10         25.27         24.83         5.39 o
   9   0  10         58.34         93.14        12.32 o
  10   0  10          1.80          2.58         7.48 o
  11   0  10         45.81         50.57        12.17 o
  12   0  10          3.47         25.38        13.05 o
  13   0  10        495.61        538.40        43.30 o
 -14   1  10          9.91         12.23         7.25 o
 -13   1  10          3.36          3.78         5.05 o
 -12   1  10         14.71          9.26         5.09 o
 -11   1  10          4.82         -3.96         2.94 o
 -10   1  10          4.08         -5.48         2.94 o
  -9   1  10         44.95         47.96         4.52 o
  -8   1  10          3.11          1.35         2.57 o
  -7   1  10        149.15        129.96         5.74 o
  -6   1  10       8092.86       9543.54       157.58 o
  -5   1  10        692.26        683.42        13.99 o
  -4   1  10          4.22          3.64         1.73 o
  -3   1  10         67.76         93.53         5.44 o
  -2   1  10        557.79        449.77         9.85 o
  -1   1  10         27.11         17.34         1.85 o
   0   1  10        240.05        267.32         6.93 o
   1   1  10       4111.09       3606.46        69.26 o
   2   1  10         35.12         15.24         1.76 o
   3   1  10       1872.79       2278.91        51.73 o
   4   1  10       2056.18       2114.64        48.58 o
   5   1  10        102.99        101.04         6.27 o
   6   1  10        102.22        158.13         8.49 o
   7   1  10        812.84        768.53        20.90 o
   8   1  10          1.01         -1.26         3.61 o
   9   1  10          0.81         -9.15         5.14 o
  10   1  10          0.37         -6.04         6.22 o
  11   1  10          0.09         -8.74         6.42 o
  12   1  10         64.01         59.82        10.55 o
  13   1  10         98.10        140.74        15.65 o
 -14   2  10          0.13         -0.38         7.47 o
 -13   2  10         89.46        103.39        12.62 o
 -12   2  10         55.86         58.99         9.34 o
 -11   2  10         16.02         16.69         6.45 o
 -10   2  10         34.86         46.32         7.32 o
  -9   2  10        152.41        181.07        10.34 o
  -8   2  10         76.60         61.74         5.09 o
  -7   2  10         73.83         72.29         4.50 o
  -6   2  10       6297.57       7357.79       134.68 o
  -5   2  10        106.95         87.11         5.65 o
  -4   2  10        942.82       1001.01        22.35 o
  -3   2  10       2470.66       3111.80        65.34 o
  -2   2  10       1926.83       1785.35        36.06 o
  -1   2  10          4.29          3.00         1.90 o
   0   2  10       2126.69       2200.29        43.69 o
   1   2  10        406.92        378.91        10.81 o
   2   2  10        121.38        124.44         5.79 o
   3   2  10       2022.89       2130.90        45.73 o
   4   2  10         48.58         35.42         3.10 o
   5   2  10        105.46        103.15         6.68 o
   6   2  10       4964.33       5342.04       119.12 o
   7   2  10         97.60        108.46         9.41 o
   8   2  10          6.04          8.83         5.42 o
   9   2  10         53.55         44.75         9.37 o
  10   2  10         36.03         29.70         7.94 o
  11   2  10          1.18         -2.44         9.64 o
  12   2  10          0.00          8.68         9.38 o
  13   2  10          0.03         -6.89        10.94 o
 -13   3  10          0.52         16.68         9.58 o
 -12   3  10          4.50         17.50         8.32 o
 -11   3  10         72.83         73.12         9.89 o
 -10   3  10        565.69        637.37        23.05 o
  -9   3  10        585.43        653.66        22.80 o
  -8   3  10         12.37         11.10         5.83 o
  -7   3  10          0.85         -3.81         3.82 o
  -6   3  10          0.21          0.50         2.97 o
  -5   3  10         35.01         37.61         6.25 o
  -4   3  10        155.96        162.77         8.93 o
  -3   3  10        687.86        770.52        21.03 o
  -2   3  10          2.55          6.28         3.76 o
  -1   3  10        507.26        593.00        15.49 o
   0   3  10       4239.32       5349.14       103.36 o
   1   3  10         33.19         31.51         4.26 o
   2   3  10         67.66         68.15         5.00 o
   3   3  10        395.99        486.63        15.05 o
   4   3  10        421.34        366.59        11.54 o
   5   3  10          0.30         -3.91         3.18 o
   6   3  10         16.27         20.27         5.76 o
   7   3  10        129.08        151.34        11.76 o
   8   3  10         65.57         80.42         9.77 o
   9   3  10         12.90         20.41         7.47 o
  10   3  10         35.65         40.70         9.08 o
  11   3  10          0.53        -11.69         7.96 o
  12   3  10          0.99          6.86        11.87 o
 -12   4  10          2.30         -7.23         8.96 o
 -11   4  10         10.31         12.00         8.17 o
 -10   4  10          0.07         17.22         7.26 o
  -9   4  10          1.56         13.32         6.57 o
  -8   4  10         32.75         29.86        10.30 o
  -7   4  10        203.86        169.13        12.42 o
  -6   4  10          0.01         -1.51         4.83 o
  -5   4  10          4.05          7.29         4.82 o
  -4   4  10         94.72        103.27         8.32 o
  -3   4  10         28.26         20.10         5.08 o
  -2   4  10        104.25         94.42         6.64 o
  -1   4  10        140.19        112.54         6.69 o
   0   4  10        723.58        859.64        20.63 o
   1   4  10        545.60        563.78        14.19 o
   2   4  10         20.14         23.34         4.01 o
   3   4  10        483.99        507.32        16.87 o
   4   4  10          1.06         -2.22         4.29 o
   5   4  10         11.26          3.13         6.07 o
   6   4  10         44.37         50.45         8.11 o
   7   4  10        559.44        529.85        23.44 o
   8   4  10         61.23         65.51        11.62 o
   9   4  10         65.29         46.29        11.13 o
  10   4  10         35.05         42.41        11.38 o
  11   4  10          0.78         -0.45         9.13 o
 -10   5  10          0.07         14.29         9.33 o
  -9   5  10         36.16         42.31        10.20 o
  -8   5  10          0.88         -1.19         6.71 o
  -7   5  10          2.53         -3.26         6.09 o
  -6   5  10          1.21         -5.78         6.05 o
  -5   5  10         46.54         38.84         9.42 o
  -4   5  10         88.32         86.42        13.66 o
  -3   5  10         61.41         63.21         7.74 o
  -2   5  10         38.91         35.65         6.57 o
  -1   5  10        231.68        218.96        12.78 o
   0   5  10        290.96        377.37        28.42 o
   1   5  10         26.24         17.75         5.22 o
   2   5  10         56.50         40.24         6.33 o
   3   5  10         15.48         -1.72         4.71 o
   4   5  10          0.13         -2.91         6.61 o
   5   5  10         43.73         39.49         9.41 o
   6   5  10          9.10         -5.55         7.56 o
   7   5  10         22.78         28.85        12.76 o
   8   5  10          0.00          1.70         9.08 o
   9   5  10        101.71         97.52        14.58 o
  -7   6  10         16.70         15.14        10.01 o
  -6   6  10         28.19         51.99        13.52 o
  -5   6  10         41.23         50.96         9.62 o
  -4   6  10         76.84         74.65        10.33 o
  -3   6  10        136.67        198.87        15.07 o
  -2   6  10         59.20         62.18         9.49 o
  -1   6  10          5.23         13.84         6.81 o
   0   6  10          9.84         21.11         9.88 o
   1   6  10          8.86         14.74         7.19 o
   2   6  10         32.49         24.12         9.33 o
   3   6  10         51.13         32.91         8.97 o
   4   6  10          0.21          6.25         7.89 o
   5   6  10          6.64          1.76         7.64 o
   6   6  10          8.36         13.57         8.88 o
   7   6  10          8.77          2.21         8.66 o
  -2   7  10         32.81         27.12         8.82 o
  -1   7  10          0.39          5.27        10.94 o
   0   7  10          2.92          5.54        12.98 o
   1   7  10          2.21         -8.85        11.66 o
 -14   1  11          2.21          4.19         6.66 o
 -13   1  11         23.62         22.10         5.96 o
 -12   1  11         16.17         13.69         5.16 o
 -11   1  11         10.60          4.65         3.49 o
 -10   1  11         63.10         46.59         4.52 o
  -9   1  11          0.01          3.57         2.81 o
  -8   1  11         41.94         35.85         3.59 o
  -7   1  11        188.88        122.53         5.68 o
  -6   1  11        501.13        653.31        13.44 o
  -5   1  11        160.60        149.60         5.52 o
  -4   1  11        187.83        196.20         6.30 o
  -3   1  11       5302.89       6194.00       112.18 o
  -2   1  11         19.48         12.95         1.65 o
  -1   1  11        442.65        418.24         9.34 o
   0   1  11       5330.61       6025.29       114.49 o
   1   1  11        180.80        198.41         5.80 o
   2   1  11         19.69         15.94         1.91 o
   3   1  11          1.08          5.44         2.40 o
   4   1  11       5041.90       5207.71       171.63 o
   5   1  11         56.20         57.48         5.01 o
   6   1  11        445.47        484.56        14.76 o
   7   1  11        284.59        264.85        12.85 o
   8   1  11          0.01         -5.77         3.41 o
   9   1  11          0.81         -5.39         4.04 o
  10   1  11         90.49         91.14        15.16 o
  11   1  11         27.80         20.15         7.93 o
  12   1  11         50.57         55.07        10.84 o
  13   1  11        158.64        165.55        16.92 o
 -14   2  11          3.92          6.40         8.18 o
 -13   2  11          1.20          3.00         6.80 o
 -12   2  11          0.19          8.61         6.86 o
 -11   2  11         17.21         23.22         7.01 o
 -10   2  11          7.38          6.08         5.49 o
  -9   2  11        916.02        961.59        24.44 o
  -8   2  11          1.82          3.03         3.48 o
  -7   2  11          1.25          0.99         2.18 o
  -6   2  11        730.20        886.23        19.97 o
  -5   2  11        465.04        480.45        13.07 o
  -4   2  11        578.08        607.05        15.99 o
  -3   2  11        507.51        576.82        14.41 o
  -2   2  11       1448.88       1355.86        26.76 o
  -1   2  11        348.07        265.97         7.65 o
   0   2  11        274.54        346.88         9.16 o
   1   2  11        181.77        214.95         7.57 o
   2   2  11        498.01        384.77        10.81 o
   3   2  11        865.43       1032.02        23.97 o
   4   2  11        411.87        310.98         9.50 o
   5   2  11         63.58         62.85         5.48 o
   6   2  11       1869.59       2030.79        48.93 o
   7   2  11         14.11          6.53         5.03 o
   8   2  11         34.15         29.49         6.54 o
   9   2  11          0.31         -4.68         6.12 o
  10   2  11         20.62         22.94         7.43 o
  11   2  11         14.37         23.54         9.04 o
  12   2  11         14.51         17.94         9.89 o
  13   2  11         12.29         15.16        10.72 o
 -13   3  11         20.52         24.16        10.98 o
 -12   3  11        161.83        148.82        14.25 o
 -11   3  11          9.93         13.11         6.65 o
 -10   3  11        494.24        538.33        39.04 o
  -9   3  11       1065.70       1099.43        32.27 o
  -8   3  11         15.54         -0.43         5.11 o
  -7   3  11        200.41        209.93        10.45 o
  -6   3  11         18.73         25.57         5.64 o
  -5   3  11         56.54         65.24         5.79 o
  -4   3  11        141.16        131.87         8.17 o
  -3   3  11        403.07        545.60        16.32 o
  -2   3  11        238.58        279.46         8.69 o
  -1   3  11        730.53        885.52        20.30 o
   0   3  11       6865.37       8477.67       161.92 o
   1   3  11        187.13        203.34         8.13 o
   2   3  11          1.98         -3.08         2.31 o
   3   3  11        136.15        135.06         6.90 o
   4   3  11         95.92        102.24         5.94 o
   5   3  11          0.43          2.29         4.17 o
   6   3  11         83.74         78.19         8.66 o
   7   3  11         65.67         85.46         9.16 o
   8   3  11          0.28          5.58         5.96 o
   9   3  11        144.33        145.61        13.32 o
  10   3  11         28.51         14.72         8.02 o
  11   3  11          0.05         -0.20         8.04 o
  12   3  11          2.79        -15.42        10.45 o
 -12   4  11          0.18         -0.61        15.15 o
 -11   4  11          0.38         11.68         8.90 o
 -10   4  11          0.31         18.75         7.58 o
  -9   4  11         78.95         99.85        10.53 o
  -8   4  11          9.60         12.65         6.58 o
  -7   4  11          6.38         -2.27         5.30 o
  -6   4  11         33.48         16.05         6.17 o
  -5   4  11         67.57         58.16         6.91 o
  -4   4  11         98.48        100.76         8.26 o
  -3   4  11        106.65        156.30         9.98 o
  -2   4  11         95.95         83.38         8.71 o
  -1   4  11          7.82         23.14         4.32 o
   0   4  11        532.84        587.66        14.64 o
   1   4  11        507.90        504.31        14.08 o
   2   4  11        251.60        229.19         9.75 o
   3   4  11         93.11        105.68        10.81 o
   4   4  11        217.50        215.49        14.49 o
   5   4  11         42.76         27.66         7.09 o
   6   4  11         25.13         32.62         7.28 o
   7   4  11         15.96         28.79         9.60 o
   8   4  11         33.13         27.76         9.08 o
   9   4  11         90.34        128.18        15.18 o
  10   4  11         50.28         39.12        11.38 o
  11   4  11          0.80         -0.92        10.07 o
 -10   5  11          6.23         21.34         9.77 o
  -9   5  11          0.00          5.12         7.19 o
  -8   5  11          9.03          7.82         7.07 o
  -7   5  11          5.19        -10.71         8.81 o
  -6   5  11         40.40         14.56         9.29 o
  -5   5  11          0.61         -8.48         5.49 o
  -4   5  11         26.06         22.81         6.87 o
  -3   5  11          3.23         -7.84         4.62 o
  -2   5  11         96.65        103.76         9.02 o
  -1   5  11          3.63         -1.71         4.90 o
   0   5  11        605.66        633.85        19.02 o
   1   5  11        278.31        282.87        13.43 o
   2   5  11          9.38         10.81         5.05 o
   3   5  11         13.31          4.94         4.93 o
   4   5  11         36.21         20.45         7.27 o
   5   5  11         56.44         51.20        11.62 o
   6   5  11          4.28         -1.78        14.02 o
   7   5  11          9.04          3.16         8.98 o
   8   5  11         33.64         35.79        10.93 o
   9   5  11        143.94        102.99        17.41 o
  -7   6  11         33.14         30.72        12.16 o
  -6   6  11          0.20         19.42         9.15 o
  -5   6  11         57.72         56.75        10.10 o
  -4   6  11         12.77         16.10         7.70 o
  -3   6  11        157.27        188.33        14.82 o
  -2   6  11          8.14         21.38         8.18 o
  -1   6  11        104.83         90.05        10.43 o
   0   6  11         93.65         81.73        10.80 o
   1   6  11         97.61        103.97        13.08 o
   2   6  11         35.38         24.80        10.71 o
   3   6  11        104.24         86.84        12.83 o
   4   6  11          3.63         -3.62         6.82 o
   5   6  11          0.72          4.67         8.30 o
   6   6  11          1.89         16.53         9.04 o
  -1   7  11          2.42         19.83        10.41 o
   0   7  11          6.42         10.15        14.40 o
 -14   0  12          5.50          2.33         9.14 o
 -13   0  12         28.62         38.62         6.97 o
 -12   0  12         44.19         32.29         6.27 o
 -11   0  12          2.26         -3.04         4.31 o
 -10   0  12          8.63         -2.41         3.92 o
  -9   0  12        121.38        130.36         9.56 o
  -8   0  12        441.94        473.45        16.57 o
  -7   0  12          5.24          0.84         3.45 o
  -6   0  12        186.90        260.34        10.86 o
  -5   0  12        960.49        988.32        26.53 o
  -4   0  12        463.45        385.49        13.26 o
  -3   0  12       5063.03       5439.77       155.67 o
  -2   0  12         28.08         24.23         3.01 o
  -1   0  12       1862.36       1463.89        43.38 o
   0   0  12        902.91       1114.87        34.14 o
   1   0  12       1273.18        987.24        27.52 o
   2   0  12        117.62         91.30         6.91 o
   3   0  12       1209.47       1410.26        39.41 o
   4   0  12       2817.72       2815.24        91.67 o
   5   0  12        582.38        492.56        22.74 o
   6   0  12       2475.90       2834.60        77.60 o
   7   0  12          0.00          3.59         3.73 o
   8   0  12          0.94         -6.54         4.79 o
   9   0  12        190.88        273.43        37.61 o
  10   0  12        311.52        317.45        24.07 o
  11   0  12          1.21         15.06        14.47 o
  12   0  12       1627.92       1592.46        73.43 o
  13   0  12         54.50         66.51        19.85 o
 -14   1  12          2.04         -2.57         5.78 o
 -13   1  12         18.30         15.31         5.79 o
 -12   1  12          2.26          3.98         4.76 o
 -11   1  12          1.40         -3.31         3.38 o
 -10   1  12         27.25         27.94         3.99 o
  -9   1  12         10.17          8.49         2.98 o
  -8   1  12         39.36         25.26         3.40 o
  -7   1  12        109.14        103.59         5.21 o
  -6   1  12       1487.59       1666.64        29.26 o
  -5   1  12          5.90          5.23         2.06 o
  -4   1  12       1266.68       1104.35        22.37 o
  -3   1  12        205.57        237.31         6.72 o
  -2   1  12          6.13          6.46         2.01 o
  -1   1  12         16.50          9.13         2.12 o
   0   1  12       2894.12       3410.19        69.93 o
   1   1  12          1.66          0.29         1.60 o
   2   1  12        293.89        227.18         6.60 o
   3   1  12        846.15       1040.81        23.65 o
   4   1  12         68.11         69.97         6.21 o
   5   1  12          6.96          3.90         2.78 o
   6   1  12         46.37         62.17         5.75 o
   7   1  12         14.27         14.83         3.89 o
   8   1  12         84.31         75.31         7.04 o
   9   1  12          4.63          3.93         4.75 o
  10   1  12          2.80         12.51         6.85 o
  11   1  12        112.75        101.14        12.01 o
  12   1  12          1.17         13.53         8.49 o
  13   1  12        134.37        158.36        17.36 o
 -14   2  12          1.25          4.43         7.91 o
 -13   2  12         25.36         39.45         8.33 o
 -12   2  12         17.28          9.85         6.10 o
 -11   2  12          4.10          7.13         5.68 o
 -10   2  12         34.80         52.72         7.15 o
  -9   2  12       2720.70       2728.56        57.75 o
  -8   2  12          0.03          0.39         3.51 o
  -7   2  12         54.17         47.92         4.16 o
  -6   2  12        549.99        588.97        17.37 o
  -5   2  12        457.08        460.32        12.80 o
  -4   2  12          6.31         13.29         3.11 o
  -3   2  12        120.85        150.94         6.76 o
  -2   2  12         16.51         17.21         2.35 o
  -1   2  12          1.67          5.75         1.93 o
   0   2  12       2045.88       2464.04        48.93 o
   1   2  12          1.47          5.16         2.37 o
   2   2  12       1264.41       1160.61        26.48 o
   3   2  12       1219.05       1528.24        33.91 o
   4   2  12        846.93        880.98        23.28 o
   5   2  12        237.46        222.97        10.77 o
   6   2  12         33.02         40.97         5.15 o
   7   2  12         23.06         41.50         6.68 o
   8   2  12          0.40         -8.53         4.26 o
   9   2  12          5.42          5.33         5.90 o
  10   2  12         37.58         38.33         8.24 o
  11   2  12         13.81         19.38         9.24 o
  12   2  12         15.77         18.28         9.98 o
 -13   3  12         30.21         37.20        11.38 o
 -12   3  12          5.46         20.85         9.94 o
 -11   3  12          8.98          8.41         6.73 o
 -10   3  12          1.08         12.62         6.10 o
  -9   3  12        221.54        248.63        14.88 o
  -8   3  12         19.86         21.84         6.43 o
  -7   3  12         86.27         87.68         7.26 o
  -6   3  12        170.91        199.10        10.36 o
  -5   3  12        105.09        122.40         8.21 o
  -4   3  12         16.52          9.99         3.72 o
  -3   3  12        549.87        730.78        20.35 o
  -2   3  12          3.35          2.38         2.16 o
  -1   3  12        356.92        368.30        10.65 o
   0   3  12        419.49        445.37        12.10 o
   1   3  12        401.76        430.00        11.86 o
   2   3  12         33.27         27.25         3.83 o
   3   3  12         71.66         62.96         5.44 o
   4   3  12          6.56          6.27         3.12 o
   5   3  12          0.19          0.56         4.42 o
   6   3  12          8.35          1.25         6.41 o
   7   3  12         14.29          1.61         5.60 o
   8   3  12         94.48         86.90        10.08 o
   9   3  12         11.33         10.70         6.92 o
  10   3  12          1.43         -1.59         6.99 o
  11   3  12          2.40          3.25         8.97 o
  12   3  12          0.55          2.99        10.84 o
 -12   4  12         68.86         58.23        12.68 o
 -11   4  12         52.23         64.16        12.09 o
 -10   4  12        202.42        184.39        15.00 o
  -9   4  12         59.17         84.37         9.94 o
  -8   4  12          3.04          4.68         6.38 o
  -7   4  12         44.56         37.39         7.28 o
  -6   4  12          7.90         -1.59         6.05 o
  -5   4  12         13.28         11.56         6.24 o
  -4   4  12          7.64          0.55         4.06 o
  -3   4  12         22.78         50.46         7.47 o
  -2   4  12         57.32         58.26         6.23 o
  -1   4  12         39.70         30.08         4.40 o
   0   4  12         83.66         73.84         5.91 o
   1   4  12         68.63         48.68         4.89 o
   2   4  12         24.55         16.36         3.83 o
   3   4  12          3.95          5.74         4.54 o
   4   4  12          9.55          3.92         5.41 o
   5   4  12          0.06         -9.71         5.02 o
   6   4  12        159.05        154.36        12.90 o
   7   4  12        139.52        179.56        13.98 o
   8   4  12         24.49         10.58         7.24 o
   9   4  12        167.70        205.23        18.74 o
  10   4  12          0.01         14.51         9.91 o
  11   4  12          1.17        -11.31         9.20 o
 -10   5  12          1.49          1.44         8.56 o
  -9   5  12         66.73         77.67        11.26 o
  -8   5  12          0.01         -0.22         6.85 o
  -7   5  12         61.38         48.45         9.44 o
  -6   5  12         53.32         58.47        11.24 o
  -5   5  12          2.69         -7.07         5.36 o
  -4   5  12         64.51         51.75         8.30 o
  -3   5  12         10.60         13.23         5.14 o
  -2   5  12        300.48        345.01        16.40 o
  -1   5  12          7.87         -5.01         4.37 o
   0   5  12        138.07        158.62        10.18 o
   1   5  12        117.46        117.42         8.80 o
   2   5  12          0.02         -7.81         4.44 o
   3   5  12          7.26         18.45         5.74 o
   4   5  12          0.51         -3.04         7.67 o
   5   5  12          5.72          7.71         6.63 o
   6   5  12        231.98        228.39        19.51 o
   7   5  12          1.12          8.70         9.31 o
   8   5  12         85.69         60.71        12.46 o
   9   5  12        122.49        104.71        15.81 o
  -7   6  12          4.96         24.50         9.27 o
  -6   6  12         62.90        106.99        13.94 o
  -5   6  12          5.11         24.84         7.39 o
  -4   6  12          4.64         16.58         7.70 o
  -3   6  12         12.55         10.92        11.23 o
  -2   6  12          3.34         14.52         7.75 o
  -1   6  12         18.11         25.77         8.07 o
   0   6  12         43.66         29.88         7.90 o
   1   6  12          0.06          6.98         7.77 o
   2   6  12        136.08        119.41        12.10 o
   3   6  12         10.01          8.65        10.94 o
   4   6  12         15.52         12.67         8.11 o
   5   6  12          0.04         -3.57         7.61 o
   6   6  12          0.28        -11.78        10.68 o
 -14   1  13          4.98         12.84         6.77 o
 -13   1  13          2.51          3.98         4.90 o
 -12   1  13          0.48          2.94         4.58 o
 -11   1  13          5.76         -0.29         3.58 o
 -10   1  13         36.27         28.00         4.13 o
  -9   1  13          2.18         19.96         3.48 o
  -8   1  13         35.11         20.71         3.19 o
  -7   1  13        353.08        371.78         9.80 o
  -6   1  13       2016.72       2258.22        40.26 o
  -5   1  13        196.55        207.80         6.81 o
  -4   1  13        745.75        698.65        15.12 o
  -3   1  13       2015.47       2176.20        43.29 o
  -2   1  13         72.73         79.30         5.13 o
  -1   1  13        222.13        197.32         6.33 o
   0   1  13        963.77        894.48        20.15 o
   1   1  13         84.48         62.47         3.90 o
   2   1  13         94.65         77.92         4.02 o
   3   1  13      16197.05      19060.41       358.37 o
   4   1  13        292.28        267.10        10.66 o
   5   1  13         96.82         77.96         8.02 o
   6   1  13         63.18         73.25         6.24 o
   7   1  13         47.99         39.80         5.16 o
   8   1  13          3.86         -4.97         3.51 o
   9   1  13        112.67        122.18        11.24 o
  10   1  13        625.13        698.62        25.80 o
  11   1  13          0.58          2.83         7.64 o
  12   1  13         55.55         81.41        11.84 o
  13   1  13          0.54         33.47        11.42 o
 -14   2  13          3.29         -3.44         7.80 o
 -13   2  13        111.80        155.42        14.21 o
 -12   2  13         56.81         58.53         8.18 o
 -11   2  13         10.59          9.35         5.44 o
 -10   2  13         13.15         22.58         7.33 o
  -9   2  13       1793.61       1854.96        41.53 o
  -8   2  13         15.07         14.06         5.74 o
  -7   2  13         50.83         60.89         4.57 o
  -6   2  13       2580.63       3007.92        55.08 o
  -5   2  13          4.83         -1.71         2.80 o
  -4   2  13       1008.31       1126.58        25.06 o
  -3   2  13        412.27        626.35        14.11 o
  -2   2  13        618.11        534.23        12.35 o
  -1   2  13        250.86        224.22         7.32 o
   0   2  13       4171.26       5128.12        98.77 o
   1   2  13       1959.54       1901.76        40.96 o
   2   2  13        195.98        160.46         7.05 o
   3   2  13        446.87        494.38        13.24 o
   4   2  13        157.50        160.66         8.21 o
   5   2  13         44.25         58.72         5.69 o
   6   2  13         33.19         49.36         5.71 o
   7   2  13        113.44        116.41         9.88 o
   8   2  13         12.23          1.85         4.92 o
   9   2  13          0.08         -9.20         4.60 o
  10   2  13        143.14        149.96        13.91 o
  11   2  13          0.05         -4.99         7.83 o
  12   2  13          0.84        -10.35         8.54 o
 -13   3  13         14.21         24.54         9.46 o
 -12   3  13         26.51         41.21        10.80 o
 -11   3  13         31.78         36.81         8.72 o
 -10   3  13         50.55         56.11         8.66 o
  -9   3  13        231.90        260.97        15.34 o
  -8   3  13          8.97          4.03         5.43 o
  -7   3  13         14.28          9.00         4.05 o
  -6   3  13          4.47          8.73         4.05 o
  -5   3  13        158.86        155.30        11.32 o
  -4   3  13         21.67         25.60         4.47 o
  -3   3  13        536.19        623.73        17.02 o
  -2   3  13         69.88         45.90         4.93 o
  -1   3  13        123.73        116.30         6.34 o
   0   3  13       2163.11       2294.90        46.73 o
   1   3  13          7.51          0.38         2.98 o
   2   3  13         97.32        104.38         6.36 o
   3   3  13         85.25         92.56         6.03 o
   4   3  13        369.99        380.65        13.92 o
   5   3  13          2.07         -2.82         4.30 o
   6   3  13        190.51        235.66        22.21 o
   7   3  13         99.06        112.32        14.90 o
   8   3  13          0.01          2.87         6.32 o
   9   3  13         21.00         22.35         8.00 o
  10   3  13          0.77          0.04         6.73 o
  11   3  13          2.25          9.58         9.34 o
  12   3  13          0.73         -2.58        11.64 o
 -12   4  13          0.09         15.69         8.65 o
 -11   4  13          0.87         19.96         9.26 o
 -10   4  13         76.59         65.45         9.89 o
  -9   4  13         18.94         21.12         8.64 o
  -8   4  13         33.60         31.76         7.35 o
  -7   4  13        177.14        180.49        13.67 o
  -6   4  13          3.59         -0.02         5.10 o
  -5   4  13         10.45          7.41         4.74 o
  -4   4  13          1.42         -1.11         4.21 o
  -3   4  13        554.59        614.95        19.30 o
  -2   4  13        103.14         94.52         7.21 o
  -1   4  13        198.94        158.98         9.27 o
   0   4  13          0.11         -2.30         3.08 o
   1   4  13         58.23         62.56         5.55 o
   2   4  13         37.32         26.96         4.61 o
   3   4  13          1.39          3.08         4.33 o
   4   4  13        147.70        147.28        11.77 o
   5   4  13         43.05         21.52         7.08 o
   6   4  13        197.32        199.17        14.88 o
   7   4  13        312.76        335.07        21.96 o
   8   4  13         30.02         20.56         8.62 o
   9   4  13         19.96         38.29        10.87 o
  10   4  13          1.64         10.55        10.13 o
 -10   5  13         17.70          6.11         9.46 o
  -9   5  13          0.11          1.27         9.88 o
  -8   5  13          0.03         -2.51         7.75 o
  -7   5  13         40.96         54.25        11.12 o
  -6   5  13         34.60         40.06         8.37 o
  -5   5  13         19.01         17.08         9.35 o
  -4   5  13        100.69        122.93        11.25 o
  -3   5  13         89.17         87.87        10.28 o
  -2   5  13        145.24        154.76        11.55 o
  -1   5  13         85.83         85.13         8.05 o
   0   5  13        259.03        244.35        12.63 o
   1   5  13         12.72         16.70         5.46 o
   2   5  13         33.86         27.87         5.85 o
   3   5  13         57.96         42.33         7.41 o
   4   5  13        353.35        298.06        19.93 o
   5   5  13         17.90         17.93         7.30 o
   6   5  13          1.51         16.61         9.10 o
   7   5  13        267.74        220.21        19.72 o
   8   5  13         65.04         61.17        13.11 o
   9   5  13          9.32         24.29        11.49 o
  -7   6  13          0.01         16.14         9.78 o
  -6   6  13          3.46         20.22         9.01 o
  -5   6  13         46.43         85.98        12.35 o
  -4   6  13         34.33         51.38         9.58 o
  -3   6  13         11.94         15.14         7.14 o
  -2   6  13          0.01          8.59         6.50 o
  -1   6  13        225.86        241.05        16.18 o
   0   6  13         82.60         93.21        11.23 o
   1   6  13         27.79         38.07         8.63 o
   2   6  13         35.35         38.43        11.33 o
   3   6  13         17.83         12.89        10.74 o
   4   6  13         30.56         29.29         8.91 o
   5   6  13          1.73         -6.21         8.03 o
   6   6  13         25.58         21.52        11.88 o
 -14   0  14          3.87         17.89         9.97 o
 -13   0  14          7.25          9.71         5.64 o
 -12   0  14          1.38          6.74         5.23 o
 -11   0  14          6.40          0.87         4.25 o
 -10   0  14          3.03         -1.91         3.95 o
  -9   0  14        139.88        161.74        10.89 o
  -8   0  14          3.59          6.85         4.20 o
  -7   0  14        454.24        491.58        19.36 o
  -6   0  14       4751.76       5698.90       148.35 o
  -5   0  14        200.89        170.24        10.25 o
  -4   0  14        199.90        170.19         8.93 o
  -3   0  14       8754.34       9807.01       278.26 o
  -2   0  14       3444.63       3056.07        88.61 o
  -1   0  14       1598.93       1230.07        37.36 o
   0   0  14       1018.89       1260.88        38.72 o
   1   0  14        863.89        789.03        25.80 o
   2   0  14         14.06          2.73         2.40 o
   3   0  14        393.61        535.55        20.08 o
   4   0  14       3427.73       3406.15        90.37 o
   5   0  14          2.33          3.23         3.32 o
   6   0  14        967.89        880.26        28.45 o
   7   0  14        159.12        180.27        11.05 o
   8   0  14          0.31        -11.11         6.88 o
   9   0  14        716.61        781.13        34.02 o
  10   0  14          3.35         15.07        10.20 o
  11   0  14        813.08        859.08        47.06 o
  12   0  14          0.00         35.05        15.50 o
  13   0  14        159.16        184.30        26.90 o
 -14   1  14          3.58          4.16         6.29 o
 -13   1  14          0.18         -2.10         5.14 o
 -12   1  14          7.70          7.34         4.75 o
 -11   1  14          0.14         -7.38         3.69 o
 -10   1  14         15.06         11.85         3.53 o
  -9   1  14       1587.14       1766.48        32.47 o
  -8   1  14         52.42         37.40         3.69 o
  -7   1  14        403.65        425.52        10.99 o
  -6   1  14       3341.28       3954.78        67.62 o
  -5   1  14        702.12        608.22        13.37 o
  -4   1  14         17.93          9.01         2.07 o
  -3   1  14         74.05         78.22         4.56 o
  -2   1  14         20.93         11.08         2.29 o
  -1   1  14        194.57        194.23         6.45 o
   0   1  14        293.78        284.18         8.20 o
   1   1  14        277.31        221.92         7.18 o
   2   1  14          4.23          4.45         3.17 o
   3   1  14       9206.83      10989.80       208.10 o
   4   1  14         90.23         87.58         6.30 o
   5   1  14        212.50        199.78        10.11 o
   6   1  14          4.53         -1.76         2.73 o
   7   1  14        841.20        947.94        24.99 o
   8   1  14         58.62         53.63         6.38 o
   9   1  14        103.62         95.33        10.46 o
  10   1  14        120.97        185.37        14.38 o
  11   1  14         26.56         42.29         9.58 o
  12   1  14        329.65        399.86        23.91 o
  13   1  14         26.58         30.08        11.51 o
 -13   2  14        166.08        185.84        14.90 o
 -12   2  14         57.56         69.04         9.41 o
 -11   2  14          0.08          2.11         4.65 o
 -10   2  14          4.98         14.95         5.35 o
  -9   2  14         38.93         95.20        11.01 o
  -8   2  14          0.55          4.89         3.33 o
  -7   2  14         28.99         21.08         3.84 o
  -6   2  14          0.58         21.59         3.94 o
  -5   2  14         16.27         13.26         2.92 o
  -4   2  14       1497.31       1646.93        32.67 o
  -3   2  14       1367.23       1464.53        29.23 o
  -2   2  14        112.82        105.54         4.95 o
  -1   2  14         41.96         19.46         3.27 o
   0   2  14         25.77         57.55         4.31 o
   1   2  14       2874.50       2905.47        63.01 o
   2   2  14          3.51          1.15         2.30 o
   3   2  14        313.79        321.42        10.10 o
   4   2  14          0.22          0.13         2.81 o
   5   2  14         13.68         22.96         4.35 o
   6   2  14         15.05          7.71         4.29 o
   7   2  14        103.69         99.54         9.51 o
   8   2  14          8.54          0.88         4.77 o
   9   2  14          4.10        -10.29         5.14 o
  10   2  14        375.63        366.73        24.24 o
  11   2  14         13.89         11.76         9.27 o
  12   2  14          1.86         -5.54         9.78 o
 -13   3  14          9.61         25.79        14.53 o
 -12   3  14        149.57        157.23        13.78 o
 -11   3  14          0.12         -0.02         7.12 o
 -10   3  14         43.35         48.31         9.20 o
  -9   3  14         22.68         49.81         7.78 o
  -8   3  14         69.38         56.87         7.49 o
  -7   3  14         11.67          6.49         4.04 o
  -6   3  14         39.68         50.49         6.09 o
  -5   3  14         31.88         34.94         5.02 o
  -4   3  14         22.20         15.25         3.78 o
  -3   3  14         39.86         42.60         5.24 o
  -2   3  14        202.03        211.14         8.22 o
  -1   3  14        331.46        301.76        10.17 o
   0   3  14        317.33        346.48        10.61 o
   1   3  14         96.26         95.22         6.19 o
   2   3  14         96.97         80.15         5.74 o
   3   3  14          1.68         -0.05         2.57 o
   4   3  14        111.27        112.04         7.76 o
   5   3  14         92.64         78.84         8.52 o
   6   3  14        101.49        116.01        10.53 o
   7   3  14         47.88         24.80         7.35 o
   8   3  14          0.04         -4.36         6.02 o
   9   3  14          0.62          3.91         7.02 o
  10   3  14          4.20          7.05         7.10 o
  11   3  14          0.01         -3.51         8.72 o
 -11   4  14          5.97         13.11         7.67 o
 -10   4  14         23.77         22.40         7.86 o
  -9   4  14          7.68         16.83         7.57 o
  -8   4  14          7.67         -6.92         4.97 o
  -7   4  14         41.44         31.75         7.74 o
  -6   4  14          0.83         -7.62         5.02 o
  -5   4  14          0.12         -7.68         3.84 o
  -4   4  14         43.39         42.29         6.20 o
  -3   4  14       1022.97       1168.55        29.31 o
  -2   4  14          2.95          8.67         4.08 o
  -1   4  14         16.29          8.30         3.18 o
   0   4  14        468.37        495.87        14.39 o
   1   4  14         91.11         80.73         6.15 o
   2   4  14        108.42        122.75         9.60 o
   3   4  14         54.60         54.05         6.82 o
   4   4  14         46.27         33.25         7.22 o
   5   4  14         41.63         34.95         7.39 o
   6   4  14         73.03         80.71         9.87 o
   7   4  14        369.19        343.61        19.89 o
   8   4  14         50.53         40.06         9.21 o
   9   4  14         60.73         58.05        11.88 o
  10   4  14          8.74          6.82        10.40 o
 -10   5  14         14.88         13.45        10.70 o
  -9   5  14          5.22         -1.24         8.38 o
  -8   5  14          0.25         -6.43         7.07 o
  -7   5  14         74.88         71.14        11.44 o
  -6   5  14          0.61          4.12         6.78 o
  -5   5  14          0.59          4.69         6.15 o
  -4   5  14          2.57         12.64         5.77 o
  -3   5  14        193.46        203.59        13.00 o
  -2   5  14        371.55        335.44        15.16 o
  -1   5  14        117.33         90.51         8.01 o
   0   5  14        157.61        137.06         9.75 o
   1   5  14         26.49         17.07         6.11 o
   2   5  14          4.18         -8.51         4.26 o
   3   5  14          0.05         -2.86         6.72 o
   4   5  14         39.05         35.91         8.65 o
   5   5  14         97.12        105.68        13.60 o
   6   5  14         10.61         17.25         9.44 o
   7   5  14        148.96        211.60        19.24 o
   8   5  14          1.28          8.93         9.92 o
  -7   6  14         22.63         20.07         9.27 o
  -6   6  14          3.70         15.69         8.54 o
  -5   6  14        186.08        177.30        16.44 o
  -4   6  14          8.26         17.06         8.18 o
  -3   6  14         38.61         55.25         8.59 o
  -2   6  14         40.15         58.11         8.43 o
  -1   6  14         91.61         79.27        10.18 o
   0   6  14         35.12         68.44         9.80 o
   1   6  14         16.08          6.99         7.33 o
   2   6  14          5.87         -0.92        10.19 o
   3   6  14          6.99          2.56         9.66 o
   4   6  14         10.70         10.58         8.55 o
   5   6  14          3.12         -0.24         8.34 o
   6   6  14          0.14          3.86         9.30 o
 -14   1  15          3.97          5.94         6.07 o
 -13   1  15          0.19         -6.75         5.38 o
 -12   1  15          6.37          0.26         4.47 o
 -11   1  15         16.73          1.82         3.99 o
 -10   1  15          3.46         -3.45         3.16 o
  -9   1  15        112.21        130.47         6.53 o
  -8   1  15         61.29         70.80         5.03 o
  -7   1  15          2.79          7.73         2.71 o
  -6   1  15         63.60         96.60         5.52 o
  -5   1  15         84.51         76.08         4.88 o
  -4   1  15        350.33        297.26         8.59 o
  -3   1  15        454.31        459.95        12.25 o
  -2   1  15        165.20        184.62         7.20 o
  -1   1  15        213.93        192.05         5.79 o
   0   1  15        258.84        258.84         7.82 o
   1   1  15        635.23        560.71        14.14 o
   2   1  15        782.85        745.09        18.08 o
   3   1  15       5373.32       6339.79       121.61 o
   4   1  15       1122.14       1058.10        33.48 o
   5   1  15          0.65         -0.35         3.02 o
   6   1  15         17.78         17.43         4.17 o
   7   1  15        397.56        415.26        18.84 o
   8   1  15         25.26         10.61         4.45 o
   9   1  15       1292.02       1207.44        35.94 o
  10   1  15         16.00         27.71         7.95 o
  11   1  15         54.99         91.97        11.96 o
  12   1  15        222.89        196.59        16.81 o
  13   1  15         12.69         22.54        10.78 o
 -13   2  15          3.39         11.88         9.28 o
 -12   2  15         17.38         40.48         7.70 o
 -11   2  15          7.04          9.90         4.86 o
 -10   2  15         42.21         37.89         6.46 o
  -9   2  15        911.80        987.21        23.97 o
  -8   2  15         48.57         59.32         5.52 o
  -7   2  15          2.23          6.93         3.65 o
  -6   2  15         46.30         83.63         5.01 o
  -5   2  15        210.18        216.32         9.47 o
  -4   2  15         15.88         14.70         2.56 o
  -3   2  15       4790.61       5678.60       104.10 o
  -2   2  15         12.04          6.96         2.15 o
  -1   2  15         29.24         28.67         2.94 o
   0   2  15       1605.21       1848.58        37.96 o
   1   2  15        447.05        472.58        12.95 o
   2   2  15        731.98        702.85        17.75 o
   3   2  15        453.21        507.17        16.05 o
   4   2  15          9.35         11.79         3.49 o
   5   2  15         26.29         15.80         4.34 o
   6   2  15         86.74        112.19         8.36 o
   7   2  15         68.43         61.84         8.23 o
   8   2  15         58.42         58.91        12.68 o
   9   2  15          1.58         -4.26         5.78 o
  10   2  15        165.11        158.09        15.90 o
  11   2  15          0.01         -6.21         7.78 o
  12   2  15          2.84          9.02         9.36 o
 -13   3  15         55.36         80.76        12.28 o
 -12   3  15        166.10        148.70        16.97 o
 -11   3  15          5.88         12.67         6.71 o
 -10   3  15          6.85         14.05         6.72 o
  -9   3  15          6.03          4.36         5.91 o
  -8   3  15          2.07         -2.06         4.75 o
  -7   3  15          0.12         -5.66         3.99 o
  -6   3  15        108.22        115.39         8.05 o
  -5   3  15         10.42          7.66         3.63 o
  -4   3  15          4.36          1.05         3.14 o
  -3   3  15       1271.29       1458.42        29.52 o
  -2   3  15         30.73         46.69         5.07 o
  -1   3  15        138.75        112.81         6.36 o
   0   3  15         21.21         21.95         3.91 o
   1   3  15         40.08         37.54         4.35 o
   2   3  15          5.28          0.73         2.63 o
   3   3  15        241.97        236.99         9.77 o
   4   3  15         27.60         23.32         4.86 o
   5   3  15         29.52         35.19         6.46 o
   6   3  15        419.77        481.68        20.54 o
   7   3  15        197.88        155.51        13.54 o
   8   3  15         56.21         56.48         9.16 o
   9   3  15         79.23         76.44        10.77 o
  10   3  15         38.24         19.06         8.43 o
  11   3  15          0.03         -5.28         7.90 o
 -11   4  15          1.45          1.69         6.10 o
 -10   4  15          3.68         21.10         7.68 o
  -9   4  15          0.16         -6.04         6.02 o
  -8   4  15          6.67         12.87         7.34 o
  -7   4  15          1.11         -1.63         5.73 o
  -6   4  15          7.26         11.02         7.25 o
  -5   4  15         19.60         19.52         6.31 o
  -4   4  15         30.13         15.94         4.59 o
  -3   4  15        105.49        127.60         8.50 o
  -2   4  15        357.60        307.17        12.96 o
  -1   4  15         18.39         20.83         4.24 o
   0   4  15          6.41          8.82         3.66 o
   1   4  15         80.91         71.92         5.86 o
   2   4  15         12.72          6.76         3.85 o
   3   4  15        267.36        312.68        15.33 o
   4   4  15          9.02          6.56         6.22 o
   5   4  15         85.31        106.32        11.04 o
   6   4  15        792.16        780.09        28.51 o
   7   4  15        256.10        264.87        20.25 o
   8   4  15          2.31         10.49         8.02 o
   9   4  15         82.83         52.23        11.93 o
  10   4  15         39.65         36.41        12.28 o
 -10   5  15          2.30         -1.74         7.40 o
  -9   5  15         10.43          9.58         9.80 o
  -8   5  15          2.45         -8.73         5.81 o
  -7   5  15          4.65         -3.09         6.92 o
  -6   5  15          0.19          4.05         7.61 o
  -5   5  15          0.32          9.18         7.05 o
  -4   5  15          2.57         13.92         5.71 o
  -3   5  15         24.77         40.10         6.53 o
  -2   5  15         20.79         17.39         7.25 o
  -1   5  15        160.11        147.76        10.06 o
   0   5  15          4.45          1.44         4.70 o
   1   5  15         35.19         43.12         7.83 o
   2   5  15         22.26         23.89         7.06 o
   3   5  15         62.41         57.08         9.12 o
   4   5  15         22.05         30.10         8.05 o
   5   5  15         13.80         13.78         7.30 o
   6   5  15         64.85         26.13        10.43 o
   7   5  15        103.95         97.36        14.37 o
   8   5  15         14.24         13.54        10.34 o
  -7   6  15          0.20          6.85        10.64 o
  -6   6  15         56.23         58.50        11.91 o
  -5   6  15         93.14        155.69        15.26 o
  -4   6  15          3.88         17.75         7.42 o
  -3   6  15        143.25        150.86        13.95 o
  -2   6  15        169.45        163.39        17.60 o
  -1   6  15         39.12         29.43         8.08 o
   0   6  15         10.33          1.93         7.16 o
   1   6  15          4.89         22.80        10.78 o
   2   6  15         16.13         31.91         9.96 o
   3   6  15          1.81        -11.53         9.23 o
   4   6  15          5.77          3.45         9.59 o
   5   6  15          0.05         -6.32         7.97 o
 -14   0  16          0.06          0.65        12.58 o
 -13   0  16          0.38         -2.31         5.84 o
 -12   0  16         90.96         96.28         8.98 o
 -11   0  16          0.77          1.75         4.43 o
 -10   0  16        294.17        288.63        14.41 o
  -9   0  16        496.77        516.83        18.64 o
  -8   0  16        273.03        352.53        14.57 o
  -7   0  16       1156.79       1148.02        35.12 o
  -6   0  16        784.77        797.61        25.49 o
  -5   0  16         72.30         65.01         8.18 o
  -4   0  16         64.65         46.54         5.19 o
  -3   0  16        203.33        187.25         9.63 o
  -2   0  16       1175.31        918.83        29.48 o
  -1   0  16       1254.55        955.22        30.22 o
   0   0  16      23981.42      27877.69       783.93 o
   1   0  16       2154.79       1905.17        57.76 o
   2   0  16       2920.70       2792.35        74.18 o
   3   0  16        156.76        221.54        13.94 o
   4   0  16       1254.66       1094.59        39.86 o
   5   0  16        106.11        103.16         8.20 o
   6   0  16        586.20        598.64        21.36 o
   7   0  16       1039.79       1079.74        40.69 o
   8   0  16        233.24        259.58        33.17 o
   9   0  16        455.76        499.10        30.75 o
  10   0  16        473.27        472.80        45.71 o
  11   0  16          7.73         -1.38        14.08 o
  12   0  16         64.80        106.50        26.31 o
  13   0  16          0.06        -13.67        12.90 o
 -14   1  16          0.03         -4.20         6.01 o
 -13   1  16          2.33          3.81         5.68 o
 -12   1  16          0.95         -5.08         4.28 o
 -11   1  16          0.63         -5.01         3.84 o
 -10   1  16        101.47        103.45         6.81 o
  -9   1  16        294.85        397.01        12.31 o
  -8   1  16        230.25        246.12        10.48 o
  -7   1  16        238.62        270.99         9.16 o
  -6   1  16        702.88        831.67        17.80 o
  -5   1  16          0.83         -4.12         2.78 o
  -4   1  16         19.70         21.34         2.39 o
  -3   1  16          0.17          0.36         1.88 o
  -2   1  16          0.19         -0.83         1.95 o
  -1   1  16          3.48          1.25         1.36 o
   0   1  16        182.30        184.10         6.46 o
   1   1  16        153.62        183.63         7.33 o
   2   1  16        265.16        265.57         8.89 o
   3   1  16       1181.49       1379.85        31.07 o
   4   1  16         30.29         32.05         4.28 o
   5   1  16         14.25          6.86         3.45 o
   6   1  16          2.22         -1.18         3.38 o
   7   1  16          2.39          3.37         3.46 o
   8   1  16        148.80        135.91         9.52 o
   9   1  16        642.00        667.30        32.87 o
  10   1  16        865.50       1019.42        33.37 o
  11   1  16         99.34        119.25        14.93 o
  12   1  16         38.48         56.36        11.60 o
 -13   2  16          1.79          5.83         7.25 o
 -12   2  16         76.98         92.95         9.80 o
 -11   2  16          0.08          1.26         5.45 o
 -10   2  16          2.84          7.85         4.34 o
  -9   2  16        371.24        390.08        14.26 o
  -8   2  16          4.69          3.45         3.68 o
  -7   2  16         13.19          9.70         3.59 o
  -6   2  16        719.46        910.60        20.50 o
  -5   2  16        156.75        156.19         6.43 o
  -4   2  16         71.41         72.22         4.27 o
  -3   2  16         49.05         49.75         3.64 o
  -2   2  16        237.76        191.23         7.93 o
  -1   2  16        285.06        292.20         8.34 o
   0   2  16       1268.93       1482.89        31.26 o
   1   2  16          2.45         -0.48         2.25 o
   2   2  16         14.97         14.03         2.92 o
   3   2  16       1245.48       1361.80        31.21 o
   4   2  16         25.01         21.19         4.16 o
   5   2  16        405.72        388.69        14.76 o
   6   2  16        137.50        102.90         9.10 o
   7   2  16        233.60        230.34        14.47 o
   8   2  16         43.55         23.76         7.03 o
   9   2  16          4.83          2.62         6.35 o
  10   2  16         11.13         12.78         8.76 o
  11   2  16          0.03         -6.13         8.34 o
  12   2  16          9.93         15.91         8.77 o
 -13   3  16         90.49         83.21        11.71 o
 -12   3  16        260.81        281.43        25.48 o
 -11   3  16         14.89         27.12         7.85 o
 -10   3  16         79.55         83.85         9.72 o
  -9   3  16        337.59        366.30        18.81 o
  -8   3  16          2.84          3.87         5.65 o
  -7   3  16         20.08         13.12         4.91 o
  -6   3  16         29.52         29.58         5.13 o
  -5   3  16          1.48         -3.66         3.97 o
  -4   3  16        166.50        114.50         7.33 o
  -3   3  16       2816.14       3271.32        65.67 o
  -2   3  16        308.49        292.37        11.63 o
  -1   3  16        197.82        187.69         8.33 o
   0   3  16        895.45       1022.82        23.44 o
   1   3  16        356.38        360.37        11.87 o
   2   3  16          2.90          2.00         3.16 o
   3   3  16         13.50          9.74         3.62 o
   4   3  16         17.66         17.04         5.67 o
   5   3  16          1.12         -3.06         4.81 o
   6   3  16         68.28         97.01        11.40 o
   7   3  16        190.65        186.32        13.98 o
   8   3  16          2.00         -1.29         6.33 o
   9   3  16         36.67         36.18         8.97 o
  10   3  16         16.95         16.75         8.13 o
  11   3  16          0.21         -3.17         8.57 o
 -11   4  16          1.15          0.51         6.98 o
 -10   4  16          1.52          2.13         6.59 o
  -9   4  16         31.84         22.78        10.99 o
  -8   4  16          0.87         -4.64         5.89 o
  -7   4  16         39.96         40.84         8.20 o
  -6   4  16         32.82         16.43         6.76 o
  -5   4  16          0.01         -5.98         3.96 o
  -4   4  16         13.56         17.99         4.63 o
  -3   4  16        134.99        120.45         8.56 o
  -2   4  16         50.01         56.29         6.24 o
  -1   4  16         29.41         21.20         5.03 o
   0   4  16        167.72        203.24         9.92 o
   1   4  16        146.02        163.30         8.74 o
   2   4  16         11.42          2.89         3.86 o
   3   4  16        207.05        230.22        14.88 o
   4   4  16        697.65        613.00        23.35 o
   5   4  16        404.49        433.43        24.34 o
   6   4  16         34.95         41.88         8.74 o
   7   4  16         64.32         57.68         9.65 o
   8   4  16          4.22          0.18         7.38 o
   9   4  16          8.06          4.60         9.54 o
  10   4  16          4.32         -9.16         9.78 o
  -9   5  16         28.53         23.80         9.37 o
  -8   5  16          2.39         -0.93         7.61 o
  -7   5  16          1.39         -6.68         6.85 o
  -6   5  16         71.25         70.90        11.42 o
  -5   5  16         16.73         10.49         7.73 o
  -4   5  16        294.12        299.04        19.80 o
  -3   5  16        227.40        257.37        13.53 o
  -2   5  16          9.98         14.16         5.24 o
  -1   5  16        114.83        119.57        12.10 o
   0   5  16         49.95         37.61         6.13 o
   1   5  16         36.46         32.66         7.38 o
   2   5  16         37.60         35.32         7.96 o
   3   5  16         55.17         60.72         9.23 o
   4   5  16         45.51         44.58         9.11 o
   5   5  16          4.77          4.07         7.08 o
   6   5  16        130.76        136.87        13.68 o
   7   5  16          0.27          6.16         9.49 o
   8   5  16         30.41         17.73        10.77 o
  -7   6  16          9.35         12.86         7.25 o
  -6   6  16         16.79         38.40         9.41 o
  -5   6  16         46.01         39.05         9.16 o
  -4   6  16         25.71         10.05         7.18 o
  -3   6  16          0.44         22.41         7.71 o
  -2   6  16          6.82         17.73         7.35 o
  -1   6  16          0.03          3.15         6.75 o
   0   6  16         13.25         10.51         7.23 o
   1   6  16         36.63         37.77        10.23 o
   2   6  16          0.00         -5.90         7.15 o
   3   6  16          0.12         -2.45         7.58 o
   4   6  16          6.68         -1.75        11.64 o
   5   6  16         19.34         30.45        10.00 o
 -14   1  17          4.26          1.79         6.06 o
 -13   1  17         22.78         19.97         6.26 o
 -12   1  17          4.52          8.71         5.01 o
 -11   1  17          0.01         -6.91         4.01 o
 -10   1  17         18.67         13.36         4.28 o
  -9   1  17          0.42          9.68         3.40 o
  -8   1  17         69.94         84.68         5.65 o
  -7   1  17        361.27        383.72        10.78 o
  -6   1  17        446.18        460.37        11.43 o
  -5   1  17        251.56        233.83         8.09 o
  -4   1  17         22.41         16.57         3.72 o
  -3   1  17         96.05         94.22         6.32 o
  -2   1  17         94.53         99.93         5.80 o
  -1   1  17          1.24         -1.80         1.71 o
   0   1  17       1393.87       1473.50        30.46 o
   1   1  17        196.02        160.77         6.85 o
   2   1  17         51.14         70.12         4.92 o
   3   1  17       5028.81       5322.21       109.42 o
   4   1  17        192.29        198.02         8.54 o
   5   1  17        157.01        150.56         8.97 o
   6   1  17        298.09        300.84        13.29 o
   7   1  17          3.26         -8.10         5.36 o
   8   1  17        362.38        358.72        21.64 o
   9   1  17          8.10         14.63         7.50 o
  10   1  17        704.53        796.60        29.30 o
  11   1  17         93.35        108.31        12.94 o
  12   1  17          0.69         15.12         8.73 o
 -13   2  17         29.79         36.95         8.57 o
 -12   2  17        222.90        225.37        14.47 o
 -11   2  17         13.57          8.03         5.71 o
 -10   2  17          0.57         -0.42         4.40 o
  -9   2  17        121.31        138.61        12.34 o
  -8   2  17         16.28          5.70         3.96 o
  -7   2  17          4.68          3.29         3.47 o
  -6   2  17         18.70         23.04         4.10 o
  -5   2  17          2.30         -2.14         3.36 o
  -4   2  17         34.69         42.91         3.40 o
  -3   2  17         79.95         88.15         4.59 o
  -2   2  17        196.08        241.52         8.13 o
  -1   2  17        266.39        230.54         8.18 o
   0   2  17        471.53        518.75        13.23 o
   1   2  17        823.51        749.96        17.71 o
   2   2  17         13.07         18.80         3.55 o
   3   2  17         10.65         21.31         3.28 o
   4   2  17        107.97        122.21        11.06 o
   5   2  17        135.21        124.34         8.53 o
   6   2  17          0.15         -0.25         5.81 o
   7   2  17         78.11         81.59         9.44 o
   8   2  17         54.12         40.43         8.49 o
   9   2  17          2.22          5.98         8.09 o
  10   2  17          0.05         -4.01         8.42 o
  11   2  17          2.77         17.09         8.28 o
  12   2  17         27.04         40.65        16.00 o
 -12   3  17        105.69        101.56        12.34 o
 -11   3  17          1.54         -0.61         7.47 o
 -10   3  17        112.33         99.34        10.38 o
  -9   3  17        132.39        127.82        13.43 o
  -8   3  17          6.10         -5.57         4.15 o
  -7   3  17         53.70         54.96         7.27 o
  -6   3  17        131.29        162.81         9.91 o
  -5   3  17          8.35          9.19         3.96 o
  -4   3  17         25.23         10.58         4.41 o
  -3   3  17          1.45         27.13         5.36 o
  -2   3  17         25.01         24.07         3.61 o
  -1   3  17         61.84         88.74         5.83 o
   0   3  17        665.54        804.70        20.69 o
   1   3  17         77.53         70.94         5.69 o
   2   3  17        142.14        121.25         7.27 o
   3   3  17        276.29        286.77        14.47 o
   4   3  17        165.65        155.54        11.37 o
   5   3  17         54.88         61.46         8.06 o
   6   3  17          6.79         10.79         6.48 o
   7   3  17         90.20         70.15         9.89 o
   8   3  17          0.20         -0.91         6.44 o
   9   3  17          1.27         -5.02         6.76 o
  10   3  17         16.30          5.89         9.03 o
  11   3  17          0.89        -13.62         9.32 o
 -11   4  17          2.02          3.30         7.59 o
 -10   4  17         17.77         25.30         8.69 o
  -9   4  17          0.35         15.97         7.10 o
  -8   4  17          3.11         -7.59         5.87 o
  -7   4  17         10.31          7.39         6.28 o
  -6   4  17          4.31         -2.55         4.66 o
  -5   4  17         11.26          3.90         4.87 o
  -4   4  17          3.26          0.60         3.78 o
  -3   4  17        315.76        375.52        15.31 o
  -2   4  17          2.32         -2.92         3.93 o
  -1   4  17        101.49        104.00         8.65 o
   0   4  17         69.74         89.56         6.67 o
   1   4  17          3.84          3.85         3.99 o
   2   4  17        241.11        235.98        11.54 o
   3   4  17         95.11        109.07        10.79 o
   4   4  17        755.97        828.30        28.08 o
   5   4  17          2.19         21.83         7.06 o
   6   4  17        419.36        503.71        24.51 o
   7   4  17          3.19         17.27         7.98 o
   8   4  17          1.04          1.26         8.48 o
   9   4  17          0.64         -9.32         8.06 o
  10   4  17          2.46         -2.68        10.18 o
  -9   5  17         45.00         39.49         9.85 o
  -8   5  17          0.00         10.26         7.87 o
  -7   5  17          7.41          9.04         7.33 o
  -6   5  17        134.12        125.28        16.36 o
  -5   5  17          2.60         12.66         6.68 o
  -4   5  17        224.06        227.69        14.36 o
  -3   5  17        228.53        262.27        15.00 o
  -2   5  17        100.25         92.36         9.33 o
  -1   5  17         33.68         25.20         6.49 o
   0   5  17        107.44        113.67         9.00 o
   1   5  17        125.14        136.67        11.86 o
   2   5  17         21.95         22.60         7.43 o
   3   5  17          0.41          6.53         6.59 o
   4   5  17         99.87         81.27        10.61 o
   5   5  17         57.70         80.41        10.86 o
   6   5  17        309.66        278.23        22.28 o
   7   5  17         19.47         45.34        12.33 o
   8   5  17          1.05         10.93        11.20 o
  -6   6  17         37.25         44.74         9.79 o
  -5   6  17         27.03         55.56         9.97 o
  -4   6  17         12.40         15.25         7.72 o
  -3   6  17         19.27         17.11         7.44 o
  -2   6  17          1.39          3.00         6.19 o
  -1   6  17         90.85         61.70        10.51 o
   0   6  17          0.20          7.88         6.84 o
   1   6  17         37.46         45.31        10.95 o
   2   6  17          5.02          4.20         7.80 o
   3   6  17          6.75         10.85         8.56 o
   4   6  17          2.29         -5.05        10.58 o
   5   6  17          0.33          4.53         8.14 o
 -14   0  18          5.41          0.33        11.89 o
 -13   0  18          0.47         -6.81         8.90 o
 -12   0  18        139.26        168.63        11.90 o
 -11   0  18         83.76         73.27         7.67 o
 -10   0  18         22.03         16.66         5.29 o
  -9   0  18         66.44         85.91         8.91 o
  -8   0  18        217.12        212.74        14.08 o
  -7   0  18         42.32         39.19         7.91 o
  -6   0  18       1874.62       2028.21        63.07 o
  -5   0  18        116.66         96.69         8.81 o
  -4   0  18        449.47        422.29        16.44 o
  -3   0  18       1161.68       1224.11        38.73 o
  -2   0  18       2310.49       2081.35        62.23 o
  -1   0  18        824.30        779.27        31.00 o
   0   0  18      19947.76      24870.40       699.98 o
   1   0  18      12648.17      13069.58       370.26 o
   2   0  18        323.18        269.15        11.66 o
   3   0  18       2434.83       3051.72        91.26 o
   4   0  18         19.32         30.80         6.18 o
   5   0  18         38.09         38.73         5.58 o
   6   0  18        809.42        803.14        27.60 o
   7   0  18          3.47         -2.35         6.94 o
   8   0  18        252.25        258.40        20.19 o
   9   0  18       4905.21       5158.73       158.70 o
  10   0  18         75.63        108.82        16.77 o
  11   0  18         12.25          5.08        13.35 o
  12   0  18         22.09          3.27        14.33 o
 -14   1  18          0.00         -8.27         5.57 o
 -13   1  18          0.11          5.82         5.64 o
 -12   1  18          0.81         -1.69         4.85 o
 -11   1  18         19.25         19.75         5.18 o
 -10   1  18         70.18         57.92         6.30 o
  -9   1  18         75.35        103.12         6.58 o
  -8   1  18        103.90         95.50         5.95 o
  -7   1  18        204.62        189.86         7.60 o
  -6   1  18        345.84        366.60        10.10 o
  -5   1  18         29.56         24.38         2.96 o
  -4   1  18          0.92         -4.17         2.09 o
  -3   1  18          4.15          6.23         2.87 o
  -2   1  18         96.01        104.68         6.13 o
  -1   1  18        353.25        323.96         9.41 o
   0   1  18         46.04         74.65         4.47 o
   1   1  18          3.47          2.77         3.75 o
   2   1  18          8.64         11.60         2.68 o
   3   1  18       1067.21       1095.09        24.42 o
   4   1  18         93.02         92.07         4.26 o
   5   1  18        228.35        227.25        10.78 o
   6   1  18         35.30         32.56         4.88 o
   7   1  18        147.01        144.35        10.58 o
   8   1  18        389.57        381.37        17.96 o
   9   1  18        226.40        194.07        15.07 o
  10   1  18         47.50         67.20        10.22 o
  11   1  18          0.87         14.02         9.18 o
  12   1  18         19.33         15.65         9.36 o
 -13   2  18          2.51         17.15         7.09 o
 -12   2  18        146.97        130.22        15.35 o
 -11   2  18          0.54         11.30         5.73 o
 -10   2  18          0.05         -5.92         4.33 o
  -9   2  18        232.55        268.79        15.10 o
  -8   2  18         10.78         -1.12         4.10 o
  -7   2  18          4.80          2.58         3.25 o
  -6   2  18          6.34         12.27         3.64 o
  -5   2  18          0.23         -2.23         2.05 o
  -4   2  18          0.91         -0.84         1.76 o
  -3   2  18        298.80        313.83         9.54 o
  -2   2  18         18.35         26.58         3.02 o
  -1   2  18         14.13          6.55         2.43 o
   0   2  18        495.32        622.44        15.28 o
   1   2  18         40.37         42.65         4.05 o
   2   2  18          2.61          9.35         2.92 o
   3   2  18        241.10        314.15        11.23 o
   4   2  18       2030.72       2269.02        54.12 o
   5   2  18         21.65         18.01         4.42 o
   6   2  18        464.91        436.10        20.00 o
   7   2  18          0.59          0.11         5.38 o
   8   2  18         27.31         39.48         8.21 o
   9   2  18          8.51         10.15         7.96 o
  10   2  18         19.23         20.62         8.68 o
  11   2  18          6.09          5.84         8.34 o
  12   2  18         20.35         30.05        11.01 o
 -12   3  18        111.64         97.93        11.29 o
 -11   3  18          7.31         10.47         7.51 o
 -10   3  18          4.90         -0.49         7.49 o
  -9   3  18         86.85         61.06         9.58 o
  -8   3  18          0.36          2.03         4.18 o
  -7   3  18          3.57         -1.25         4.48 o
  -6   3  18        157.47        202.72        11.92 o
  -5   3  18         17.03          7.70         4.56 o
  -4   3  18          2.29          1.73         3.28 o
  -3   3  18        159.66        169.33         8.67 o
  -2   3  18        567.57        519.32        14.06 o
  -1   3  18        143.57        119.28         6.86 o
   0   3  18        177.34        154.07         8.49 o
   1   3  18          2.83          0.38         3.24 o
   2   3  18        370.56        337.69        12.58 o
   3   3  18        570.06        593.70        18.57 o
   4   3  18         70.70         46.32        12.47 o
   5   3  18         59.30         55.08         8.02 o
   6   3  18        222.81        311.90        17.96 o
   7   3  18         14.90         -0.61         6.55 o
   8   3  18         55.30         50.20         9.48 o
   9   3  18          0.41         -5.60         7.85 o
  10   3  18          8.32          5.50         9.33 o
  11   3  18          7.14          1.70         9.90 o
 -11   4  18          0.54         -0.33         7.37 o
 -10   4  18          9.35          1.18         6.71 o
  -9   4  18          0.06         -1.47         6.33 o
  -8   4  18          0.01        -10.15         5.76 o
  -7   4  18          0.31         -0.28         5.95 o
  -6   4  18        111.72         92.19         8.81 o
  -5   4  18        121.88        118.80         9.45 o
  -4   4  18         13.84         12.86         5.29 o
  -3   4  18         46.53         37.19         5.60 o
  -2   4  18          7.15         -0.58         3.61 o
  -1   4  18         19.49         12.29         4.33 o
   0   4  18         35.21         32.81         5.32 o
   1   4  18          1.53         -3.37         3.93 o
   2   4  18          0.10          5.41         5.79 o
   3   4  18        175.93        155.20        12.25 o
   4   4  18        107.04        155.23        12.68 o
   5   4  18        155.93        173.01        13.81 o
   6   4  18        263.44        268.33        17.94 o
   7   4  18          0.39         -0.90         7.34 o
   8   4  18         13.18          4.37         7.90 o
   9   4  18          0.01         -4.10         7.91 o
  -9   5  18          5.33          3.93         7.86 o
  -8   5  18          0.06          7.70         7.15 o
  -7   5  18          1.24          2.94         6.72 o
  -6   5  18          2.50         23.71         7.64 o
  -5   5  18        162.18        145.25        13.09 o
  -4   5  18         86.23         85.02         9.38 o
  -3   5  18         28.06         23.27         7.13 o
  -2   5  18         16.39         14.26         5.90 o
  -1   5  18         41.39         26.20         6.23 o
   0   5  18          1.87         -0.28         4.93 o
   1   5  18         39.52         25.61         7.22 o
   2   5  18          5.27          8.93         6.85 o
   3   5  18        488.67        466.43        23.38 o
   4   5  18         89.40         83.12        11.22 o
   5   5  18        206.96        216.93        21.92 o
   6   5  18        131.09        121.80        19.26 o
   7   5  18         24.10         14.19        10.76 o
   8   5  18          0.22          0.50        12.58 o
  -6   6  18          4.21         13.08         7.82 o
  -5   6  18          2.12         17.46         7.74 o
  -4   6  18          1.21          9.41         8.35 o
  -3   6  18         35.90         11.32         9.50 o
  -2   6  18          0.11         -2.87         6.53 o
  -1   6  18         52.18         47.83        10.16 o
   0   6  18         20.85         14.23         7.99 o
   1   6  18         25.80         36.54         9.56 o
   2   6  18          8.30          2.11         7.92 o
   3   6  18         12.96          5.47         9.47 o
   4   6  18          0.25         15.60        11.56 o
   5   6  18         14.49         21.75        11.44 o
 -14   1  19          1.12          6.88         6.80 o
 -13   1  19         19.60         26.77         6.61 o
 -12   1  19          1.46         -2.26         4.98 o
 -11   1  19         11.46         12.59         5.06 o
 -10   1  19          1.31         -2.03         5.05 o
  -9   1  19        312.76        349.54        13.00 o
  -8   1  19         28.75         14.99         3.46 o
  -7   1  19          0.10          1.24         2.60 o
  -6   1  19        296.58        320.53        11.55 o
  -5   1  19         12.17         10.08         2.88 o
  -4   1  19          0.14         -4.78         2.39 o
  -3   1  19        989.91       1042.60        26.25 o
  -2   1  19         92.58         87.58         5.74 o
  -1   1  19        169.66        155.92         7.87 o
   0   1  19       4244.18       5060.26        97.79 o
   1   1  19        386.77        362.43        10.16 o
   2   1  19        452.59        422.88        17.13 o
   3   1  19        777.36        908.62        21.09 o
   4   1  19        584.95        550.19        14.37 o
   5   1  19         22.73         17.94         4.39 o
   6   1  19         26.39         21.15         5.56 o
   7   1  19       1064.37       1063.00        28.45 o
   8   1  19          2.25         -8.27         5.30 o
   9   1  19         78.54         96.88        14.19 o
  10   1  19         45.84         51.74        10.14 o
  11   1  19         43.46         45.67        10.57 o
  12   1  19         28.41         22.78        10.28 o
 -13   2  19         61.62         78.59        11.87 o
 -12   2  19         85.08         76.63         9.32 o
 -11   2  19         11.34         16.59         6.15 o
 -10   2  19          0.53          1.02         4.73 o
  -9   2  19        151.63        150.59        10.69 o
  -8   2  19          0.45         -4.82         3.75 o
  -7   2  19         16.91         17.21         4.72 o
  -6   2  19         41.93         59.49         8.82 o
  -5   2  19          1.15         -3.74         2.14 o
  -4   2  19         11.63         12.26         2.92 o
  -3   2  19        975.34       1021.58        21.86 o
  -2   2  19        692.05        593.30        14.73 o
  -1   2  19         22.68         11.89         2.87 o
   0   2  19          7.79         14.84         2.88 o
   1   2  19          3.39          3.91         2.45 o
   2   2  19         51.03         51.16         4.98 o
   3   2  19        225.74        231.77         9.65 o
   4   2  19        135.64        142.20         8.84 o
   5   2  19          8.19          1.84         3.98 o
   6   2  19        776.92        684.95        23.98 o
   7   2  19       1481.11       1506.44        44.07 o
   8   2  19          0.46         -1.38         6.09 o
   9   2  19          1.02        -11.78         5.89 o
  10   2  19         10.76          3.88         7.90 o
  11   2  19          5.30          3.34         8.22 o
 -12   3  19        143.00        164.05        17.54 o
 -11   3  19          0.10          2.28         6.96 o
 -10   3  19         11.54         16.56         7.12 o
  -9   3  19         74.19         73.10         9.60 o
  -8   3  19         10.76          3.51         7.89 o
  -7   3  19          2.65         -0.52         3.83 o
  -6   3  19          0.75         -4.39         4.25 o
  -5   3  19        155.24        118.16         8.37 o
  -4   3  19        121.96        111.41         7.82 o
  -3   3  19        158.61        191.36         9.72 o
  -2   3  19          6.78          7.47         4.66 o
  -1   3  19          0.42          6.25         2.99 o
   0   3  19        561.35        553.36        15.82 o
   1   3  19       1052.95        982.58        24.72 o
   2   3  19          2.08          3.40         3.35 o
   3   3  19        116.03        122.25        10.22 o
   4   3  19       1041.36        988.03        30.78 o
   5   3  19         28.00          8.91         6.19 o
   6   3  19        344.93        423.20        21.49 o
   7   3  19        213.45        200.68        23.96 o
   8   3  19          0.46         -7.66         6.23 o
   9   3  19         14.17         11.11         7.70 o
  10   3  19         10.67         40.26        11.07 o
  11   3  19          1.78         -5.76         9.49 o
 -11   4  19          0.00          8.06         8.06 o
 -10   4  19          0.25         -9.19         6.14 o
  -9   4  19          0.29         -5.81         6.32 o
  -8   4  19         10.23         -0.81         6.64 o
  -7   4  19        102.41        100.40        11.17 o
  -6   4  19        482.04        516.50        24.85 o
  -5   4  19         53.34         43.26         6.82 o
  -4   4  19        122.35        130.59         9.93 o
  -3   4  19        133.61        168.04        11.25 o
  -2   4  19         65.63         56.91         6.65 o
  -1   4  19         80.13         77.28         7.23 o
   0   4  19          0.40         -3.78         3.67 o
   1   4  19          2.65         -2.56         3.59 o
   2   4  19         66.54         63.95         8.15 o
   3   4  19        520.15        476.85        26.94 o
   4   4  19        179.22        140.61        12.51 o
   5   4  19        135.05        103.80        11.47 o
   6   4  19        198.07        201.49        15.63 o
   7   4  19         21.26         12.03         8.05 o
   8   4  19         28.81         32.89         9.86 o
   9   4  19         35.02          9.88         8.89 o
  -9   5  19          9.87         20.42         8.93 o
  -8   5  19          0.17         -4.19        10.89 o
  -7   5  19          9.57          2.85         7.05 o
  -6   5  19         28.52         24.30         7.32 o
  -5   5  19         24.66         38.22         8.41 o
  -4   5  19         11.43         22.18         6.46 o
  -3   5  19         94.88         96.65        10.01 o
  -2   5  19         12.30         14.44         6.15 o
  -1   5  19         81.55         97.82         9.38 o
   0   5  19         38.85         26.27         8.48 o
   1   5  19        168.71        177.56        13.55 o
   2   5  19        118.23        115.93        11.91 o
   3   5  19          8.56         14.21         7.07 o
   4   5  19        401.06        315.21        19.62 o
   5   5  19         20.02         20.48         8.66 o
   6   5  19          5.51         14.59         8.38 o
   7   5  19          1.30          9.78        10.25 o
  -6   6  19         52.78         47.07         9.80 o
  -5   6  19          4.48          7.56         7.66 o
  -4   6  19         24.62         14.34         7.88 o
  -3   6  19         22.73         15.68         9.97 o
  -2   6  19          4.06          7.42         7.07 o
  -1   6  19          0.59         10.63         8.24 o
   0   6  19          1.23          1.99        10.37 o
   1   6  19          0.14         -5.81         8.24 o
   2   6  19          7.87          6.59        10.19 o
   3   6  19         13.28          4.87         8.40 o
   4   6  19         38.54         39.88        13.68 o
 -14   0  20          2.85          1.40         9.76 o
 -13   0  20          6.43          3.49         8.17 o
 -12   0  20         25.69         28.68         8.22 o
 -11   0  20          2.60          2.66         7.77 o
 -10   0  20        478.38        473.68        21.05 o
  -9   0  20        354.02        443.45        21.32 o
  -8   0  20         23.59         36.53         6.93 o
  -7   0  20         85.83         78.21         8.71 o
  -6   0  20        101.76         98.81         9.01 o
  -5   0  20        360.45        346.09        21.59 o
  -4   0  20        266.35        237.92        11.77 o
  -3   0  20        875.62        891.13        29.90 o
  -2   0  20         26.60         37.69         4.72 o
  -1   0  20        265.30        272.70        12.64 o
   0   0  20      22073.62      25209.36       710.14 o
   1   0  20          9.52          6.60         3.86 o
   2   0  20         75.73         82.22         9.42 o
   3   0  20          8.52         -1.13         2.73 o
   4   0  20        233.85        201.81        11.96 o
   5   0  20        144.09        178.66        11.49 o
   6   0  20        317.02        319.94        21.27 o
   7   0  20          3.56          1.31         7.07 o
   8   0  20       1467.52       1536.80        77.89 o
   9   0  20         26.33         67.43        14.29 o
  10   0  20        249.76        303.90        49.69 o
  11   0  20         13.91         15.24        14.66 o
  12   0  20         19.86         11.90        13.08 o
 -13   1  20          7.07          5.01         6.59 o
 -12   1  20         14.77          2.44         5.20 o
 -11   1  20         17.61          6.84         5.30 o
 -10   1  20         31.07         32.67         6.07 o
  -9   1  20          0.01          6.12         3.84 o
  -8   1  20         30.86         18.26         4.18 o
  -7   1  20         22.74         21.90         3.42 o
  -6   1  20          9.83         12.85         3.02 o
  -5   1  20          1.69         -2.02         1.71 o
  -4   1  20        140.07        115.54         6.97 o
  -3   1  20         61.05         71.78         5.84 o
  -2   1  20        338.25        343.97        11.42 o
  -1   1  20        369.14        348.77        10.20 o
   0   1  20       1381.22       1779.77        36.75 o
   1   1  20         27.32          6.90         2.43 o
   2   1  20         32.59         38.79         3.88 o
   3   1  20        375.97        377.84        12.55 o
   4   1  20        151.30        159.78         7.28 o
   5   1  20        113.01        110.47         7.64 o
   6   1  20       1829.48       1761.26        41.86 o
   7   1  20        155.57        194.93        12.88 o
   8   1  20         28.17         25.04         7.68 o
   9   1  20         26.14         22.68         8.29 o
  10   1  20        229.94        259.89        19.65 o
  11   1  20          7.10         21.26         8.80 o
  12   1  20         18.24          8.60        11.46 o
 -13   2  20          7.63         22.19         7.66 o
 -12   2  20          1.40          4.87         6.61 o
 -11   2  20          9.42          9.40         6.10 o
 -10   2  20          0.15         -8.91         4.45 o
  -9   2  20        179.64        253.69        16.05 o
  -8   2  20          0.44         -6.87         3.44 o
  -7   2  20          2.72         -1.26         3.06 o
  -6   2  20        115.95        175.28        10.39 o
  -5   2  20         47.32         36.11         4.05 o
  -4   2  20          3.61          6.70         2.67 o
  -3   2  20        750.13        797.04        19.42 o
  -2   2  20         82.44         60.55         5.88 o
  -1   2  20         49.99         43.93         4.08 o
   0   2  20        666.16        687.91        16.89 o
   1   2  20          0.78          1.70         2.50 o
   2   2  20          6.20          3.21         2.98 o
   3   2  20        191.07        240.47        11.11 o
   4   2  20         83.82         83.21         9.53 o
   5   2  20        368.60        356.28        15.14 o
   6   2  20        157.85        162.90        12.69 o
   7   2  20       2775.76       3054.47        80.18 o
   8   2  20          4.54          6.88         6.46 o
   9   2  20          2.29        -12.67         6.34 o
  10   2  20         38.15         24.71         9.12 o
  11   2  20          0.01         17.27         9.13 o
 -12   3  20          2.80         18.77         8.74 o
 -11   3  20          0.22         -2.79         6.75 o
 -10   3  20         21.05         10.33         6.98 o
  -9   3  20         25.67         12.73         6.87 o
  -8   3  20          5.15          0.28         4.76 o
  -7   3  20         29.09         14.98         4.92 o
  -6   3  20          6.65         -0.17         3.81 o
  -5   3  20        151.87        155.23         9.73 o
  -4   3  20        276.81        262.62        12.38 o
  -3   3  20         11.05         14.80         4.54 o
  -2   3  20         46.61         32.37         4.25 o
  -1   3  20         51.40         29.13         4.47 o
   0   3  20        727.55        765.05        20.28 o
   1   3  20       1135.47       1111.72        27.68 o
   2   3  20          0.12         -0.87         3.51 o
   3   3  20        471.30        545.87        18.35 o
   4   3  20         77.72         54.95         8.36 o
   5   3  20        160.43        158.96        13.02 o
   6   3  20          2.90         11.03         6.87 o
   7   3  20          0.02         -1.04         6.83 o
   8   3  20         10.75         17.40         8.63 o
   9   3  20          5.22         -1.67         7.29 o
  10   3  20         30.77         34.87        12.20 o
 -11   4  20          1.21         13.36         8.73 o
 -10   4  20          2.22         -8.72         5.71 o
  -9   4  20          4.91         -6.06         6.71 o
  -8   4  20          0.39         -4.85         5.45 o
  -7   4  20         76.52         93.13        10.72 o
  -6   4  20         96.79        103.48         9.44 o
  -5   4  20          5.97          3.90         5.02 o
  -4   4  20         60.43         79.44         8.29 o
  -3   4  20        270.06        236.63        13.45 o
  -2   4  20          8.84          7.12         5.00 o
  -1   4  20         73.85         72.45         7.11 o
   0   4  20         53.24         34.54         5.62 o
   1   4  20         25.63         24.18         6.29 o
   2   4  20        247.86        249.00        15.51 o
   3   4  20        431.05        472.01        22.51 o
   4   4  20        658.07        600.88        30.00 o
   5   4  20         43.10         36.33         8.80 o
   6   4  20        233.08        208.75        16.25 o
   7   4  20         19.35         21.90         8.64 o
   8   4  20          3.05         -4.11         7.83 o
   9   4  20          2.92         -2.35         8.13 o
  -9   5  20          0.43          7.01         9.67 o
  -8   5  20          0.01          5.68         7.44 o
  -7   5  20          1.55         -9.26         6.74 o
  -6   5  20        248.26        276.69        18.64 o
  -5   5  20         38.13         47.84         8.52 o
  -4   5  20        232.10        209.62        14.80 o
  -3   5  20          6.18         16.23         6.38 o
  -2   5  20          5.15         -0.91         4.80 o
  -1   5  20         34.10         31.56         6.75 o
   0   5  20          1.30         -3.47         5.03 o
   1   5  20         21.49         17.24         8.18 o
   2   5  20         13.83          9.69         7.92 o
   3   5  20          2.05         -0.67         6.32 o
   4   5  20         17.44         12.83         7.39 o
   5   5  20         25.39         18.18         8.53 o
   6   5  20         39.16         67.51        11.15 o
   7   5  20         13.23         12.15        10.67 o
  -6   6  20         31.35         37.97        10.49 o
  -5   6  20          3.02         -4.40         9.30 o
  -4   6  20          0.21          5.17         7.61 o
  -3   6  20          0.30         -0.25         6.54 o
  -2   6  20         21.49         14.32         8.24 o
  -1   6  20          0.27         -3.97         8.79 o
   0   6  20          2.93          3.93         9.02 o
   1   6  20         20.15         16.74         9.81 o
   2   6  20          8.71         34.48        11.86 o
   3   6  20          8.00         11.08        10.09 o
   4   6  20          0.55          5.99        14.81 o
 -13   1  21          1.53         -3.82         6.53 o
 -12   1  21          7.35          5.26         5.48 o
 -11   1  21          4.80          3.03         5.11 o
 -10   1  21          0.11          9.14         5.02 o
  -9   1  21         77.96         81.82         7.75 o
  -8   1  21          7.33          2.38         3.37 o
  -7   1  21         55.70         41.25         4.68 o
  -6   1  21        408.70        474.61        14.58 o
  -5   1  21         15.14         14.12         3.56 o
  -4   1  21         14.63          6.07         2.92 o
  -3   1  21       3076.30       3550.51        80.08 o
  -2   1  21        265.34        251.98        10.11 o
  -1   1  21        387.63        408.92        11.57 o
   0   1  21       1319.08       1607.77        33.73 o
   1   1  21        197.24        214.79         8.54 o
   2   1  21          3.45          4.35         2.41 o
   3   1  21         48.34         65.71         5.05 o
   4   1  21          0.79          5.25         2.98 o
   5   1  21        104.70        101.90         7.56 o
   6   1  21       3904.97       3934.53        85.25 o
   7   1  21         17.43         22.27         6.77 o
   8   1  21         19.66          5.23         7.32 o
   9   1  21        266.97        249.57        18.49 o
  10   1  21        411.25        513.97        27.65 o
  11   1  21          1.91         15.71         9.01 o
 -13   2  21         22.33         23.53         8.25 o
 -12   2  21         79.10         64.55         9.80 o
 -11   2  21          0.43          3.01         6.02 o
 -10   2  21          0.37          1.53         5.00 o
  -9   2  21          3.81          5.64         4.34 o
  -8   2  21          0.83         -2.70         4.12 o
  -7   2  21          1.87         -2.32         4.11 o
  -6   2  21         56.94         62.39         8.45 o
  -5   2  21         27.73         27.68         3.95 o
  -4   2  21          0.50         -0.99         2.43 o
  -3   2  21       1041.94       1099.53        25.36 o
  -2   2  21         13.74          7.32         2.39 o
  -1   2  21          4.18         -1.01         2.24 o
   0   2  21         80.34         89.16         5.75 o
   1   2  21         67.18         71.88         5.17 o
   2   2  21         17.43         20.05         3.57 o
   3   2  21         70.99         76.97         7.41 o
   4   2  21        233.74        251.73        12.63 o
   5   2  21        377.88        357.32        15.73 o
   6   2  21        485.12        493.50        22.47 o
   7   2  21        262.99        352.44        22.31 o
   8   2  21          0.00          1.42         7.11 o
   9   2  21         13.66         38.75         9.67 o
  10   2  21         16.14          8.43         7.93 o
  11   2  21          0.87          3.09         8.71 o
 -12   3  21         36.22         15.55         9.03 o
 -11   3  21          1.69         -1.21         7.44 o
 -10   3  21          0.78          4.69         7.05 o
  -9   3  21          5.94         -1.21         5.13 o
  -8   3  21          2.46         -2.33         4.53 o
  -7   3  21         14.87          5.43         4.75 o
  -6   3  21         37.93         50.38         8.97 o
  -5   3  21          0.34          2.87         3.85 o
  -4   3  21         28.85         37.17         5.60 o
  -3   3  21         87.13         92.40         7.69 o
  -2   3  21          0.00         -4.12         3.05 o
  -1   3  21         95.78         87.55         6.69 o
   0   3  21        506.40        518.12        15.77 o
   1   3  21          5.03          8.02         3.88 o
   2   3  21         37.45         43.22         5.71 o
   3   3  21        798.63        802.61        24.02 o
   4   3  21        133.53        173.46        13.70 o
   5   3  21        220.46        220.55        17.59 o
   6   3  21        135.03         88.95        10.64 o
   7   3  21         43.08         56.08        12.27 o
   8   3  21          0.06         -2.22         6.95 o
   9   3  21          6.44         -1.29         8.35 o
  10   3  21         35.57         27.77        10.49 o
 -11   4  21          0.12          1.99         8.61 o
 -10   4  21          0.10         10.86         7.61 o
  -9   4  21         11.68         22.01         8.27 o
  -8   4  21          6.62          3.32         6.65 o
  -7   4  21         48.50         35.59        13.18 o
  -6   4  21         64.47         72.22         8.34 o
  -5   4  21         56.53         46.98         7.44 o
  -4   4  21         98.80        102.46         9.16 o
  -3   4  21          7.05          2.52         4.55 o
  -2   4  21         13.49          9.68         6.64 o
  -1   4  21         25.74         11.26         5.10 o
   0   4  21        532.68        529.61        16.80 o
   1   4  21        326.07        328.07        14.54 o
   2   4  21        392.87        424.52        20.92 o
   3   4  21        407.75        409.75        21.28 o
   4   4  21        183.38        294.78        17.98 o
   5   4  21         31.86         43.81         8.91 o
   6   4  21         42.06         30.10         8.57 o
   7   4  21         59.87         56.28        10.77 o
   8   4  21          4.54         10.50         9.10 o
   9   4  21          0.18         -1.52         8.45 o
  -9   5  21         21.86         -0.27         7.90 o
  -8   5  21         17.06         24.16         8.10 o
  -7   5  21         23.45         26.36         7.83 o
  -6   5  21         11.94         30.01         8.39 o
  -5   5  21          1.99         -1.57         6.57 o
  -4   5  21        148.66        152.70        12.04 o
  -3   5  21         89.28         88.09         9.63 o
  -2   5  21          4.80         -7.52         5.59 o
  -1   5  21         22.88         11.35         5.55 o
   0   5  21         10.98         19.01         7.46 o
   1   5  21          1.67          6.74         7.60 o
   2   5  21          6.56         13.39         8.71 o
   3   5  21         44.79         26.61         8.79 o
   4   5  21         27.27         20.31         8.32 o
   5   5  21          7.87         17.55         8.32 o
   6   5  21          6.30         10.77         8.64 o
   7   5  21         29.26         31.05        10.57 o
  -5   6  21          9.51          5.68         7.71 o
  -4   6  21          0.27         -0.98         6.68 o
  -3   6  21          7.06          3.81         8.48 o
  -2   6  21         17.98         16.31         7.87 o
  -1   6  21          0.15         -1.51         7.68 o
   0   6  21         31.27         19.67        12.04 o
   1   6  21          1.15          9.70         9.60 o
   2   6  21          7.58         35.81        12.30 o
   3   6  21          5.23        -18.00         9.00 o
 -13   0  22         28.14         14.74        10.94 o
 -12   0  22        199.96        178.78        21.01 o
 -11   0  22        102.88         91.47        11.94 o
 -10   0  22         71.60         63.84        10.71 o
  -9   0  22        526.98        571.76        42.04 o
  -8   0  22          1.92         -7.54         3.77 o
  -7   0  22          0.48         -3.05         3.99 o
  -6   0  22         66.11        114.86         9.67 o
  -5   0  22          5.17          5.52         3.82 o
  -4   0  22        137.81        120.39         8.81 o
  -3   0  22      11778.09      13249.05       376.48 o
  -2   0  22         29.76         26.22         4.65 o
  -1   0  22         18.08         38.60         7.86 o
   0   0  22       1709.76       1913.16        59.29 o
   1   0  22         99.84         84.11         7.97 o
   2   0  22        137.59        138.86        12.50 o
   3   0  22        101.05        163.36        11.99 o
   4   0  22       3413.54       3672.89        99.32 o
   5   0  22         47.49         44.98         9.88 o
   6   0  22       1422.27       1354.39        48.73 o
   7   0  22         24.60         14.76         8.22 o
   8   0  22        496.60        568.88        46.79 o
   9   0  22        326.56        343.64        26.56 o
  10   0  22         10.65         14.03        12.52 o
  11   0  22         23.85         15.83        13.75 o
 -13   1  22          7.50         -4.39         6.76 o
 -12   1  22         36.76         36.74         7.79 o
 -11   1  22          5.47          9.66         5.56 o
 -10   1  22         46.17         33.96         6.17 o
  -9   1  22        137.27        151.73        10.29 o
  -8   1  22          4.75          0.29         4.93 o
  -7   1  22          8.14         -0.18         3.16 o
  -6   1  22        170.20        223.28        10.05 o
  -5   1  22        235.21        206.03        11.47 o
  -4   1  22        315.34        248.64        10.41 o
  -3   1  22          9.21         36.87         6.20 o
  -2   1  22       1518.15       1513.00        36.91 o
  -1   1  22        208.46        208.32         8.37 o
   0   1  22        146.03        243.86         8.61 o
   1   1  22       1680.69       1690.66        35.66 o
   2   1  22         41.09         40.35         4.72 o
   3   1  22         87.84         98.09         6.24 o
   4   1  22          6.82          1.08         2.93 o
   5   1  22        611.88        609.65        18.26 o
   6   1  22       1141.48       1275.74        32.56 o
   7   1  22        328.90        391.14        19.12 o
   8   1  22          2.47          2.27         8.04 o
   9   1  22        165.32        165.24        15.38 o
  10   1  22        231.13        208.89        17.59 o
  11   1  22          0.05          3.07         8.03 o
 -13   2  22          6.67         12.57         7.87 o
 -12   2  22          7.57          3.91         7.34 o
 -11   2  22          0.63         -7.63         5.51 o
 -10   2  22          5.92          4.48         4.64 o
  -9   2  22         53.29         45.95         6.51 o
  -8   2  22          2.33          1.11         4.06 o
  -7   2  22         17.73         15.87         4.73 o
  -6   2  22         13.62         11.42         4.18 o
  -5   2  22         26.35         23.12         3.79 o
  -4   2  22         81.45         86.20         6.68 o
  -3   2  22         17.70         47.65         6.09 o
  -2   2  22        129.64        117.54         7.27 o
  -1   2  22          1.74          0.14         2.55 o
   0   2  22         26.37         24.70         3.76 o
   1   2  22        994.11        949.47        22.33 o
   2   2  22        309.73        329.03        11.56 o
   3   2  22        747.30        792.17        22.93 o
   4   2  22        187.96        195.91        11.23 o
   5   2  22         71.53         64.21         8.50 o
   6   2  22        274.37        234.23        15.43 o
   7   2  22          9.90         16.71         7.20 o
   8   2  22          0.05         -2.74         7.10 o
   9   2  22         66.59         83.89        11.72 o
  10   2  22         94.26        120.12        14.03 o
  11   2  22          3.14          3.75         8.89 o
 -12   3  22         60.71         32.62         9.59 o
 -11   3  22          5.35          6.27         7.59 o
 -10   3  22          3.46         12.97         6.39 o
  -9   3  22          0.35          1.74         5.52 o
  -8   3  22          0.85         -0.85         4.51 o
  -7   3  22          2.13          2.38         4.20 o
  -6   3  22        527.78        558.12        19.34 o
  -5   3  22        179.44        142.28         9.55 o
  -4   3  22         14.19         11.98         4.57 o
  -3   3  22         52.04         59.37         8.03 o
  -2   3  22         28.87         35.07         5.04 o
  -1   3  22        176.77        182.71         9.50 o
   0   3  22         73.87         94.84         7.10 o
   1   3  22         30.89         31.79         5.08 o
   2   3  22        545.95        518.20        16.39 o
   3   3  22        141.46        137.93        11.20 o
   4   3  22       1018.46        947.92        30.98 o
   5   3  22        105.62        116.57        14.35 o
   6   3  22         46.72         26.03         8.05 o
   7   3  22         88.18        115.74        12.20 o
   8   3  22          1.15        -10.39         6.99 o
   9   3  22         13.38         20.87         9.76 o
  10   3  22         52.77         53.32        12.90 o
 -10   4  22          5.64          8.49         7.83 o
  -9   4  22         25.48         30.62         8.61 o
  -8   4  22         39.37         21.89         7.84 o
  -7   4  22          5.11          6.97         6.94 o
  -6   4  22        127.20        154.63        13.35 o
  -5   4  22          3.85          8.77         5.33 o
  -4   4  22         20.10         24.13         6.31 o
  -3   4  22        198.25        201.04        12.68 o
  -2   4  22        188.36        183.03        11.59 o
  -1   4  22          0.95          1.33         4.94 o
   0   4  22         15.63         16.50         5.24 o
   1   4  22        322.43        308.29        14.26 o
   2   4  22        184.75        202.50        19.68 o
   3   4  22         28.89         40.08         9.66 o
   4   4  22        141.27        113.19        11.79 o
   5   4  22         27.25          9.59         7.56 o
   6   4  22          0.12         -2.93         6.87 o
   7   4  22         23.38          3.16        11.00 o
   8   4  22          4.04         -1.50         7.89 o
   9   4  22          5.22          5.74         8.99 o
  -8   5  22          8.00         13.18         7.53 o
  -7   5  22         19.02         14.16         8.89 o
  -6   5  22         11.80         13.91         8.94 o
  -5   5  22         37.59         38.13         8.52 o
  -4   5  22         33.06         30.17         7.19 o
  -3   5  22         81.82         76.06        10.97 o
  -2   5  22          3.96         -2.87         5.34 o
  -1   5  22          8.72         12.39         6.18 o
   0   5  22          5.39         -4.20         6.76 o
   1   5  22        265.90        233.32        23.60 o
   2   5  22         21.29          9.13         8.38 o
   3   5  22        108.07         93.46        12.70 o
   4   5  22         15.76          0.68         7.62 o
   5   5  22          6.29          6.03         9.08 o
   6   5  22         13.32          4.10         8.63 o
  -5   6  22          9.86          5.38         6.63 o
  -4   6  22          1.81         -2.05         6.16 o
  -3   6  22          4.77          5.22         7.15 o
  -2   6  22         24.78          8.12         8.45 o
  -1   6  22         47.47         36.40         9.61 o
   0   6  22         48.97         33.19        10.72 o
   1   6  22          3.89         19.52         9.91 o
   2   6  22          3.94         -4.74        12.95 o
   3   6  22          8.28         -2.51         9.36 o
 -13   1  23         16.72         17.69         7.57 o
 -12   1  23          0.01         10.34         6.44 o
 -11   1  23          0.30         -3.95         5.12 o
 -10   1  23          1.61         -3.10         4.44 o
  -9   1  23          0.21          3.74         4.58 o
  -8   1  23          9.44         -1.14         3.62 o
  -7   1  23         56.54         47.05         5.27 o
  -6   1  23         57.44         67.24         7.30 o
  -5   1  23          2.21          1.83         3.08 o
  -4   1  23         37.41         43.01         4.73 o
  -3   1  23       1863.83       1970.15        46.96 o
  -2   1  23        113.46         94.54         6.42 o
  -1   1  23          1.13          6.28         2.61 o
   0   1  23          5.19         14.15         3.32 o
   1   1  23         50.60         80.05         6.19 o
   2   1  23        262.76        260.35         9.87 o
   3   1  23         26.87         29.95         4.05 o
   4   1  23         53.40         47.68         5.90 o
   5   1  23       1054.81       1035.75        30.85 o
   6   1  23         80.62         67.18         7.33 o
   7   1  23          1.82          6.16         5.78 o
   8   1  23         74.78         73.19        10.88 o
   9   1  23          0.26          1.69         7.28 o
  10   1  23         10.62          7.97         8.74 o
  11   1  23          5.38          3.45         8.67 o
 -13   2  23          8.95         17.45         8.21 o
 -12   2  23          1.01        -12.47         8.06 o
 -11   2  23          3.30         -2.70         7.32 o
 -10   2  23          6.34          9.55         5.16 o
  -9   2  23          9.03         -1.02         4.43 o
  -8   2  23          3.13          4.13         3.90 o
  -7   2  23         70.43         70.93         6.99 o
  -6   2  23        126.02        118.68         8.85 o
  -5   2  23          2.86          4.05         3.19 o
  -4   2  23        118.55        103.90         6.74 o
  -3   2  23        230.53        251.95        12.96 o
  -2   2  23        329.34        298.18        11.61 o
  -1   2  23         15.08         11.54         2.97 o
   0   2  23         47.21         44.78         4.68 o
   1   2  23        233.54        240.45         9.74 o
   2   2  23         29.73         33.26         4.30 o
   3   2  23        450.63        417.10        16.37 o
   4   2  23        378.60        331.38        15.02 o
   5   2  23          1.75          5.69         4.85 o
   6   2  23        203.37        215.35        15.19 o
   7   2  23        298.75        320.16        19.01 o
   8   2  23          0.00          3.65         6.34 o
   9   2  23          1.54          0.67         9.26 o
  10   2  23        251.64        267.53        20.33 o
  11   2  23          4.91         17.04         9.34 o
 -12   3  23          0.02          5.01         8.08 o
 -11   3  23          0.51         -5.61         6.90 o
 -10   3  23         15.47         17.58         7.14 o
  -9   3  23         15.05         21.11         6.87 o
  -8   3  23          1.38          0.62         4.47 o
  -7   3  23         15.77         11.35         5.20 o
  -6   3  23         54.97         53.13         6.74 o
  -5   3  23          0.19         -4.98         3.74 o
  -4   3  23         36.16         33.99         5.36 o
  -3   3  23         32.72         15.26         4.84 o
  -2   3  23         11.20         10.05         4.00 o
  -1   3  23        561.69        569.25        18.22 o
   0   3  23        448.59        433.37        14.43 o
   1   3  23        498.80        484.55        15.89 o
   2   3  23        651.63        612.48        20.69 o
   3   3  23       2490.21       2608.06        63.01 o
   4   3  23       2127.46       2158.95        59.13 o
   5   3  23         18.41         33.04         8.23 o
   6   3  23          2.16         -2.45         6.24 o
   7   3  23         71.39         62.66        14.04 o
   8   3  23          2.79         -4.32         7.42 o
   9   3  23         39.78         27.55        10.89 o
  10   3  23          2.85          2.39        15.62 o
 -10   4  23          2.83        -12.03         7.06 o
  -9   4  23          0.85         10.30         7.74 o
  -8   4  23         11.10         12.73        10.66 o
  -7   4  23        155.77        145.28        13.41 o
  -6   4  23         22.54         15.05         8.14 o
  -5   4  23          3.28          3.61         5.10 o
  -4   4  23          6.13          5.98         4.91 o
  -3   4  23         63.80         58.87         7.73 o
  -2   4  23         50.60         46.41         6.91 o
  -1   4  23          0.30         -0.56         5.45 o
   0   4  23         50.76         63.75         8.58 o
   1   4  23        705.48        747.50        22.25 o
   2   4  23          4.14          6.24         8.94 o
   3   4  23         27.58          3.90         6.63 o
   4   4  23         87.63         68.06        10.09 o
   5   4  23          1.79         -9.32         6.23 o
   6   4  23          5.83         -0.38         7.12 o
   7   4  23          3.48         11.46         8.43 o
   8   4  23         14.20          5.80         8.81 o
  -8   5  23          0.70          7.06         7.65 o
  -7   5  23          9.81          7.96         7.59 o
  -6   5  23         10.03         17.31         7.64 o
  -5   5  23         15.72         16.75         8.49 o
  -4   5  23          8.92          8.08         6.00 o
  -3   5  23         27.54         20.94         6.69 o
  -2   5  23          0.00         -9.77         5.45 o
  -1   5  23          6.72          8.53         5.61 o
   0   5  23         51.00         46.69        10.29 o
   1   5  23         43.61         18.18        10.04 o
   2   5  23          0.01         -1.50         8.67 o
   3   5  23        152.24        157.12        16.00 o
   4   5  23          0.06          9.35         8.10 o
   5   5  23          8.78          6.77         8.88 o
   6   5  23         45.59         39.24        10.84 o
  -4   6  23          0.77         -3.09         6.62 o
  -3   6  23          0.21         -2.40         7.95 o
  -2   6  23          0.38         -5.06         6.98 o
  -1   6  23          1.04         10.24        11.03 o
   0   6  23         63.78         61.06        14.24 o
   1   6  23         30.17         35.12        12.52 o
   2   6  23          0.57          3.42        10.00 o
 -13   0  24          0.01         14.48        10.81 o
 -12   0  24          0.03         -0.02         9.87 o
 -11   0  24          0.19          9.73         7.85 o
 -10   0  24         47.51         19.79        14.28 o
  -9   0  24         10.91         36.50         8.56 o
  -8   0  24          0.65         -5.88         5.68 o
  -7   0  24          0.03         -1.86         5.52 o
  -6   0  24        279.85        334.08        20.45 o
  -5   0  24        355.87        336.42        15.61 o
  -4   0  24        109.63        108.86         7.91 o
  -3   0  24       1685.84       2016.51        62.39 o
  -2   0  24         66.22         37.18         5.42 o
  -1   0  24          2.84         -1.50         3.67 o
   0   0  24        399.82        438.05        18.18 o
   1   0  24         92.19         82.24         8.43 o
   2   0  24        197.67        195.24        13.22 o
   3   0  24       1315.71       1294.96        43.61 o
   4   0  24         16.17          8.43         4.42 o
   5   0  24        228.47        189.10        15.80 o
   6   0  24       1975.82       1950.77        66.51 o
   7   0  24       5830.52       6716.84       202.04 o
   8   0  24          7.13          9.76         9.21 o
   9   0  24         46.78         42.40        11.58 o
  10   0  24          0.07          3.66        11.34 o
  11   0  24          4.07          4.53        12.99 o
 -13   1  24         32.94         38.82         9.39 o
 -12   1  24         18.90         13.89         7.40 o
 -11   1  24          4.99          4.43         5.23 o
 -10   1  24          5.40          4.08         5.06 o
  -9   1  24          3.86        -10.68         5.34 o
  -8   1  24         67.37         67.01         6.31 o
  -7   1  24          3.74          2.89         3.52 o
  -6   1  24        105.23        136.00         8.68 o
  -5   1  24         96.23        100.83         7.09 o
  -4   1  24         16.37         12.75         3.57 o
  -3   1  24        485.23        605.49        17.76 o
  -2   1  24        570.12        523.63        15.90 o
  -1   1  24        146.62        181.77         9.26 o
   0   1  24        748.67        895.52        22.35 o
   1   1  24         31.26         21.40         3.50 o
   2   1  24         19.09         17.15         3.40 o
   3   1  24        238.81        247.88        10.26 o
   4   1  24        640.58        639.08        18.79 o
   5   1  24        115.97        126.60         8.94 o
   6   1  24        284.46        340.14        17.56 o
   7   1  24          0.51          1.34         5.70 o
   8   1  24          2.93          8.62         7.31 o
   9   1  24          0.33         13.89         7.98 o
  10   1  24          1.33         -4.26         7.36 o
  11   1  24          8.49         32.47        10.60 o
 -12   2  24          0.66         -5.59         6.71 o
 -11   2  24          4.65         -0.22         6.18 o
 -10   2  24          7.83          5.61         5.32 o
  -9   2  24         11.80          9.47         5.30 o
  -8   2  24          7.41         -2.68         4.07 o
  -7   2  24         46.33         32.36         5.76 o
  -6   2  24        132.07        132.64         9.17 o
  -5   2  24         47.02         29.50         6.93 o
  -4   2  24          3.13          4.16         3.72 o
  -3   2  24        157.05        182.75         9.60 o
  -2   2  24        109.77        108.94         7.25 o
  -1   2  24         39.65         35.81         4.11 o
   0   2  24       2513.59       2675.09        54.96 o
   1   2  24          2.06          5.52         3.27 o
   2   2  24         32.77         33.54         4.35 o
   3   2  24       2776.82       2918.52        68.89 o
   4   2  24        105.62        100.55         8.65 o
   5   2  24         11.32         19.99         5.92 o
   6   2  24         46.28         43.34         8.39 o
   7   2  24         29.99         30.29         7.31 o
   8   2  24          8.24         20.44         8.40 o
   9   2  24         66.32         62.63        11.29 o
  10   2  24          0.50         10.61         9.12 o
 -11   3  24          2.75         17.49         7.32 o
 -10   3  24         24.93         30.48         7.70 o
  -9   3  24          4.05          9.39         6.01 o
  -8   3  24         18.95         23.83         5.96 o
  -7   3  24          5.80          1.48         4.44 o
  -6   3  24        164.29        194.18        12.28 o
  -5   3  24         38.87         21.34         5.41 o
  -4   3  24         23.16         14.09         5.01 o
  -3   3  24        185.20        204.46        11.35 o
  -2   3  24        377.82        344.80        13.97 o
  -1   3  24        818.49        790.37        23.32 o
   0   3  24        352.97        412.18        15.91 o
   1   3  24       1324.17       1235.63        30.89 o
   2   3  24        108.17        133.10        10.15 o
   3   3  24       1163.88       1210.49        33.61 o
   4   3  24        260.15        263.40        16.42 o
   5   3  24         10.83          6.61         6.42 o
   6   3  24          3.78          2.90         6.89 o
   7   3  24          4.34          8.90         7.46 o
   8   3  24         17.56         23.42         8.94 o
   9   3  24         52.46         44.01        12.37 o
 -10   4  24          7.14         -3.19         7.55 o
  -9   4  24         51.93         45.03         9.88 o
  -8   4  24         13.18         -1.87         5.92 o
  -7   4  24        103.37        112.69        11.62 o
  -6   4  24        132.34        143.88        11.71 o
  -5   4  24          3.66          6.26         5.63 o
  -4   4  24          0.62         -2.85         6.46 o
  -3   4  24        102.87        104.53         9.59 o
  -2   4  24          2.80          0.60         5.01 o
  -1   4  24          4.04          3.98         5.24 o
   0   4  24         30.81         32.26         8.35 o
   1   4  24         86.83        126.71        11.04 o
   2   4  24        536.25        530.63        23.37 o
   3   4  24         22.44          1.63         6.90 o
   4   4  24         43.11         33.31         9.35 o
   5   4  24         27.39          5.53         7.78 o
   6   4  24         21.83         28.15         8.89 o
   7   4  24          1.04          9.61         7.96 o
   8   4  24          0.00        -16.17         8.09 o
  -8   5  24          5.41          2.60         7.83 o
  -7   5  24         15.27         10.79         6.90 o
  -6   5  24         16.54         14.28         7.64 o
  -5   5  24          0.15          0.16        11.58 o
  -4   5  24         24.43         23.74         7.01 o
  -3   5  24         11.39          9.82         6.25 o
  -2   5  24          2.02          7.91         5.94 o
  -1   5  24          7.77          8.76         6.55 o
   0   5  24         49.50         47.84        11.10 o
   1   5  24         13.74          6.97         9.07 o
   2   5  24          0.30          2.42        12.24 o
   3   5  24        158.50        148.61        17.68 o
   4   5  24          0.04        -13.37         6.68 o
   5   5  24          3.98          6.65         9.05 o
   6   5  24         16.16          3.95         9.17 o
  -4   6  24          0.33         11.56         8.06 o
  -3   6  24          2.31          4.88         7.80 o
  -2   6  24          0.89          9.08         8.35 o
  -1   6  24          0.01          2.83        10.82 o
   0   6  24         23.16         39.71        11.60 o
   1   6  24          0.55          8.35         9.86 o
 -13   1  25          0.51          3.24         7.52 o
 -12   1  25         44.49         27.32         9.60 o
 -11   1  25          0.69          2.28         5.63 o
 -10   1  25          1.90          0.13         4.90 o
  -9   1  25         10.78          1.77         4.78 o
  -8   1  25          8.48          3.33         4.73 o
  -7   1  25          0.02         -1.90         3.59 o
  -6   1  25        703.90        688.80        20.35 o
  -5   1  25          5.91          0.63         3.28 o
  -4   1  25         19.10         12.90         3.87 o
  -3   1  25        118.03        150.47         9.66 o
  -2   1  25        548.93        563.78        16.98 o
  -1   1  25        167.53        173.67         9.17 o
   0   1  25        100.92        116.57         6.91 o
   1   1  25       1395.16       1371.21        30.40 o
   2   1  25          0.83         -0.59         2.82 o
   3   1  25        345.85        325.87        12.08 o
   4   1  25         18.74         46.16         6.12 o
   5   1  25        308.33        319.37        15.30 o
   6   1  25          0.36          5.25         5.49 o
   7   1  25        197.20        182.01        15.89 o
   8   1  25         67.61         55.43        10.19 o
   9   1  25         10.34          8.95         6.95 o
  10   1  25         30.13         33.31        10.31 o
  11   1  25          1.85         -4.72         9.61 o
 -12   2  25          1.88        -13.32         6.66 o
 -11   2  25          0.15          0.90         6.08 o
 -10   2  25          1.53          8.76         5.39 o
  -9   2  25         35.83         40.61         6.67 o
  -8   2  25         55.26         58.06         7.01 o
  -7   2  25          6.17          7.64         5.00 o
  -6   2  25        218.49        213.59        11.92 o
  -5   2  25         35.63         27.31         5.52 o
  -4   2  25         17.36         20.19         4.73 o
  -3   2  25         33.95         54.42         6.51 o
  -2   2  25        139.07        144.88         9.74 o
  -1   2  25        413.53        360.06        13.60 o
   0   2  25        302.19        381.18        11.68 o
   1   2  25         36.25         34.58         4.31 o
   2   2  25         16.32         17.85         3.90 o
   3   2  25       1901.47       2068.81        51.03 o
   4   2  25       2087.97       2314.01        56.39 o
   5   2  25         39.22         42.40         6.61 o
   6   2  25          0.74          7.21         7.23 o
   7   2  25         14.86         16.57         7.64 o
   8   2  25         10.26         22.47         8.50 o
   9   2  25         25.65         19.55         8.78 o
  10   2  25          6.45         13.13         9.36 o
 -11   3  25          1.55         -6.94         5.98 o
 -10   3  25          0.24          3.88         6.18 o
  -9   3  25          0.43          3.41         5.58 o
  -8   3  25          3.03         -0.64         5.00 o
  -7   3  25          5.58          1.51         4.11 o
  -6   3  25          4.82          9.96         5.05 o
  -5   3  25         65.21         69.00         7.33 o
  -4   3  25          7.64          4.39         4.07 o
  -3   3  25        688.68        700.77        22.01 o
  -2   3  25        557.27        557.87        17.50 o
  -1   3  25         67.32         63.87         7.17 o
   0   3  25          0.98         16.31         5.58 o
   1   3  25        258.70        272.02        12.93 o
   2   3  25         44.19         68.28         7.71 o
   3   3  25         18.10         28.63         6.54 o
   4   3  25        105.53         93.25        12.19 o
   5   3  25          0.76         -3.19         6.45 o
   6   3  25         50.42         24.60         8.03 o
   7   3  25          4.01          6.80         7.05 o
   8   3  25          0.25          3.24         9.17 o
   9   3  25         24.72         18.87        11.13 o
 -10   4  25         13.98          9.17         8.06 o
  -9   4  25         79.58         77.60        12.85 o
  -8   4  25         43.72         37.87         9.18 o
  -7   4  25         25.68         15.33         6.36 o
  -6   4  25          6.89         13.14         6.21 o
  -5   4  25          1.07          2.11         5.80 o
  -4   4  25        131.52        126.32        11.12 o
  -3   4  25          0.45         -1.06         5.02 o
  -2   4  25        151.57        138.57        11.36 o
  -1   4  25          1.95         -3.78         6.40 o
   0   4  25        141.73        142.26        11.84 o
   1   4  25         48.23         38.60         8.57 o
   2   4  25         79.06         70.71        10.52 o
   3   4  25        274.09        233.46        16.60 o
   4   4  25          7.74         17.72         7.94 o
   5   4  25          2.90         -0.44         6.65 o
   6   4  25         75.69         73.23        11.58 o
   7   4  25          3.28          4.89         8.01 o
   8   4  25          0.14        -16.36         9.26 o
  -8   5  25          5.64          5.40         7.82 o
  -7   5  25         15.23         15.86         8.73 o
  -6   5  25          2.34         11.83         7.20 o
  -5   5  25          1.77          2.01         7.91 o
  -4   5  25          0.01         -0.31         5.56 o
  -3   5  25          3.20          1.85         5.66 o
  -2   5  25          0.27          1.25         5.78 o
  -1   5  25         50.49         59.00         9.20 o
   0   5  25          0.66         -2.25         8.33 o
   1   5  25         11.17          0.27        10.24 o
   2   5  25         13.01         15.61         9.93 o
   3   5  25         90.92         77.60        14.33 o
   4   5  25          1.10         -3.98         7.70 o
   5   5  25          0.44        -14.92         7.46 o
  -3   6  25         12.08         15.26         7.71 o
  -2   6  25         21.08         15.65         9.28 o
  -1   6  25          9.43         36.66        11.76 o
   0   6  25         56.55         48.79        15.61 o
 -13   0  26         46.96         17.40        12.10 o
 -12   0  26         43.08         48.45        13.94 o
 -11   0  26          0.78         -5.11        12.34 o
 -10   0  26          8.95          7.62         7.12 o
  -9   0  26          0.13          7.71         6.84 o
  -8   0  26          9.36          4.72         6.05 o
  -7   0  26          0.01         -9.83         5.09 o
  -6   0  26          4.39          6.53         5.95 o
  -5   0  26         19.80         13.05         6.13 o
  -4   0  26         57.94         58.29        11.24 o
  -3   0  26       1633.67       1787.76        56.65 o
  -2   0  26        686.49        583.31        26.52 o
  -1   0  26        271.92        244.37        13.75 o
   0   0  26         45.77         48.15         7.09 o
   1   0  26        371.94        420.85        22.02 o
   2   0  26         16.72         24.77         6.29 o
   3   0  26        220.24        261.03        16.52 o
   4   0  26        209.72        181.70        13.93 o
   5   0  26        281.55        273.66        19.65 o
   6   0  26        318.26        279.70        21.17 o
   7   0  26        477.30        536.86        30.16 o
   8   0  26         19.96          0.92         8.22 o
   9   0  26          8.35          9.13         9.64 o
  10   0  26          7.62          5.97        12.25 o
 -13   1  26          1.05          6.97         7.38 o
 -12   1  26         32.66         49.50         8.36 o
 -11   1  26          0.30         -4.27         5.41 o
 -10   1  26          1.39         -3.11         5.06 o
  -9   1  26         61.73         58.21         8.58 o
  -8   1  26         22.42         16.83         5.84 o
  -7   1  26          0.08         -5.00         3.75 o
  -6   1  26        689.44        647.30        20.32 o
  -5   1  26          1.97          4.50         3.38 o
  -4   1  26          0.05         -0.01         3.29 o
  -3   1  26        367.93        380.27        13.79 o
  -2   1  26        889.98        959.18        25.83 o
  -1   1  26        190.32        185.13        10.81 o
   0   1  26        644.02        827.13        21.38 o
   1   1  26        362.63        406.02        14.43 o
   2   1  26          0.14         -4.36         2.18 o
   3   1  26       3911.84       3948.99        79.78 o
   4   1  26        433.45        465.71        16.47 o
   5   1  26        167.30        181.03        13.56 o
   6   1  26        178.13        179.69        13.01 o
   7   1  26        840.79        810.14        27.25 o
   8   1  26          7.34          4.90         7.50 o
   9   1  26          0.10         -2.31         7.56 o
  10   1  26         34.93         47.16        11.06 o
 -12   2  26          3.71        -12.93         7.38 o
 -11   2  26          0.43         -0.23         6.05 o
 -10   2  26          9.78         14.27         5.97 o
  -9   2  26          9.77         18.34         5.86 o
  -8   2  26         19.63         20.66         5.60 o
  -7   2  26         30.94         17.90         5.12 o
  -6   2  26         44.88         36.48         5.94 o
  -5   2  26         44.08         49.16         6.65 o
  -4   2  26        241.13        235.26        10.87 o
  -3   2  26        200.89        203.76        10.45 o
  -2   2  26        103.90         85.19         6.93 o
  -1   2  26        157.07        154.60         8.96 o
   0   2  26       1328.33       1325.24        30.33 o
   1   2  26         16.15         24.22         4.04 o
   2   2  26       1895.23       1884.16        41.10 o
   3   2  26          0.48         22.98         7.51 o
   4   2  26       1022.68       1140.04        29.98 o
   5   2  26        132.55        120.39         9.44 o
   6   2  26         64.84         58.21         8.47 o
   7   2  26         36.55         17.21         7.90 o
   8   2  26          0.99          3.12         7.24 o
   9   2  26          0.83          9.00         7.66 o
  10   2  26         45.82         38.88        11.27 o
 -11   3  26          0.88         15.87         7.55 o
 -10   3  26         13.46         25.50         7.85 o
  -9   3  26          6.58          9.69         5.47 o
  -8   3  26          6.18         -2.12         4.76 o
  -7   3  26          3.27         -0.14         4.70 o
  -6   3  26         96.07         79.09         8.13 o
  -5   3  26         20.90         28.40         6.04 o
  -4   3  26          3.68         -7.42         4.37 o
  -3   3  26        386.73        446.88        19.61 o
  -2   3  26        935.85        905.68        26.70 o
  -1   3  26         18.15         24.10         5.51 o
   0   3  26        686.09        652.51        20.54 o
   1   3  26          2.54          9.92         5.13 o
   2   3  26         85.62        110.09         9.71 o
   3   3  26         48.67         66.48         8.45 o
   4   3  26        328.63        372.65        22.10 o
   5   3  26          1.72         -6.74         6.96 o
   6   3  26          5.62         10.03         7.51 o
   7   3  26         47.88         27.40         8.72 o
   8   3  26          0.06         -0.44         9.01 o
   9   3  26         12.69          1.11         9.92 o
 -10   4  26         11.84         11.99         8.49 o
  -9   4  26         28.32         23.77         8.54 o
  -8   4  26          6.19         16.06         7.96 o
  -7   4  26          0.03          9.63         6.15 o
  -6   4  26         86.17         73.68         9.16 o
  -5   4  26          0.73          6.85         6.08 o
  -4   4  26         60.63         70.07         8.27 o
  -3   4  26          2.42         -4.62         5.01 o
  -2   4  26          1.32         -7.84         5.41 o
  -1   4  26         22.04         24.08         7.07 o
   0   4  26       1072.59       1000.65        32.34 o
   1   4  26        814.51        763.47        26.81 o
   2   4  26          9.91         -0.72         6.67 o
   3   4  26          9.51         22.16         9.04 o
   4   4  26         36.05         -0.78         8.46 o
   5   4  26          0.63         -6.86         7.30 o
   6   4  26          0.07         -2.26         7.86 o
   7   4  26         11.03          0.33         8.28 o
  -7   5  26         16.17          7.07         7.74 o
  -6   5  26         19.26         17.10         7.96 o
  -5   5  26          0.01         -0.45         5.95 o
  -4   5  26          7.82         -3.08         7.13 o
  -3   5  26         21.99         13.84         7.35 o
  -2   5  26         17.19         18.96         7.16 o
  -1   5  26         11.28         17.46        10.88 o
   0   5  26          1.56         20.66         9.82 o
   1   5  26         12.84         -2.26        12.68 o
   2   5  26          2.94         -8.93         7.79 o
   3   5  26          9.89          0.74         9.91 o
   4   5  26         14.82         11.33         9.22 o
   5   5  26          7.03         -6.42         8.38 o
 -12   1  27          0.36          4.09         6.41 o
 -11   1  27          1.80          1.92         6.12 o
 -10   1  27          4.86         -1.37         5.29 o
  -9   1  27          0.14          0.93         5.17 o
  -8   1  27          4.07         -1.69         4.48 o
  -7   1  27          8.16          4.88         6.99 o
  -6   1  27         72.09         68.18         7.14 o
  -5   1  27        145.08        132.76         8.79 o
  -4   1  27          0.22         -0.11         3.56 o
  -3   1  27       2008.64       2118.03        51.00 o
  -2   1  27         28.98         45.91         5.23 o
  -1   1  27         40.56         31.87         4.99 o
   0   1  27        902.03        965.36        24.43 o
   1   1  27         15.12         17.66         4.82 o
   2   1  27        124.83        127.59         7.75 o
   3   1  27        740.32        811.60        22.56 o
   4   1  27       1251.83       1426.26        35.34 o
   5   1  27         12.33         18.39         5.53 o
   6   1  27        359.53        347.85        17.93 o
   7   1  27        130.67        123.54        14.16 o
   8   1  27          0.01         -5.60         6.77 o
   9   1  27         50.50         59.26        11.22 o
  10   1  27          9.49          9.87         9.14 o
 -12   2  27          1.78         -9.53         6.34 o
 -11   2  27         11.05          0.61         6.06 o
 -10   2  27          6.20         12.10         6.06 o
  -9   2  27         21.25         18.34         6.18 o
  -8   2  27          0.37         -4.22         4.49 o
  -7   2  27         18.19         17.33         5.39 o
  -6   2  27         72.04         88.34         8.55 o
  -5   2  27        214.92        225.43        12.87 o
  -4   2  27        301.87        290.63        12.62 o
  -3   2  27          7.51          4.46         3.72 o
  -2   2  27        666.97        585.51        17.56 o
  -1   2  27         51.05         48.69         5.99 o
   0   2  27       1762.83       1976.67        45.38 o
   1   2  27       1199.12       1225.11        27.09 o
   2   2  27        196.73        227.38        11.59 o
   3   2  27       1257.18       1273.93        32.36 o
   4   2  27         44.53         71.57         7.56 o
   5   2  27         20.61         15.61         5.84 o
   6   2  27        110.77        131.46        11.51 o
   7   2  27        122.66        133.35        15.79 o
   8   2  27          0.87          3.94         6.83 o
   9   2  27         32.45         15.36         8.08 o
 -11   3  27          0.64         -0.29         7.19 o
 -10   3  27         30.05         32.31         8.29 o
  -9   3  27        104.13        118.65        10.49 o
  -8   3  27          0.11          0.98         5.29 o
  -7   3  27         13.43          9.74         5.23 o
  -6   3  27         31.88         47.44         6.89 o
  -5   3  27         10.07          4.75         4.49 o
  -4   3  27          0.64         -1.94         4.90 o
  -3   3  27          0.85         17.76         5.22 o
  -2   3  27        167.70        191.30        11.98 o
  -1   3  27        505.29        496.72        16.86 o
   0   3  27        478.41        529.51        18.96 o
   1   3  27         28.55         36.96         6.88 o
   2   3  27          6.10          6.97         6.04 o
   3   3  27          1.52          5.25         5.74 o
   4   3  27         42.42         30.17         8.30 o
   5   3  27          0.70         -5.96         6.31 o
   6   3  27         36.06         38.34         8.68 o
   7   3  27        147.14        140.88        14.89 o
   8   3  27          1.39          6.50         9.38 o
   9   3  27         42.86         36.45        14.25 o
  -9   4  27         15.18         19.12         7.98 o
  -8   4  27          5.95          7.49         7.40 o
  -7   4  27         94.28         84.76         9.71 o
  -6   4  27          0.05          4.33         5.52 o
  -5   4  27         34.05         32.70         6.86 o
  -4   4  27         41.38         32.55         7.12 o
  -3   4  27         11.58          1.98         5.59 o
  -2   4  27         36.95         31.63         7.09 o
  -1   4  27        170.57        157.62        13.20 o
   0   4  27        218.99        231.66        22.44 o
   1   4  27        388.02        354.04        19.68 o
   2   4  27          9.04         -4.07         8.27 o
   3   4  27         98.89        125.62        14.03 o
   4   4  27          0.94          9.72         8.62 o
   5   4  27          4.76          9.36         8.12 o
   6   4  27          6.28         10.42         8.32 o
   7   4  27          9.87         10.60         8.63 o
  -7   5  27          0.05          9.57         7.87 o
  -6   5  27          0.90          6.22         7.86 o
  -5   5  27          4.58          7.69         8.60 o
  -4   5  27          2.48          1.96         5.71 o
  -3   5  27         55.60         49.33         8.52 o
  -2   5  27          7.76          8.63         6.82 o
  -1   5  27         16.80         17.29        10.50 o
   0   5  27          5.78         18.60         9.54 o
   1   5  27          0.13         13.14         9.48 o
   2   5  27          5.47          5.15         9.91 o
   3   5  27         44.15          9.86        20.80 o
   4   5  27          6.58          3.34        10.78 o
   5   5  27          0.43         -8.58        11.23 o
 -12   0  28         21.98        -11.65        10.00 o
 -11   0  28         29.16         16.70        13.07 o
 -10   0  28          3.14          4.63         7.54 o
  -9   0  28         52.48         39.99        10.22 o
  -8   0  28         11.50          4.45         7.49 o
  -7   0  28          2.67         -1.60         5.82 o
  -6   0  28        620.61        601.18        30.22 o
  -5   0  28          9.12         -0.09         5.65 o
  -4   0  28        320.72        331.93        20.95 o
  -3   0  28        154.06        189.31        16.17 o
  -2   0  28       1032.98        910.15        38.75 o
  -1   0  28          0.08          2.17         4.57 o
   0   0  28         87.06         74.91         8.76 o
   1   0  28          8.74         19.34         6.00 o
   2   0  28         94.66         92.27        17.84 o
   3   0  28         59.37         66.47        11.89 o
   4   0  28        406.21        389.44        27.00 o
   5   0  28        201.18        206.85        20.80 o
   6   0  28         26.65         32.53        11.08 o
   7   0  28          2.99         -0.36         7.95 o
   8   0  28         19.49         11.60         9.48 o
   9   0  28          2.08         -4.20         9.89 o
  10   0  28        164.03        181.65        26.15 o
 -12   1  28          4.28          6.77         6.43 o
 -11   1  28         16.05         15.81         6.94 o
 -10   1  28          4.88         -2.34         5.49 o
  -9   1  28         46.53         50.75        10.82 o
  -8   1  28         31.38         11.36         5.66 o
  -7   1  28         46.40         43.43         6.22 o
  -6   1  28         13.64         17.57         4.92 o
  -5   1  28          3.97          8.51         4.62 o
  -4   1  28         38.49         31.02         5.03 o
  -3   1  28        273.56        329.86        13.70 o
  -2   1  28         81.19         78.02         6.95 o
  -1   1  28         21.62         18.00         4.45 o
   0   1  28        145.46        196.76        13.33 o
   1   1  28        152.84        120.94         7.86 o
   2   1  28        289.94        277.07        11.80 o
   3   1  28        420.83        447.68        16.23 o
   4   1  28       1434.62       1458.01        37.68 o
   5   1  28        149.49        144.78        11.20 o
   6   1  28        398.11        406.13        19.80 o
   7   1  28          6.27         11.81         6.45 o
   8   1  28          9.93         -4.17         7.10 o
   9   1  28          0.10          4.20         7.96 o
  10   1  28          0.75         -3.75         8.37 o
 -12   2  28          5.00        -13.39         6.70 o
 -11   2  28          0.74          0.54         5.95 o
 -10   2  28          6.73          4.76         6.11 o
  -9   2  28          6.82          0.67         5.35 o
  -8   2  28         45.71         60.36         8.10 o
  -7   2  28          0.01         -4.48         5.12 o
  -6   2  28        318.43        375.27        17.73 o
  -5   2  28         71.58         76.84         7.90 o
  -4   2  28        110.22        127.78         8.55 o
  -3   2  28         55.73         63.56         6.44 o
  -2   2  28        362.66        363.81        14.78 o
  -1   2  28         11.44         17.15         4.87 o
   0   2  28       1318.81       1456.44        35.36 o
   1   2  28         10.70         58.35         6.74 o
   2   2  28        171.36        180.97        10.44 o
   3   2  28        460.93        473.76        17.75 o
   4   2  28        100.68        107.46         9.53 o
   5   2  28          1.81          8.77         5.17 o
   6   2  28        118.66        149.77        14.01 o
   7   2  28          8.10         13.07         7.34 o
   8   2  28          6.89          7.73         7.84 o
   9   2  28          4.74         17.88         8.73 o
 -11   3  28          5.53         -7.04         6.09 o
 -10   3  28          7.66          7.70         9.18 o
  -9   3  28         17.33         14.79         5.97 o
  -8   3  28          0.04         -3.67         4.88 o
  -7   3  28         30.36         22.00         6.05 o
  -6   3  28          0.98         -0.01         4.77 o
  -5   3  28         17.58         15.07         5.74 o
  -4   3  28         37.96         46.03         7.33 o
  -3   3  28        143.11        141.51        10.86 o
  -2   3  28        138.83        149.93        13.79 o
  -1   3  28        322.06        317.24        14.57 o
   0   3  28        133.89        174.33        11.56 o
   1   3  28       1285.74       1412.56        40.93 o
   2   3  28         30.93         33.68         9.50 o
   3   3  28          0.70          6.96         5.44 o
   4   3  28         59.83         56.77         9.42 o
   5   3  28          0.45        -12.24         6.33 o
   6   3  28          0.80          0.15         7.94 o
   7   3  28         55.52         48.21        12.40 o
   8   3  28          9.45         15.04        10.28 o
  -9   4  28          0.37         -1.91         7.66 o
  -8   4  28          0.00          0.28         7.03 o
  -7   4  28         10.51         17.68         6.86 o
  -6   4  28         98.22        105.22        10.39 o
  -5   4  28         19.98         15.95         6.56 o
  -4   4  28          1.45         -1.31         5.27 o
  -3   4  28          4.94         16.60         6.88 o
  -2   4  28         28.92         16.69         6.90 o
  -1   4  28         14.31          4.41         7.98 o
   0   4  28         70.02        131.78        13.31 o
   1   4  28        131.43        110.27        12.03 o
   2   4  28          0.41         -6.94         6.50 o
   3   4  28         13.75         21.68        14.16 o
   4   4  28        132.23        140.29        15.49 o
   5   4  28          0.79        -10.95         6.93 o
   6   4  28         13.09         28.96         9.53 o
   7   4  28         66.02         60.29        11.61 o
  -7   5  28          5.89          2.73         8.01 o
  -6   5  28          0.54          6.56         7.35 o
  -5   5  28         11.05         12.70         7.05 o
  -4   5  28         11.03         10.40         6.78 o
  -3   5  28         39.80         18.31         7.64 o
  -2   5  28         83.25         94.51        15.20 o
  -1   5  28          1.07          5.87         9.00 o
   0   5  28         74.81         56.16        21.40 o
   1   5  28         73.08         75.98        19.01 o
   2   5  28          9.78          3.66         9.45 o
   3   5  28         28.89         32.00        13.29 o
   4   5  28          1.57        -10.51         9.85 o
 -12   1  29          6.14         -0.03         8.46 o
 -11   1  29          0.60          1.48         6.66 o
 -10   1  29          3.25         -1.53         4.68 o
  -9   1  29          3.48         -0.03         4.97 o
  -8   1  29          1.42         -1.01         5.25 o
  -7   1  29         89.20         85.79         8.46 o
  -6   1  29        451.75        390.70        17.52 o
  -5   1  29        216.47        208.00        12.32 o
  -4   1  29         77.63         90.69         8.50 o
  -3   1  29        165.80        198.45        13.16 o
  -2   1  29          1.98          8.22         4.71 o
  -1   1  29         39.57         40.54         6.12 o
   0   1  29        118.15        127.72         9.33 o
   1   1  29          2.93          5.16         4.24 o
   2   1  29        239.60        242.96        16.24 o
   3   1  29         49.25         67.66         8.03 o
   4   1  29        392.25        500.96        17.94 o
   5   1  29         44.99         35.87         7.17 o
   6   1  29         14.96         14.88         6.15 o
   7   1  29         12.03         22.27         7.01 o
   8   1  29          2.03         17.62         8.34 o
   9   1  29          1.72          1.44         8.13 o
 -11   2  29          8.61          2.99         6.84 o
 -10   2  29          2.10         -1.03         6.53 o
  -9   2  29        195.41        179.27        13.10 o
  -8   2  29          1.19         18.78         6.67 o
  -7   2  29          0.13         -9.19         4.60 o
  -6   2  29        582.44        645.07        22.78 o
  -5   2  29        316.23        289.73        14.94 o
  -4   2  29         59.09         75.29         7.13 o
  -3   2  29          4.94         12.07         4.43 o
  -2   2  29        158.29        174.31        10.30 o
  -1   2  29         68.55         59.28         6.73 o
   0   2  29       2666.41       2684.58        60.12 o
   1   2  29        368.35        331.17        14.32 o
   2   2  29        206.21        194.06        12.10 o
   3   2  29        278.92        239.95        12.70 o
   4   2  29        197.35        197.28        11.88 o
   5   2  29         11.26         11.10         5.71 o
   6   2  29         38.60         48.90         9.10 o
   7   2  29         28.65         13.01         8.15 o
   8   2  29          7.45         10.96         8.91 o
   9   2  29          4.98          5.94         9.05 o
 -10   3  29          3.34          8.81         7.48 o
  -9   3  29         30.10         31.98         7.79 o
  -8   3  29          5.35          1.73         5.22 o
  -7   3  29         52.23         48.39         7.25 o
  -6   3  29          5.37          1.08         4.89 o
  -5   3  29         57.87         63.67         8.42 o
  -4   3  29        139.83        149.20        11.26 o
  -3   3  29        793.45        859.55        26.66 o
  -2   3  29        243.70        275.43        14.88 o
  -1   3  29        650.90        672.83        24.41 o
   0   3  29        652.65        621.13        21.56 o
   1   3  29       1731.36       1857.14        51.95 o
   2   3  29         93.80        110.59        11.46 o
   3   3  29         16.23          4.95         6.60 o
   4   3  29        225.19        224.12        20.76 o
   5   3  29         11.62          7.53         7.40 o
   6   3  29         14.18          7.35         8.05 o
   7   3  29         24.69         30.54         9.41 o
   8   3  29         16.46         18.48         9.11 o
  -9   4  29          6.18          2.89         7.64 o
  -8   4  29          2.11         12.15        11.30 o
  -7   4  29         17.85         17.61         7.45 o
  -6   4  29          0.05         10.23         6.06 o
  -5   4  29         15.23          2.56         5.97 o
  -4   4  29          5.64          1.93         5.46 o
  -3   4  29          0.25          1.79         5.83 o
  -2   4  29         70.72         72.57         9.64 o
  -1   4  29         60.80         59.50         9.34 o
   0   4  29         59.48         51.78         9.96 o
   1   4  29         74.69         73.62        22.61 o
   2   4  29          1.53         -1.28         6.81 o
   3   4  29         21.24         25.91         9.46 o
   4   4  29          6.52         21.23        13.44 o
   5   4  29         13.40         11.16         9.27 o
   6   4  29         26.58         13.78        10.19 o
  -6   5  29          5.66          8.37         7.99 o
  -5   5  29         19.98         27.92         7.65 o
  -4   5  29         17.41          8.38         9.26 o
  -3   5  29          4.11          0.44         9.08 o
  -2   5  29        102.43         91.34        11.13 o
  -1   5  29          0.68          4.28         9.07 o
   0   5  29          4.54          4.35         8.69 o
   1   5  29          9.55         11.37        10.27 o
   2   5  29          1.16          8.39        16.01 o
   3   5  29         77.24         66.84        14.58 o
 -12   0  30         15.08          1.74        10.10 o
 -11   0  30          1.69         -1.23        11.32 o
 -10   0  30         19.24         25.84        13.32 o
  -9   0  30          9.71          2.31         7.01 o
  -8   0  30          0.13         -7.09         6.59 o
  -7   0  30          0.16         -6.46         6.67 o
  -6   0  30        361.97        438.21        27.20 o
  -5   0  30        649.32        650.63        32.19 o
  -4   0  30         58.98         43.24         9.20 o
  -3   0  30        840.35        942.51        40.82 o
  -2   0  30        206.98        192.22        18.58 o
  -1   0  30         98.54         89.80        11.83 o
   0   0  30        396.50        403.23        20.94 o
   1   0  30        201.95        200.38        14.86 o
   2   0  30         15.35          5.06         6.16 o
   3   0  30        611.27        532.99        34.05 o
   4   0  30       5025.57       4957.98       173.74 o
   5   0  30         37.09         34.32        10.45 o
   6   0  30         60.06         71.09        13.79 o
   7   0  30         72.70         41.27        12.05 o
   8   0  30          1.19         -9.16         9.37 o
   9   0  30          9.38         -6.27        12.88 o
 -12   1  30          2.85         -0.87         6.92 o
 -11   1  30         14.85         19.13         7.47 o
 -10   1  30          0.00         -4.40         5.84 o
  -9   1  30         96.35         88.69        10.13 o
  -8   1  30          2.53          0.31         5.23 o
  -7   1  30         77.14         89.59        10.41 o
  -6   1  30         12.31         26.15         6.25 o
  -5   1  30         37.80         38.10         8.93 o
  -4   1  30        208.83        195.35        12.07 o
  -3   1  30        462.60        499.68        19.05 o
  -2   1  30         57.35         46.83         6.01 o
  -1   1  30         33.66         30.44         5.69 o
   0   1  30        155.89        165.61        10.49 o
   1   1  30        867.16        895.51        25.94 o
   2   1  30         30.19         34.70         5.60 o
   3   1  30         51.79         50.72         7.35 o
   4   1  30        363.25        394.64        17.02 o
   5   1  30         13.41         12.26         6.32 o
   6   1  30        124.85        124.40        11.28 o
   7   1  30          0.24         -8.06         6.61 o
   8   1  30         13.32         10.07         9.95 o
   9   1  30          0.56         12.99         8.12 o
 -11   2  30          0.16         -0.40         6.46 o
 -10   2  30          4.86         10.27         6.51 o
  -9   2  30         10.10         14.68         6.62 o
  -8   2  30         47.49         35.64         7.67 o
  -7   2  30          0.64          5.33         5.27 o
  -6   2  30         39.42         55.48         7.91 o
  -5   2  30        334.54        358.81        17.16 o
  -4   2  30        341.69        343.76        16.20 o
  -3   2  30         66.99         95.88         8.02 o
  -2   2  30        415.23        369.73        15.56 o
  -1   2  30         70.67         69.07         7.20 o
   0   2  30        698.41        888.48        27.35 o
   1   2  30        204.70        229.64        11.99 o
   2   2  30         25.70         21.77         6.43 o
   3   2  30        529.74        558.37        19.45 o
   4   2  30        488.40        492.54        19.18 o
   5   2  30         10.17         11.65         6.53 o
   6   2  30          8.00          8.96         6.54 o
   7   2  30          1.88         20.32        10.31 o
   8   2  30          5.03         19.27         9.02 o
   9   2  30         11.63         17.44         9.96 o
 -10   3  30         24.83         20.32         9.31 o
  -9   3  30          5.41          9.55         6.25 o
  -8   3  30         26.67         17.93         7.16 o
  -7   3  30          6.21          8.96         6.04 o
  -6   3  30          3.74         -1.87         5.61 o
  -5   3  30         42.00         24.64         6.54 o
  -4   3  30        156.77        149.77        11.48 o
  -3   3  30        149.58        196.09        13.18 o
  -2   3  30        362.28        351.29        16.92 o
  -1   3  30        395.35        401.61        17.20 o
   0   3  30        483.67        502.56        20.57 o
   1   3  30          7.46         31.65         7.44 o
   2   3  30          0.78          4.34         5.74 o
   3   3  30         41.28         35.34         8.74 o
   4   3  30          9.50         20.63         8.42 o
   5   3  30          0.03         -6.89         5.79 o
   6   3  30         68.95         48.36         9.38 o
   7   3  30         22.89         26.15         9.58 o
  -8   4  30          0.45          1.44         7.38 o
  -7   4  30          7.23          5.40         6.50 o
  -6   4  30         15.59         18.26         6.86 o
  -5   4  30          2.36         -0.61         5.90 o
  -4   4  30          4.32          4.71         6.22 o
  -3   4  30        250.29        252.85        17.35 o
  -2   4  30          1.08          8.10         6.24 o
  -1   4  30          0.00         -2.04         5.93 o
   0   4  30         98.37        104.39        12.66 o
   1   4  30          0.94         17.76         9.95 o
   2   4  30          0.21          1.62         7.43 o
   3   4  30         92.68        113.10        14.18 o
   4   4  30          1.86          7.08        14.14 o
   5   4  30          0.43        -12.65         7.63 o
   6   4  30         56.99         44.44        13.06 o
  -5   5  30          4.66         26.46         9.11 o
  -4   5  30          0.95         21.48         7.52 o
  -3   5  30          3.74          7.98         7.18 o
  -2   5  30         79.97         74.90        11.36 o
  -1   5  30         20.56         23.46        10.16 o
   0   5  30          9.47          6.03         9.27 o
   1   5  30          2.63          2.04         8.68 o
   2   5  30         24.90         15.84        12.84 o
   3   5  30          0.93          7.78        10.52 o
 -12   1  31          0.37          6.41         6.66 o
 -11   1  31          2.43         -6.04         6.34 o
 -10   1  31          0.00         -2.83         5.86 o
  -9   1  31          1.86          6.39         6.07 o
  -8   1  31         55.66         91.66        11.57 o
  -7   1  31         15.86         18.39         7.46 o
  -6   1  31          7.41         14.78         5.51 o
  -5   1  31        169.72        166.73        11.47 o
  -4   1  31         27.71         36.98         6.20 o
  -3   1  31       1110.71       1136.57        33.77 o
  -2   1  31         34.99         29.84         5.46 o
  -1   1  31         47.02         47.91         6.65 o
   0   1  31          0.43         12.17         4.85 o
   1   1  31         11.26         59.49        11.22 o
   2   1  31         48.10         49.84         7.30 o
   3   1  31         72.33         58.48         7.78 o
   4   1  31          0.02         23.98         7.01 o
   5   1  31         23.85         10.05        10.70 o
   6   1  31         13.55          9.36         6.36 o
   7   1  31        374.32        470.12        25.65 o
   8   1  31          9.44          8.94         7.93 o
   9   1  31         10.53         -0.68         7.43 o
 -11   2  31          4.27         -3.49         6.32 o
 -10   2  31          0.05         -5.48         6.39 o
  -9   2  31         11.04          3.29         6.75 o
  -8   2  31          9.98         19.43         8.33 o
  -7   2  31         26.74         24.69         7.11 o
  -6   2  31         34.49         28.32         7.21 o
  -5   2  31        255.37        257.99        15.95 o
  -4   2  31        519.73        528.67        19.67 o
  -3   2  31         30.34         46.66         6.12 o
  -2   2  31        146.45        148.97         9.86 o
  -1   2  31          9.12         25.97         5.55 o
   0   2  31        542.68        566.06        19.01 o
   1   2  31         27.88         20.66         7.04 o
   2   2  31         95.35         77.63         9.09 o
   3   2  31          3.98         15.61         6.57 o
   4   2  31        194.82        174.09        11.80 o
   5   2  31         70.11         87.64        10.11 o
   6   2  31          4.83          9.04         7.60 o
   7   2  31          4.59        -12.87         6.43 o
   8   2  31          6.19          9.39         8.89 o
 -10   3  31          2.43         -0.65         7.16 o
  -9   3  31         37.39         27.11         7.71 o
  -8   3  31          4.51          5.82         6.54 o
  -7   3  31          0.67          0.89         6.19 o
  -6   3  31         62.92         65.63         8.58 o
  -5   3  31        106.45        107.78        12.25 o
  -4   3  31          0.92         14.19         6.19 o
  -3   3  31        216.86        255.37        14.82 o
  -2   3  31         14.15         27.03         6.73 o
  -1   3  31         14.32         39.42         7.28 o
   0   3  31        823.25        824.34        26.01 o
   1   3  31        309.77        281.61        16.64 o
   2   3  31          2.10         -1.57         5.85 o
   3   3  31         33.48         25.57         8.99 o
   4   3  31         43.10         60.56        10.96 o
   5   3  31          2.96         -3.64         7.61 o
   6   3  31         27.84         26.00         9.17 o
   7   3  31         67.96         41.15        11.08 o
  -8   4  31          0.99         -8.84         6.33 o
  -7   4  31         11.53         10.77         7.40 o
  -6   4  31         28.69         41.37         8.74 o
  -5   4  31          3.81         -2.99         5.90 o
  -4   4  31          0.41          5.84         6.49 o
  -3   4  31         12.29         29.53         8.16 o
  -2   4  31        355.45        346.32        19.65 o
  -1   4  31          0.00          9.67         8.00 o
   0   4  31        155.86        216.02        17.61 o
   1   4  31          0.16         -0.75         8.69 o
   2   4  31          1.50         -4.92         8.21 o
   3   4  31         17.67          7.59         8.85 o
   4   4  31          1.78          1.97        11.69 o
   5   4  31          1.04          3.12         8.81 o
  -5   5  31         22.39         17.27        12.28 o
  -4   5  31          3.80          8.28         8.51 o
  -3   5  31          0.01          2.86         8.42 o
  -2   5  31         65.46         56.03        11.17 o
  -1   5  31         10.71         12.58         9.86 o
   0   5  31          3.82         10.59        10.75 o
   1   5  31          0.02         22.81        11.00 o
   2   5  31          3.34         15.43        10.76 o
 -11   0  32          0.22         -1.92        11.48 o
 -10   0  32          8.36          8.96        12.79 o
  -9   0  32          0.36         10.88         8.04 o
  -8   0  32         36.00         20.31         8.40 o
  -7   0  32        111.35        128.87        15.35 o
  -6   0  32         36.62         48.80        10.45 o
  -5   0  32          0.61         -0.66         6.84 o
  -4   0  32          2.66         -9.18         5.91 o
  -3   0  32        249.29        240.87        24.29 o
  -2   0  32         43.29         47.56        10.04 o
  -1   0  32         10.00          5.74         6.13 o
   0   0  32         45.23         37.95         9.12 o
   1   0  32        104.97        130.48        12.46 o
   2   0  32         20.41         19.46         8.92 o
   3   0  32        527.51        535.34        30.21 o
   4   0  32         28.99         32.10        10.50 o
   5   0  32          0.01          1.61         7.62 o
   6   0  32          9.21          5.50         9.62 o
   7   0  32          3.07          2.18         8.90 o
   8   0  32          0.10         -3.94        10.43 o
   9   0  32         30.57        -11.95        13.86 o
 -11   1  32          9.61         -1.40         6.74 o
 -10   1  32          1.35          2.73         6.45 o
  -9   1  32        218.32        185.88        14.97 o
  -8   1  32         77.33         90.33        11.57 o
  -7   1  32          4.93          2.39         5.74 o
  -6   1  32         46.28         40.60         7.81 o
  -5   1  32        315.62        325.06        16.75 o
  -4   1  32          0.86          0.01         4.22 o
  -3   1  32          1.48         39.49        10.87 o
  -2   1  32        218.86        173.06        12.05 o
  -1   1  32         16.76          5.60         4.73 o
   0   1  32        954.30        904.00        26.26 o
   1   1  32       1141.02       1159.55        32.18 o
   2   1  32         82.81         80.74         9.23 o
   3   1  32         47.57         59.35         7.84 o
   4   1  32        117.30         80.82         9.07 o
   5   1  32          3.61         -7.67         4.50 o
   6   1  32          5.69         12.84         6.89 o
   7   1  32          7.89         18.21         8.15 o
   8   1  32          0.05          2.66         7.71 o
 -11   2  32          0.53         -8.11         8.16 o
 -10   2  32         27.76         29.87         8.17 o
  -9   2  32         59.96         45.14         9.64 o
  -8   2  32          0.78         11.12         6.93 o
  -7   2  32         87.75         80.69         9.66 o
  -6   2  32        323.18        311.34        24.11 o
  -5   2  32        274.16        257.57        21.88 o
  -4   2  32        196.86        185.97        19.25 o
  -3   2  32        825.87        834.75        23.80 o
  -2   2  32          6.87         26.44         5.80 o
  -1   2  32        578.97        597.70        19.12 o
   0   2  32         14.55         21.65         5.69 o
   1   2  32        100.41         91.00         9.81 o
   2   2  32        190.67        155.85        12.84 o
   3   2  32        258.81        288.13        18.26 o
   4   2  32          1.20          0.81         5.44 o
   5   2  32          0.15          3.95         6.83 o
   6   2  32          0.90         15.30         7.65 o
   7   2  32         12.16         -8.93         7.20 o
   8   2  32          7.35          8.09         9.33 o
 -10   3  32          3.64         12.99         8.35 o
  -9   3  32         34.77         25.66         8.63 o
  -8   3  32         16.50         22.36         7.74 o
  -7   3  32          0.08        -11.08         5.56 o
  -6   3  32         52.45         61.18         8.73 o
  -5   3  32         36.63         37.88         7.95 o
  -4   3  32          0.00          5.61         7.64 o
  -3   3  32        464.37        468.43        20.44 o
  -2   3  32          4.06         17.65         6.28 o
  -1   3  32         85.73         84.59         9.36 o
   0   3  32         14.25         40.89         8.22 o
   1   3  32        208.14        288.28        17.40 o
   2   3  32         61.45         44.44         8.31 o
   3   3  32         14.23          3.06         7.31 o
   4   3  32          5.45          9.51         8.55 o
   5   3  32         12.27         21.80         9.29 o
   6   3  32          7.50          0.32        10.20 o
   7   3  32         10.29         13.40        10.14 o
  -8   4  32          0.14          8.39         8.02 o
  -7   4  32          0.80          0.72         6.75 o
  -6   4  32          3.46          9.32         6.96 o
  -5   4  32          0.06         -5.26         6.15 o
  -4   4  32         44.49         53.83         9.32 o
  -3   4  32        356.28        386.70        41.60 o
  -2   4  32        285.74        311.12        22.94 o
  -1   4  32          0.32          1.87         7.12 o
   0   4  32        116.40        138.40        14.14 o
   1   4  32         59.90         32.67        10.69 o
   2   4  32          0.41          0.41         9.23 o
   3   4  32          0.25         17.33         9.38 o
   4   4  32          3.85         -0.91         9.37 o
   5   4  32          3.28          3.31         8.93 o
  -4   5  32         28.84         23.35        14.37 o
  -3   5  32          3.57          5.40         8.23 o
  -2   5  32          0.06         13.79        12.27 o
  -1   5  32         20.51         24.53        10.18 o
   0   5  32         25.51         22.14        10.39 o
   1   5  32         25.45         42.39        16.57 o
 -11   1  33          3.38          1.26         6.81 o
 -10   1  33          0.11          4.19         6.59 o
  -9   1  33          0.07         20.25         7.63 o
  -8   1  33          0.98         16.21         7.13 o
  -7   1  33        173.57        146.95        13.40 o
  -6   1  33         30.10         19.43         6.66 o
  -5   1  33          4.43          6.66         5.43 o
  -4   1  33          8.50          6.90         4.59 o
  -3   1  33        190.30        200.65        13.08 o
  -2   1  33         50.50         52.22         7.68 o
  -1   1  33          0.25          8.12         6.35 o
   0   1  33        221.12        271.17        18.83 o
   1   1  33        837.38       1043.21        29.86 o
   2   1  33         66.39         51.59         8.16 o
   3   1  33         16.78         16.07         6.33 o
   4   1  33         10.11          0.28         5.87 o
   5   1  33          3.02         -1.62         5.45 o
   6   1  33         60.27         49.52         8.95 o
   7   1  33         26.40         46.33        10.11 o
   8   1  33          9.01         12.04         9.06 o
 -10   2  33          0.67         18.39         7.92 o
  -9   2  33          0.90         12.23         7.31 o
  -8   2  33        113.28         75.38        10.43 o
  -7   2  33         47.35         57.28         9.12 o
  -6   2  33         12.63         19.46         6.51 o
  -5   2  33        251.88        215.32        15.12 o
  -4   2  33         14.09         20.23         7.08 o
  -3   2  33        331.64        369.67        17.47 o
  -2   2  33       1034.22       1012.66        27.78 o
  -1   2  33          6.83         26.24         5.82 o
   0   2  33        522.97        570.15        31.79 o
   1   2  33         13.10         17.75         6.62 o
   2   2  33         17.31         20.12         7.51 o
   3   2  33        216.77        221.13        15.11 o
   4   2  33          0.47          3.14         7.82 o
   5   2  33          1.71         11.48         9.22 o
   6   2  33          0.02         -2.81         7.76 o
   7   2  33          1.77         -3.15         9.18 o
  -9   3  33         18.33         19.34         8.13 o
  -8   3  33         26.50         28.56         8.50 o
  -7   3  33          0.46          9.80         7.43 o
  -6   3  33         46.82         52.71         9.34 o
  -5   3  33         78.46         69.39         9.38 o
  -4   3  33         71.61         81.18         8.94 o
  -3   3  33        377.78        419.82        19.92 o
  -2   3  33          0.00         -2.88         5.51 o
  -1   3  33         30.03         38.60         7.68 o
   0   3  33        709.68        713.98        26.36 o
   1   3  33         14.18         25.44         7.09 o
   2   3  33          0.46         -9.23         5.59 o
   3   3  33          2.10          5.91         7.57 o
   4   3  33          5.03          2.64         8.08 o
   5   3  33          0.17         -0.15         8.84 o
   6   3  33         54.88         49.74        13.49 o
  -7   4  33          0.16          6.09         8.95 o
  -6   4  33          8.54         10.94         7.42 o
  -5   4  33          0.04          3.96         6.71 o
  -4   4  33         91.71         80.54        10.67 o
  -3   4  33        128.02        131.96        12.60 o
  -2   4  33        169.42        148.63        13.06 o
  -1   4  33          4.69         16.48         8.77 o
   0   4  33          8.04         26.67        10.65 o
   1   4  33         91.83         66.76        13.67 o
   2   4  33          8.25          0.96         8.18 o
   3   4  33          7.16          5.49         8.60 o
   4   4  33         35.70         47.38        11.52 o
  -3   5  33         15.06         11.03         7.29 o
  -2   5  33         27.54         40.42        11.10 o
  -1   5  33          1.76         11.58        13.11 o
   0   5  33         57.42         90.95        19.81 o
 -11   0  34          8.19          2.31        14.65 o
 -10   0  34         47.86         52.52        16.36 o
  -9   0  34          0.66          0.85        10.95 o
  -8   0  34        259.73        258.19        22.79 o
  -7   0  34        134.50        118.19        17.25 o
  -6   0  34       1039.53       1163.74        50.70 o
  -5   0  34         37.42         41.43         9.90 o
  -4   0  34          0.01          7.40         7.40 o
  -3   0  34         21.00          9.66         8.78 o
  -2   0  34        291.85        304.13        23.32 o
  -1   0  34         10.29          8.55         7.03 o
   0   0  34        134.43        112.53        14.43 o
   1   0  34        629.89        502.04        54.53 o
   2   0  34          9.75         -8.90         6.49 o
   3   0  34        526.72        459.04        31.15 o
   4   0  34        801.60        782.13        39.09 o
   5   0  34          1.38        -10.58         7.92 o
   6   0  34          0.32          0.41        10.48 o
   7   0  34          2.69          2.42         9.14 o
   8   0  34         24.77         28.44        13.24 o
 -11   1  34          9.79         10.85         7.57 o
 -10   1  34          3.78         -0.63         8.74 o
  -9   1  34          0.27         -0.72         5.86 o
  -8   1  34          6.99          4.86         6.95 o
  -7   1  34        175.58        179.71        19.11 o
  -6   1  34          8.80         13.38         6.28 o
  -5   1  34        169.02        187.61        17.21 o
  -4   1  34         24.94         31.14         6.55 o
  -3   1  34         21.25         18.70         6.03 o
  -2   1  34         11.57         17.65         5.74 o
  -1   1  34          1.59         -2.58         5.11 o
   0   1  34        160.31        154.12        12.04 o
   1   1  34       1890.46       1866.84        47.82 o
   2   1  34         85.61        111.98        10.74 o
   3   1  34         49.69         42.22        12.94 o
   4   1  34        108.86        110.13        12.53 o
   5   1  34          5.12         -9.11         6.34 o
   6   1  34          8.18         16.06         7.27 o
   7   1  34         17.17         16.19        13.37 o
   8   1  34          4.94         17.94         9.39 o
 -10   2  34          0.38         -1.64         6.90 o
  -9   2  34         16.88         25.71         8.58 o
  -8   2  34         38.73         39.84         8.69 o
  -7   2  34         10.62          8.93         6.71 o
  -6   2  34         83.77         91.00        10.80 o
  -5   2  34          9.20          7.25         7.75 o
  -4   2  34         76.98         52.85         8.66 o
  -3   2  34          1.36         29.13         6.53 o
  -2   2  34         73.52        115.18         9.26 o
  -1   2  34        100.68         89.41         8.40 o
   0   2  34          1.19         31.18         6.42 o
   1   2  34        252.47        290.06        17.37 o
   2   2  34         10.42         18.27         6.84 o
   3   2  34         85.56         67.66         9.72 o
   4   2  34         11.38         22.83         7.36 o
   5   2  34         24.56         23.49        10.56 o
   6   2  34          3.66         -2.46         8.21 o
   7   2  34         34.23         31.96        10.13 o
  -9   3  34          5.71          0.56         8.30 o
  -8   3  34          7.04          6.82         7.06 o
  -7   3  34          0.41         -7.25         6.40 o
  -6   3  34         66.66         55.20         9.43 o
  -5   3  34         16.99         13.26         9.39 o
  -4   3  34          6.91         12.75         7.37 o
  -3   3  34        498.08        568.75        28.87 o
  -2   3  34          8.09         12.04         8.04 o
  -1   3  34         26.30         19.03         6.56 o
   0   3  34          0.52         20.93         7.47 o
   1   3  34         39.69         33.64         7.91 o
   2   3  34         16.61          8.81         6.40 o
   3   3  34         37.37         27.56         9.28 o
   4   3  34         59.02         44.63        10.94 o
   5   3  34         10.89         -6.08        10.38 o
   6   3  34         18.97         19.35        12.42 o
  -7   4  34          2.57         -1.92         8.02 o
  -6   4  34          9.73         12.18         9.74 o
  -5   4  34          0.78          9.19         6.69 o
  -4   4  34          0.60         12.33         7.23 o
  -3   4  34         92.65         86.35        11.29 o
  -2   4  34          0.21         37.97         9.01 o
  -1   4  34         11.58         27.88         8.67 o
   0   4  34          2.06          3.49         8.19 o
   1   4  34         16.06         20.81        10.50 o
   2   4  34          4.47         -0.20         9.22 o
   3   4  34         40.52         35.21        13.16 o
   4   4  34         65.88         74.57        13.51 o
 -10   1  35          6.59         -3.75         6.65 o
  -9   1  35         73.24         70.82        10.34 o
  -8   1  35        175.01        193.37        16.03 o
  -7   1  35        117.11        123.75        13.02 o
  -6   1  35        191.72        198.90        15.68 o
  -5   1  35         15.60         18.03         5.80 o
  -4   1  35         41.09         24.32         6.73 o
  -3   1  35          4.98          7.22        11.36 o
  -2   1  35         40.86         38.86         7.44 o
  -1   1  35         48.98         38.90         7.68 o
   0   1  35        107.72        143.92        12.52 o
   1   1  35          0.00         96.75        10.37 o
   2   1  35          7.68          6.06         6.48 o
   3   1  35         24.37         36.05         8.45 o
   4   1  35         22.89         24.78         8.76 o
   5   1  35          2.48         -6.89         5.47 o
   6   1  35          2.15          8.58         7.80 o
   7   1  35         74.35        115.45        14.42 o
 -10   2  35          2.59          8.64         7.79 o
  -9   2  35        136.29        133.67        13.44 o
  -8   2  35          7.73         10.06         7.04 o
  -7   2  35         26.00         27.32         7.66 o
  -6   2  35          4.68          5.81         6.68 o
  -5   2  35          0.29         -1.41         6.03 o
  -4   2  35         22.29         19.41         7.13 o
  -3   2  35       1035.76        973.88        32.35 o
  -2   2  35        265.25        316.21        17.71 o
  -1   2  35         97.38         92.62         8.58 o
   0   2  35         55.80         36.53         7.91 o
   1   2  35          2.56         10.26         6.93 o
   2   2  35          3.06         -2.42         6.11 o
   3   2  35        107.49        105.22        10.98 o
   4   2  35         37.24         22.54         7.45 o
   5   2  35          1.13          5.15         9.06 o
   6   2  35          0.60          2.04         9.81 o
   7   2  35          2.44          2.46        12.33 o
  -8   3  35         17.55          8.22         7.80 o
  -7   3  35          0.23         10.49         8.02 o
  -6   3  35        203.33        190.67        15.51 o
  -5   3  35          4.03         14.43         9.89 o
  -4   3  35        109.16        110.63        15.09 o
  -3   3  35         87.66        155.07        12.15 o
  -2   3  35          2.31          9.30         6.38 o
  -1   3  35         64.90        110.08        14.59 o
   0   3  35          4.62         -7.29         6.53 o
   1   3  35         66.22         58.45         9.26 o
   2   3  35          4.90          4.22         6.40 o
   3   3  35          5.94         26.52        11.46 o
   4   3  35         17.70         11.63        17.55 o
   5   3  35         11.26         -9.30         9.88 o
  -6   4  35         38.56         41.13        10.25 o
  -5   4  35          0.02          7.92         7.79 o
  -4   4  35          6.04         18.98         8.00 o
  -3   4  35          0.77         12.92         7.17 o
  -2   4  35        302.85        276.95        22.34 o
  -1   4  35          9.27          6.59        11.32 o
   0   4  35          3.79         -4.76         7.19 o
   1   4  35          1.33        -16.03         8.01 o
   2   4  35          3.77          9.48         9.88 o
   3   4  35         20.68         30.67        11.97 o
 -10   0  36         72.86         77.21        19.96 o
  -9   0  36         11.97         23.20        14.36 o
  -8   0  36         39.73         32.48        11.17 o
  -7   0  36          0.09         -9.27         7.17 o
  -6   0  36         47.81         52.44        11.60 o
  -5   0  36         46.86         45.20        11.16 o
  -4   0  36          2.39          9.63         6.79 o
  -3   0  36        153.21        142.00        44.93 o
  -2   0  36          7.47         -0.90         7.53 o
  -1   0  36         75.25        101.56        14.83 o
   0   0  36         31.80         31.75        19.79 o
   1   0  36        120.62         66.42        12.85 o
   2   0  36         90.05         67.95        15.37 o
   3   0  36        217.96        197.26        25.65 o
   4   0  36         62.84         84.58        15.77 o
   5   0  36          2.68         18.21         9.08 o
   6   0  36         24.45         25.77        25.45 o
   7   0  36          2.33          0.15         8.80 o
 -10   1  36         51.25         47.21         9.65 o
  -9   1  36          3.13         10.16         7.21 o
  -8   1  36        141.43        146.89        13.95 o
  -7   1  36          3.31         19.54         8.12 o
  -6   1  36        343.87        380.09        22.42 o
  -5   1  36        159.20        118.25        10.96 o
  -4   1  36         39.92         46.21         7.77 o
  -3   1  36        131.35        160.28        12.50 o
  -2   1  36        245.88        255.64        15.61 o
  -1   1  36         32.58         40.80         7.58 o
   0   1  36        298.15        346.89        19.88 o
   1   1  36        372.51        377.34        21.90 o
   2   1  36          0.46         -3.04         5.82 o
   3   1  36         16.64          5.65         6.39 o
   4   1  36          4.71         -0.52         6.64 o
   5   1  36          1.30        -12.86         6.43 o
   6   1  36          1.14          3.69        10.15 o
   7   1  36          4.07          1.75         8.80 o
  -9   2  36          5.92         23.25         8.47 o
  -8   2  36         27.12         19.70         8.08 o
  -7   2  36         75.23         66.10        10.59 o
  -6   2  36         18.60         36.40        10.42 o
  -5   2  36        134.94        128.40        12.44 o
  -4   2  36         23.16         12.84         6.71 o
  -3   2  36        356.55        400.31        23.98 o
  -2   2  36        487.21        506.44        21.72 o
  -1   2  36          3.51          0.34         4.91 o
   0   2  36          0.34          2.41         5.99 o
   1   2  36         46.53         31.38         9.09 o
   2   2  36          2.68         -4.36         5.78 o
   3   2  36          2.76         -5.84         6.21 o
   4   2  36          1.80        -11.39         6.92 o
   5   2  36          5.14          4.76         9.52 o
   6   2  36         22.51         18.55        11.93 o
  -8   3  36          2.53         10.89         8.15 o
  -7   3  36         24.17         19.50         8.11 o
  -6   3  36          8.49         36.68         9.17 o
  -5   3  36         69.28         61.72         9.93 o
  -4   3  36          8.54         18.36         7.99 o
  -3   3  36        118.78         84.15        15.16 o
  -2   3  36          0.05         -6.81         5.86 o
  -1   3  36         16.48         13.88         8.00 o
   0   3  36          2.86         -3.23         7.56 o
   1   3  36         14.06          8.95         7.74 o
   2   3  36          3.44          0.43         6.85 o
   3   3  36          0.00         -7.70         7.41 o
   4   3  36         11.16          5.00         9.27 o
   5   3  36         17.07         33.67        12.35 o
  -5   4  36          2.09         -4.77         8.46 o
  -4   4  36         67.81         74.93        14.99 o
  -3   4  36         16.07         37.03        10.25 o
  -2   4  36          0.50          9.03         7.81 o
  -1   4  36         32.05         44.03        10.48 o
   0   4  36          0.07          8.12         8.38 o
   1   4  36          7.47         -3.33         8.44 o
   2   4  36          0.02         17.12        10.50 o
 -10   1  37          1.01          5.09         7.60 o
  -9   1  37         74.82         94.52        11.58 o
  -8   1  37         41.25         45.97         9.89 o
  -7   1  37         17.18         23.13         8.21 o
  -6   1  37         12.25         42.04         9.08 o
  -5   1  37        135.01        141.38        11.91 o
  -4   1  37          0.04         -0.77         6.10 o
  -3   1  37         16.61         21.85         6.68 o
  -2   1  37          0.16         20.79         6.80 o
  -1   1  37          0.02          0.89         6.72 o
   0   1  37        556.96        567.59        25.55 o
   1   1  37         57.26         74.84        10.55 o
   2   1  37          1.09          2.16         6.90 o
   3   1  37          0.37         -9.12         6.32 o
   4   1  37          8.81         12.61         7.72 o
   5   1  37          0.42        -12.71         6.35 o
   6   1  37         66.81         64.33        12.04 o
  -9   2  37         19.11          5.99         7.68 o
  -8   2  37          6.93         22.17         8.52 o
  -7   2  37         36.36         27.70         8.50 o
  -6   2  37          1.26          4.86         6.71 o
  -5   2  37          9.29         11.88         7.15 o
  -4   2  37          0.30          7.64         6.77 o
  -3   2  37          5.75         18.88         7.58 o
  -2   2  37        406.82        435.47        20.31 o
  -1   2  37         32.67         12.16         6.20 o
   0   2  37          8.89         -6.36         7.76 o
   1   2  37        369.75        343.39        19.91 o
   2   2  37          4.41        -11.39         9.39 o
   3   2  37          0.21         -7.12         6.64 o
   4   2  37         59.88         50.40        10.72 o
   5   2  37         11.52         -6.62         9.68 o
   6   2  37          0.23        -10.97         9.62 o
  -7   3  37          3.64         14.24         8.19 o
  -6   3  37         28.44         25.58         7.76 o
  -5   3  37         51.95         40.32         9.23 o
  -4   3  37          6.28          3.94         6.81 o
  -3   3  37         48.94         52.47         9.19 o
  -2   3  37         53.19         25.99         9.31 o
  -1   3  37         33.25         33.49        11.47 o
   0   3  37        109.68        117.17        16.05 o
   1   3  37          1.79          4.13         6.59 o
   2   3  37          3.95          9.60         7.85 o
   3   3  37          5.89          0.39         8.84 o
   4   3  37         78.34         94.54        14.25 o
  -5   4  37         56.84         54.86        11.06 o
  -4   4  37          0.01         -4.39         8.90 o
  -3   4  37        296.72        272.44        25.93 o
  -2   4  37         75.36         77.59        15.42 o
  -1   4  37         17.63         31.96         9.37 o
   0   4  37         61.61         73.78        15.08 o
   1   4  37          1.00         -8.92         9.92 o
 -10   0  38        158.09        128.37        24.15 o
  -9   0  38         92.47         97.09        33.98 o
  -8   0  38          8.33         31.66        14.97 o
  -7   0  38         37.59         39.35        11.20 o
  -6   0  38         25.07         35.73        10.88 o
  -5   0  38          3.54         -1.20         7.20 o
  -4   0  38         22.60         15.52        14.03 o
  -3   0  38         18.49         17.69        11.78 o
  -2   0  38         21.25          9.88         8.81 o
  -1   0  38         48.17         28.27        10.18 o
   0   0  38          7.28          4.74        11.25 o
   1   0  38          0.94         -6.67         8.08 o
   2   0  38          3.60          4.17        10.49 o
   3   0  38         14.53         13.78        11.40 o
   4   0  38        191.63        279.08        32.11 o
   5   0  38         28.72         53.60        16.93 o
   6   0  38         17.01         27.80        24.71 o
  -9   1  38          7.15         15.23         7.80 o
  -8   1  38         15.43          4.96        10.59 o
  -7   1  38         18.92          8.62         8.04 o
  -6   1  38         68.13         58.10        10.35 o
  -5   1  38          0.27         14.83         6.65 o
  -4   1  38         11.58          6.76         5.91 o
  -3   1  38         23.43         13.10         6.16 o
  -2   1  38        690.00        703.19        26.03 o
  -1   1  38         13.82         14.55         6.57 o
   0   1  38          4.25         34.65         7.51 o
   1   1  38        124.76        115.21        12.29 o
   2   1  38          2.24         -0.66         6.77 o
   3   1  38          9.55          7.23         7.88 o
   4   1  38         33.79         33.76         9.60 o
   5   1  38          6.45          9.10         9.94 o
   6   1  38         17.61         22.48        11.17 o
  -8   2  38         42.72         47.45         9.98 o
  -7   2  38          4.35          4.68         7.48 o
  -6   2  38          1.02          5.99         7.65 o
  -5   2  38          1.92         14.98         7.55 o
  -4   2  38         24.51         26.34         7.54 o
  -3   2  38         99.36        111.57        11.80 o
  -2   2  38         25.53         38.65         9.06 o
  -1   2  38          6.41          8.08         6.33 o
   0   2  38         80.75         65.05        10.57 o
   1   2  38         12.05         22.50         8.27 o
   2   2  38          7.21          6.06         7.50 o
   3   2  38         15.07         17.78         8.39 o
   4   2  38         47.77         40.40        12.12 o
   5   2  38         10.18         11.40        11.39 o
  -7   3  38          9.90          1.68         7.49 o
  -6   3  38        245.32        252.23        24.78 o
  -5   3  38        124.87        120.87        12.86 o
  -4   3  38         56.32         44.65        11.54 o
  -3   3  38          0.06          0.32         6.88 o
  -2   3  38          9.47         10.13         7.49 o
  -1   3  38         12.72          5.68         8.09 o
   0   3  38         86.12         80.42        12.55 o
   1   3  38          5.97          0.37         6.04 o
   2   3  38          4.51         -0.89         7.77 o
   3   3  38          6.95         10.82        10.46 o
   4   3  38          2.95         24.49        10.51 o
  -3   4  38          8.63         31.50        12.11 o
  -2   4  38         44.84         46.85        14.27 o
  -1   4  38          2.76          6.50         8.73 o
   0   4  38          0.52          5.78         8.87 o
  -9   1  39         10.32          6.04         8.07 o
  -8   1  39          3.99          8.58         8.28 o
  -7   1  39          0.14          0.12         7.36 o
  -6   1  39         90.05         82.82        12.38 o
  -5   1  39         11.40         26.38         7.49 o
  -4   1  39          5.36         -2.20         6.02 o
  -3   1  39          5.54         15.81         8.10 o
  -2   1  39         20.28         43.71        12.58 o
  -1   1  39         65.77         53.78         9.01 o
   0   1  39          8.89         14.71         7.26 o
   1   1  39          4.17         13.41         7.60 o
   2   1  39          0.87          1.10         7.06 o
   3   1  39          2.84         -3.66         8.53 o
   4   1  39         20.81         21.55        10.20 o
   5   1  39         33.31         25.80        10.23 o
  -8   2  39          8.14          3.81         7.78 o
  -7   2  39          3.02         -1.48         7.13 o
  -6   2  39          0.03          7.72         8.14 o
  -5   2  39        109.95        110.75        11.97 o
  -4   2  39          2.21          1.96         6.63 o
  -3   2  39          0.03          2.58         6.91 o
  -2   2  39         34.68         22.96         7.23 o
  -1   2  39          0.21          9.64         7.27 o
   0   2  39         25.52         17.32         8.31 o
   1   2  39         40.12         22.73         8.38 o
   2   2  39          0.41         -8.44         7.00 o
   3   2  39          0.03         -2.01         6.98 o
   4   2  39          2.16          0.80        10.49 o
  -6   3  39         18.38         36.09         9.52 o
  -5   3  39         14.26         22.42         8.35 o
  -4   3  39         28.38         25.18         8.17 o
  -3   3  39        118.88        123.64        13.07 o
  -2   3  39          7.53         12.43        10.30 o
  -1   3  39          0.01         -9.02         7.85 o
   0   3  39          0.01         -1.02         7.77 o
   1   3  39          9.50         11.46         8.46 o
   2   3  39          0.54          8.71         9.36 o
   3   3  39         47.11         39.06        11.60 o
  -9   0  40        141.66         81.21        55.60 o
  -8   0  40        194.55        181.99        28.91 o
  -7   0  40          4.54          9.90        11.75 o
  -6   0  40         57.85         46.13        18.28 o
  -5   0  40        305.38        313.80        26.41 o
  -4   0  40         17.69         -2.49        13.21 o
  -3   0  40        469.95        516.43        42.98 o
  -2   0  40        285.13        217.78        33.19 o
  -1   0  40          5.83         20.76        10.86 o
   0   0  40         58.41         44.75        12.40 o
   1   0  40        114.31         96.48        18.37 o
   2   0  40          3.11          3.74        10.72 o
   3   0  40         87.19         76.98        18.83 o
   4   0  40         56.92         54.30        17.38 o
   5   0  40          1.74          3.69        12.50 o
  -8   1  40         14.59          4.01         8.51 o
  -7   1  40         24.77         -0.53         7.94 o
  -6   1  40         20.92         34.22         9.27 o
  -5   1  40          8.21         -1.83         6.74 o
  -4   1  40          6.38          6.77         6.81 o
  -3   1  40        167.13        185.12        14.73 o
  -2   1  40        189.09        197.61        15.04 o
  -1   1  40          2.09          8.71         6.99 o
   0   1  40          0.15          0.20         6.14 o
   1   1  40         37.22         33.53         9.79 o
   2   1  40          0.23         10.40         8.48 o
   3   1  40         11.37          3.94         8.67 o
   4   1  40          1.21         20.94         9.73 o
   5   1  40         36.98         44.16        19.59 o
  -7   2  40          2.57         17.29         8.36 o
  -6   2  40          2.26         -8.27         6.65 o
  -5   2  40        111.71         64.72        10.54 o
  -4   2  40         28.81         22.26         8.06 o
  -3   2  40         94.14         83.49        10.67 o
  -2   2  40        105.91         97.68        12.96 o
  -1   2  40          0.39         11.68         7.79 o
   0   2  40          3.38         10.32         8.41 o
   1   2  40          2.07          5.82         6.90 o
   2   2  40          0.01         10.90         8.25 o
   3   2  40         34.47         24.22        12.69 o
   4   2  40          8.91          3.58        11.21 o
  -5   3  40         27.68         44.35         9.84 o
  -4   3  40         65.44         76.76        12.17 o
  -3   3  40         41.75         27.01         9.31 o
  -2   3  40         22.39         10.01         9.50 o
  -1   3  40          0.00         -8.83         8.07 o
   0   3  40          1.01        -12.41         8.64 o
   1   3  40         10.33         13.69         9.06 o
   2   3  40          4.64          3.02         9.16 o
  -8   1  41          6.53         12.00         8.22 o
  -7   1  41         17.94         24.14         9.78 o
  -6   1  41         48.84         64.27        11.30 o
  -5   1  41          1.68          1.52         8.89 o
  -4   1  41          2.64          6.98         6.29 o
  -3   1  41          0.50          6.20         7.03 o
  -2   1  41         29.43         43.11         8.76 o
  -1   1  41          1.68         -1.18         5.95 o
   0   1  41         10.39         12.36         7.94 o
   1   1  41         70.69         67.71        11.03 o
   2   1  41          5.36         10.79         8.82 o
   3   1  41          4.15         -4.01         8.77 o
   4   1  41          7.07         -6.75         8.05 o
  -7   2  41          1.68         -3.73         7.26 o
  -6   2  41         22.51          6.45         7.27 o
  -5   2  41         75.23         62.02        11.96 o
  -4   2  41          3.39          9.08         7.47 o
  -3   2  41          0.50          4.33         6.97 o
  -2   2  41         25.63         33.81         8.06 o
  -1   2  41          3.97         18.63         7.87 o
   0   2  41         13.83          7.60        11.02 o
   1   2  41          3.35         -8.14         7.09 o
   2   2  41          5.55         13.86         8.76 o
   3   2  41         33.89         37.53        10.98 o
  -4   3  41          0.61         -1.03         7.56 o
  -3   3  41         73.03         93.67        13.37 o
  -2   3  41         12.10          6.97         9.36 o
  -1   3  41         16.47         21.30        10.77 o
   0   3  41         26.94         44.69        12.92 o
   1   3  41          0.80          6.87         9.66 o
  -7   0  42         10.32         29.78        16.80 o
  -6   0  42        125.54        155.75        24.92 o
  -5   0  42        104.48        106.38        18.54 o
  -4   0  42         50.41         38.75        22.20 o
  -3   0  42          7.38          6.75        10.08 o
  -2   0  42         87.70         95.43        16.16 o
  -1   0  42          0.04          5.93        14.84 o
   0   0  42         12.52          0.02         9.42 o
   1   0  42        180.29        189.12        26.96 o
   2   0  42         16.83         15.43        12.28 o
   3   0  42         32.01         44.36        15.81 o
   4   0  42         24.85         -3.68        13.46 o
  -7   1  42          0.00         -0.73         7.39 o
  -6   1  42         32.46         26.84        11.56 o
  -5   1  42         49.20         23.91         9.89 o
  -4   1  42          6.36         13.83         7.38 o
  -3   1  42         29.07         23.48         7.86 o
  -2   1  42          0.65         -3.10         8.83 o
  -1   1  42          0.02         -3.67         7.10 o
   0   1  42         11.69         -0.79         7.61 o
   1   1  42          4.15         11.88         9.16 o
   2   1  42          0.78          0.57         8.38 o
   3   1  42          4.65         20.50        10.53 o
  -6   2  42         41.56         37.14         9.61 o
  -5   2  42        117.66         99.47        12.39 o
  -4   2  42          4.96          6.32         7.75 o
  -3   2  42         22.04         23.38         8.42 o
  -2   2  42         22.84         17.68         9.61 o
  -1   2  42          0.11         -2.57         6.68 o
   0   2  42          0.40          4.38         7.89 o
   1   2  42          4.64         -2.13         9.74 o
   2   2  42         12.50          3.48         8.97 o
  -2   3  42         27.47         49.34        13.03 o
  -6   1  43         45.59         45.89        10.76 o
  -5   1  43          4.68         14.71         8.65 o
  -4   1  43          1.55         -0.34        13.50 o
  -3   1  43         64.67         41.04         9.88 o
  -2   1  43         13.35         13.10         7.18 o
  -1   1  43          0.22          0.41         7.90 o
   0   1  43         60.61         42.05        10.34 o
   1   1  43          9.19         -3.90         8.54 o
   2   1  43          5.33         -3.01         8.85 o
   3   1  43         44.06         45.53        13.00 o
  -5   2  43         60.34         43.02        10.15 o
  -4   2  43          0.18         -3.66         6.70 o
  -3   2  43          0.07         15.45         8.43 o
  -2   2  43         13.49         -4.97         8.01 o
  -1   2  43          0.04          0.81         8.72 o
   0   2  43         15.30         22.98         9.18 o
   1   2  43         45.73         69.35        12.53 o
  -6   0  44         37.94         37.30        23.87 o
  -5   0  44          8.73         -7.83         9.36 o
  -4   0  44          1.23          7.24        11.06 o
  -3   0  44         23.75         33.93        12.21 o
  -2   0  44          0.00         11.53        10.21 o
  -1   0  44          2.85         -7.19        10.59 o
   0   0  44         59.25         71.89        40.78 o
   1   0  44         42.97         52.87        17.03 o
   2   0  44          1.25          6.59        13.98 o
  -5   1  44         84.10         63.63        11.37 o
  -4   1  44          1.14          1.10         8.54 o
  -3   1  44          6.14         11.81         7.89 o
  -2   1  44          5.45          5.91         7.60 o
  -1   1  44          0.00          5.13         8.19 o
   0   1  44          0.57         12.68         8.67 o
   1   1  44          0.69         -1.23        10.92 o
   2   1  44          0.18         14.87        10.34 o
  -3   2  44         13.10         38.14         9.29 o
  -2   2  44         12.75          1.32         9.48 o
  -1   2  44          1.33         10.24         9.87 o
   0   2  44         32.01         48.55        13.75 o
  -4   1  45          0.22         11.94         9.33 o
  -3   1  45          4.18          8.84         7.91 o
  -2   1  45         23.38         22.11         8.43 o
  -1   1  45         10.22          9.53         8.03 o
   0   1  45          4.32          1.85         8.82 o
  -3   0  46         27.54         16.79        11.48 o
  -2   0  46          7.54         10.14        12.43 o
  -1   0  46          8.01         18.97        14.41 o
                                                
